# Supplementary material for: Interplay between ligand field strength and the nephelauxetic effect in chromium(iii) complexes with anionic amido ligands
Source: Chem Sci. 2026 Feb 19;17(17):8760–71. doi: 10.1039/d5sc09069e (PMC12984063; doi:10.1039/d5sc09069e)
Supplement: SC-017-D5SC09069E-s002 [file SC-017-D5SC09069E-s002.cif]

# Supplementary Information (SI) for Chemical Science.
# This journal is © The Royal Society of Chemistry 2026

####################################################################### 
# 
# This file contains crystal structure data downloaded from the 
# Cambridge Structural Database (CSD) hosted by the Cambridge 
# Crystallographic Data Centre (CCDC).
# 
# Full information about CCDC data access policies and citation 
# guidelines are available at http://www.ccdc.cam.ac.uk/access/V1 
# 
# Audit and citation data items may have been added by the CCDC. 
# Please retain this information to preserve the provenance of 
# this file and to allow appropriate attribution of the data. 
# 
#######################################################################

data_ft_sh_001n_bw_0m
_audit_block_doi                 10.5517/ccdc.csd.cc2hchds
_database_code_depnum_ccdc_archive 'CCDC 2304955'
loop_
_citation_id
_citation_doi
_citation_year
1 10.1002/zaac.202300248 2024
loop_
_audit_author_name
_audit_author_address
Frank
;University of Marburg
Germany
;
_audit_update_record             
;
2023-10-31 deposited with the CCDC.	2026-02-19 downloaded from the CCDC.
;
# start Validation Reply Form
_vrf_PLAT220_ft_sh_001n_bw_0m    
;
PROBLEM: NonSolvent   Resd 1  C   Ueq(max)/Ueq(min) Range        6.6 Ratio
RESPONSE: The error results from disorder in a tert-butyl group which is hardly to dissolve.
;
# Added during the CSD deposition process: Tuesday 31 October 2023 05:23 PM
# end Validation Reply Form

_audit_creation_date             2023-10-31
_audit_creation_method           
;
Olex2 1.5-alpha
(compiled 2023.08.24 svn.re1ec1418 for OlexSys, GUI svn.r6817)
;
_shelx_SHELXL_version_number     2018/3
_chemical_name_common            ?
_chemical_name_systematic        ?
_chemical_formula_moiety         
'C64 H76 Cr N14, B0.406 F1.521, B0.303 F1.316, 0.291(B F4)'
_chemical_formula_sum            'C82 H118 B Cr F4 N14'
_chemical_formula_weight         1438.71
_chemical_melting_point          ?
loop_
_atom_type_symbol
_atom_type_description
_atom_type_scat_dispersion_real
_atom_type_scat_dispersion_imag
_atom_type_scat_source
C C 0.0033 0.0016 'International Tables Vol C Tables 4.2.6.8 and 6.1.1.4'
H H 0.0000 0.0000 'International Tables Vol C Tables 4.2.6.8 and 6.1.1.4'
B B 0.0013 0.0007 'International Tables Vol C Tables 4.2.6.8 and 6.1.1.4'
Cr Cr 0.3209 0.6236 'International Tables Vol C Tables 4.2.6.8 and 6.1.1.4'
F F 0.0171 0.0103 'International Tables Vol C Tables 4.2.6.8 and 6.1.1.4'
N N 0.0061 0.0033 'International Tables Vol C Tables 4.2.6.8 and 6.1.1.4'

_shelx_space_group_comment       
;
The symmetry employed for this shelxl refinement is uniquely defined
by the following loop, which should always be used as a source of
symmetry information in preference to the above space-group names.
They are only intended as comments.
;
_space_group_crystal_system      monoclinic
_space_group_IT_number           14
_space_group_name_H-M_alt        'P 1 21/c 1'
_space_group_name_Hall           '-P 2ybc'
loop_
_space_group_symop_operation_xyz
'x, y, z'
'-x, y+1/2, -z+1/2'
'-x, -y, -z'
'x, -y-1/2, z-1/2'

_cell_length_a                   13.9525(9)
_cell_length_b                   32.012(3)
_cell_length_c                   17.1940(14)
_cell_angle_alpha                90
_cell_angle_beta                 99.868(2)
_cell_angle_gamma                90
_cell_volume                     7566.1(10)
_cell_formula_units_Z            4
_cell_measurement_reflns_used    10488
_cell_measurement_temperature    172(2)
_cell_measurement_theta_max      24.999
_cell_measurement_theta_min      2.156
_shelx_estimated_absorpt_T_max   0.938
_shelx_estimated_absorpt_T_min   0.930
_exptl_absorpt_coefficient_mu    0.216
_exptl_absorpt_correction_T_max  0.7456
_exptl_absorpt_correction_T_min  0.6927
_exptl_absorpt_correction_type   multi-scan
_exptl_absorpt_process_details   
;
 SADABS 2016/2: Krause, L., Herbst-Irmer, R., Sheldrick G.M. & Stalke D.,
 J. Appl. Cryst. 48 (2015) 3-10
;
_exptl_absorpt_special_details   ?
_exptl_crystal_colour            orange
_exptl_crystal_density_diffrn    1.263
_exptl_crystal_density_meas      ?
_exptl_crystal_density_method    ?
_exptl_crystal_description       block
_exptl_crystal_F_000             3092
_exptl_crystal_size_max          0.34
_exptl_crystal_size_mid          0.32
_exptl_crystal_size_min          0.3
_exptl_transmission_factor_max   ?
_exptl_transmission_factor_min   ?
_diffrn_reflns_av_R_equivalents  0.0845
_diffrn_reflns_av_unetI/netI     0.0337
_diffrn_reflns_Laue_measured_fraction_full 0.997
_diffrn_reflns_Laue_measured_fraction_max 0.997
_diffrn_reflns_limit_h_max       15
_diffrn_reflns_limit_h_min       -16
_diffrn_reflns_limit_k_max       38
_diffrn_reflns_limit_k_min       -38
_diffrn_reflns_limit_l_max       20
_diffrn_reflns_limit_l_min       -20
_diffrn_reflns_number            173087
_diffrn_reflns_point_group_measured_fraction_full 0.997
_diffrn_reflns_point_group_measured_fraction_max 0.997
_diffrn_reflns_theta_full        24.999
_diffrn_reflns_theta_max         24.999
_diffrn_reflns_theta_min         2.156
_diffrn_ambient_temperature      172(2)
_diffrn_detector_area_resol_mean ?
_diffrn_measured_fraction_theta_full 0.997
_diffrn_measured_fraction_theta_max 0.997
_diffrn_measurement_device_type  'Bruker D8 Quest, Photon III'
_diffrn_measurement_method       ?
_diffrn_radiation_type           MoK\a
_diffrn_radiation_wavelength     0.71073
_diffrn_source                   ?
_reflns_Friedel_coverage         0.000
_reflns_Friedel_fraction_full    .
_reflns_Friedel_fraction_max     .
_reflns_number_gt                10488
_reflns_number_total             13290
_reflns_special_details          
;
 Reflections were merged by SHELXL according to the crystal
 class for the calculation of statistics and refinement.
 
 Structure factors included contributions from the .fab file.
 
 _reflns_Friedel_fraction is defined as the number of unique
 Friedel pairs measured divided by the number that would be
 possible theoretically, ignoring centric projections and
 systematic absences.
;
_reflns_threshold_expression     'I > 2\s(I)'
_computing_cell_refinement       ?
_computing_data_collection       ?
_computing_data_reduction        ?
_computing_molecular_graphics    'Olex2 1.5-alpha (Dolomanov et al., 2009)'
_computing_publication_material  'Olex2 1.5-alpha (Dolomanov et al., 2009)'
_computing_structure_refinement  'XL  (Sheldrick, 2008)'
_computing_structure_solution    'SHELXT 2018/2 (Sheldrick, 2018)'
_refine_diff_density_max         1.183
_refine_diff_density_min         -0.436
_refine_diff_density_rms         0.075
_refine_ls_extinction_coef       .
_refine_ls_extinction_method     none
_refine_ls_goodness_of_fit_ref   1.037
_refine_ls_hydrogen_treatment    constr
_refine_ls_matrix_type           full
_refine_ls_number_parameters     926
_refine_ls_number_reflns         13290
_refine_ls_number_restraints     119
_refine_ls_R_factor_all          0.0890
_refine_ls_R_factor_gt           0.0732
_refine_ls_restrained_S_all      1.043
_refine_ls_shift/su_max          0.001
_refine_ls_shift/su_mean         0.000
_refine_ls_structure_factor_coef Fsqd
_refine_ls_weighting_details     
'w=1/[\s^2^(Fo^2^)+(0.1117P)^2^+9.6177P] where P=(Fo^2^+2Fc^2^)/3'
_refine_ls_weighting_scheme      calc
_refine_ls_wR_factor_gt          0.1989
_refine_ls_wR_factor_ref         0.2138
_refine_special_details          ?
_olex2_refinement_description    
;
1. Fixed Uiso
 At 1.2 times of:
  All C(H) groups, All C(H,H) groups, All C(H,H,H,H) groups
 At 1.5 times of:
  All C(H,H,H) groups
2. Restrained distances
 C25C-C27C
 1.54 with sigma of 0.01
 C27A-C25A
 1.54 with sigma of 0.01
3. Rigid bond restraints
 C2AA, C1AA, C0AA
 with sigma for 1-2 distances of 0.01 and sigma for 1-3 distances of 0.01
 C32A, C30A, C31A
 with sigma for 1-2 distances of 0.01 and sigma for 1-3 distances of 0.01
4. Uiso/Uaniso restraints and constraints
C35 \\sim C16A: within 2A with sigma of 0.04 and sigma for terminal atoms of
0.08 within 2A
F9 \\sim F6 \\sim F11 \\sim F2: within 2A with sigma of 0.04 and sigma for
terminal atoms of 0.08 within 2A
F4 \\sim F1 \\sim F3 \\sim F5: within 2A with sigma of 0.04 and sigma for
terminal atoms of 0.08 within 2A
F10 \\sim F12 \\sim F7 \\sim F38: within 2A with sigma of 0.04 and sigma for
terminal atoms of 0.08 within 2A
Uanis(C15A) \\sim Ueq, Uanis(C33) \\sim Ueq: with sigma of 0.1 and sigma for
terminal atoms of 0.2
Uanis(C14A) \\sim Ueq, Uanis(C34) \\sim Ueq: with sigma of 0.1 and sigma for
terminal atoms of 0.2
Uanis(C35) \\sim Ueq, Uanis(C16A) \\sim Ueq: with sigma of 0.1 and sigma for
terminal atoms of 0.2
Uanis(C16A) \\sim Ueq, Uanis(C35) \\sim Ueq: with sigma of 0.1 and sigma for
terminal atoms of 0.2
: with sigma of 0.1 and sigma for terminal atoms of 0.2
: with sigma of 0.1 and sigma for terminal atoms of 0.2
: with sigma of 0.1 and sigma for terminal atoms of 0.2
Uanis(C28C) \\sim Ueq, Uanis(C27C) \\sim Ueq, Uanis(C26C) \\sim Ueq: with sigma
of 0.01 and sigma for terminal atoms of 0.02
Uanis(C27A) \\sim Ueq, Uanis(C28A) \\sim Ueq, Uanis(C26A) \\sim Ueq: with sigma
of 0.01 and sigma for terminal atoms of 0.02
Uanis(C31A) \\sim Ueq, Uanis(C32A) \\sim Ueq, Uanis(C30A) \\sim Ueq: with sigma
of 0.01 and sigma for terminal atoms of 0.02
Uanis(C0AA) \\sim Ueq, Uanis(C2AA) \\sim Ueq, Uanis(C1AA) \\sim Ueq: with sigma
of 0.01 and sigma for terminal atoms of 0.02
5. Others
 1*[Sof(B9)+Sof(F12)+Sof(F10)+Sof(F38)+Sof(F7)]+1*[Sof(F1)+Sof(F2)+Sof(B12)+
 Sof(F6)+Sof(F11)]+1*[Sof(F3)+Sof(F4)+Sof(F5)+Sof(F9)+Sof(B5)]=1 with esd of
 0.001
 Sof(C0AA)=Sof(H0AA)=Sof(H0AB)=Sof(H0AC)=Sof(C1AA)=Sof(H1AA)=Sof(H1AB)=
 Sof(H1AC)=Sof(C2AA)=Sof(H2AA)=Sof(H2AB)=Sof(H2AC)=1-FVAR(1)
 Sof(C30A)=Sof(H30A)=Sof(H30B)=Sof(H30C)=Sof(C31A)=Sof(H31A)=Sof(H31B)=
 Sof(H31C)=Sof(C32A)=Sof(H32A)=Sof(H32B)=Sof(H32C)=FVAR(1)
 Sof(C16A)=Sof(H16A)=Sof(C15A)=Sof(C14A)=Sof(H14A)=Sof(C25C)=Sof(C26C)=
 Sof(H26D)=Sof(H26E)=Sof(H26F)=Sof(C27C)=Sof(H27G)=Sof(H27H)=Sof(H27I)=
 Sof(C28C)=Sof(H28G)=Sof(H28H)=Sof(H28I)=1-FVAR(2)
 Sof(C25A)=Sof(C26A)=Sof(H26A)=Sof(H26B)=Sof(H26C)=Sof(C27A)=Sof(H27D)=
 Sof(H27E)=Sof(H27F)=Sof(C28A)=Sof(H28D)=Sof(H28E)=Sof(H28F)=Sof(C33)=Sof(C34)=
 Sof(H34)=Sof(C35)=Sof(H35)=FVAR(2)
 Sof(H11E)=Sof(H11F)=Sof(H7BE)=Sof(H7BF)=Sof(C9B)=Sof(H9BA)=Sof(H9BB)=1-FVAR(3)
 Sof(H11C)=Sof(H11D)=Sof(H7AC)=Sof(H7AD)=Sof(C9)=Sof(H9A)=Sof(H9B)=FVAR(3)
 Sof(C30C)=Sof(H30G)=Sof(H30H)=Sof(H30I)=Sof(C31C)=Sof(H31G)=Sof(H31H)=
 Sof(H31I)=Sof(C32C)=Sof(H32G)=Sof(H32H)=Sof(H32I)=1-FVAR(4)
 Sof(C30)=Sof(H30D)=Sof(H30E)=Sof(H30F)=Sof(C32)=Sof(H32D)=Sof(H32E)=Sof(H32F)=
 Sof(C31)=Sof(H31D)=Sof(H31E)=Sof(H31F)=FVAR(4)
 Sof(B9)=Sof(F12)=Sof(F10)=Sof(F38)=Sof(F7)=FVAR(5)
 Sof(F1)=Sof(F2)=Sof(B12)=Sof(F6)=Sof(F11)=FVAR(6)
 Sof(F3)=Sof(F4)=Sof(F5)=Sof(F9)=Sof(B5)=FVAR(7)
6.a Secondary CH2 refined with riding coordinates:
 C6(H6A,H6B), C12(H12A,H12B), C10(H10A,H10B), C8(H8A,H8B), C11A(H11A,H11B),
 C5A(H5AA,H5AB), C6A(H6AA,H6AB), C7A(H7AA,H7AB), C9A(H9AA,H9AB), C12A(H12C,
 H12D), C11(H11C,H11D), C11(H11E,H11F), C10A(H10C,H10D), C8A(H8AA,H8AB),
 C7(H7AC,H7AD), C7(H7BE,H7BF), C5(H5A,H5B), C9(H9A,H9B), C9B(H9BA,H9BB)
6.b Aromatic/amide H refined with riding coordinates:
 C22(H22), C20(H20), C22A(H22A), C20A(H20A), C16(H16), C16A(H16A), C14(H14),
 C14A(H14A), C34(H34), C35(H35)
6.c Idealised Me refined as rotating group:
 C27(H27A,H27B,H27C), C28(H28A,H28B,H28C), C30A(H30A,H30B,H30C), C31A(H31A,
 H31B,H31C), C32A(H32A,H32B,H32C), C0AA(H0AA,H0AB,H0AC), C1AA(H1AA,H1AB,H1AC),
 C2AA(H2AA,H2AB,H2AC), C26A(H26A,H26B,H26C), C27A(H27D,H27E,H27F), C28A(H28D,
 H28E,H28F), C26C(H26D,H26E,H26F), C27C(H27G,H27H,H27I), C28C(H28G,H28H,H28I),
 C30(H30D,H30E,H30F), C32(H32D,H32E,H32F), C31(H31D,H31E,H31F), C30C(H30G,H30H,
 H30I), C31C(H31G,H31H,H31I), C32C(H32G,H32H,H32I), C39(H39A,H39B,H39C)
;
_atom_sites_solution_hydrogens   geom
_atom_sites_solution_primary     ?
_atom_sites_solution_secondary   ?
loop_
_atom_site_label
_atom_site_type_symbol
_atom_site_fract_x
_atom_site_fract_y
_atom_site_fract_z
_atom_site_U_iso_or_equiv
_atom_site_adp_type
_atom_site_occupancy
_atom_site_site_symmetry_order
_atom_site_calc_flag
_atom_site_refinement_flags_posn
_atom_site_refinement_flags_adp
_atom_site_refinement_flags_occupancy
_atom_site_disorder_assembly
_atom_site_disorder_group
Cr01 Cr 0.41101(3) 0.38898(2) 0.70372(3) 0.02929(16) Uani 1 1 d . . . . .
N6 N 0.34515(18) 0.34605(8) 0.46136(15) 0.0345(6) Uani 1 1 d . . . . .
N10 N 0.55669(17) 0.38847(8) 0.70619(15) 0.0311(6) Uani 1 1 d . . . . .
N2 N 0.46782(17) 0.35742(8) 0.54395(15) 0.0311(6) Uani 1 1 d . . . . .
N10A N 0.26532(18) 0.38943(8) 0.70106(15) 0.0327(6) Uani 1 1 d . . . . .
N4 N 0.44075(18) 0.34365(8) 0.47052(15) 0.0356(6) Uani 1 1 d . . . . .
N2A N 0.33164(18) 0.30310(8) 0.75349(17) 0.0376(6) Uani 1 1 d . . . . .
N1 N 0.52925(19) 0.41936(9) 0.86628(16) 0.0404(6) Uani 1 1 d . . . . .
N1A N 0.31449(19) 0.47490(8) 0.64560(19) 0.0446(7) Uani 1 1 d . . . . .
N5A N 0.41755(19) 0.51596(8) 0.61725(18) 0.0410(7) Uani 1 1 d . . . . .
N6A N 0.4401(2) 0.25841(9) 0.7688(2) 0.0497(8) Uani 1 1 d . . . . .
C4 C 0.3121(2) 0.36008(10) 0.52590(18) 0.0332(7) Uani 1 1 d . . . . .
N5 N 0.4381(2) 0.43378(11) 0.94510(17) 0.0514(8) Uani 1 1 d . . . . .
C23 C 0.7078(2) 0.38107(9) 0.66872(19) 0.0320(7) Uani 1 1 d . . . . .
N4A N 0.3469(2) 0.26254(9) 0.7714(2) 0.0511(8) Uani 1 1 d . . . . .
N3 N 0.5308(2) 0.43439(11) 0.93962(17) 0.0538(8) Uani 1 1 d . . . . .
C22 C 0.7713(2) 0.37100(10) 0.6168(2) 0.0359(7) Uani 1 1 d . . . . .
H22 H 0.839420 0.374592 0.632768 0.043 Uiso 1 1 calc R U . . .
C24 C 0.6056(2) 0.37680(9) 0.64642(18) 0.0299(6) Uani 1 1 d . . . . .
C20 C 0.6343(2) 0.35114(10) 0.52079(19) 0.0369(7) Uani 1 1 d . . . . .
H20 H 0.608891 0.340372 0.469950 0.044 Uiso 1 1 calc R U . . .
C21 C 0.7350(2) 0.35582(10) 0.5425(2) 0.0378(7) Uani 1 1 d . . . . .
N3A N 0.3232(2) 0.51327(9) 0.6171(2) 0.0513(8) Uani 1 1 d . . . . .
C19 C 0.5704(2) 0.36171(9) 0.57107(18) 0.0317(7) Uani 1 1 d . . . . .
C23A C 0.1100(2) 0.37014(10) 0.71856(19) 0.0354(7) Uani 1 1 d . . . . .
C2 C 0.3931(2) 0.36845(9) 0.58381(18) 0.0308(6) Uani 1 1 d . . . . .
C18 C 0.6287(2) 0.40000(9) 0.76759(19) 0.0330(7) Uani 1 1 d . . . . .
C17A C 0.1058(2) 0.41229(10) 0.6919(2) 0.0402(8) Uani 1 1 d . . . . .
C1A C 0.3999(2) 0.45253(10) 0.66384(19) 0.0336(7) Uani 1 1 d . . . . .
C18A C 0.2019(2) 0.42233(10) 0.6822(2) 0.0376(7) Uani 1 1 d . . . . .
C17 C 0.7230(2) 0.39636(10) 0.7474(2) 0.0355(7) Uani 1 1 d . . . . .
C3A C 0.4673(2) 0.48125(9) 0.64479(19) 0.0352(7) Uani 1 1 d . . . . .
C29 C 0.8031(2) 0.34455(13) 0.4836(2) 0.0511(9) Uani 1 1 d . . . . .
C22A C 0.0406(2) 0.34326(11) 0.7394(2) 0.0427(8) Uani 1 1 d . . . . .
H22A H -0.024802 0.352403 0.735678 0.051 Uiso 1 1 calc R U . . .
C24A C 0.2086(2) 0.35790(10) 0.72277(18) 0.0325(7) Uani 1 1 d . . . . .
C2A C 0.4109(2) 0.32501(10) 0.73898(19) 0.0344(7) Uani 1 1 d . . . . .
C1 C 0.4386(2) 0.40948(10) 0.82372(19) 0.0366(7) Uani 1 1 d . . . . .
C20A C 0.1631(3) 0.29131(11) 0.7700(2) 0.0514(10) Uani 1 1 d . . . . .
H20A H 0.181767 0.264022 0.788341 0.062 Uiso 1 1 calc R U . . .
C6 C 0.2051(2) 0.36665(12) 0.5227(2) 0.0427(8) Uani 1 1 d . . . . .
H6A H 0.191828 0.396955 0.525053 0.051 Uiso 1 1 calc R U . . .
H6B H 0.184995 0.353337 0.569277 0.051 Uiso 1 1 calc R U . . .
C3 C 0.3801(2) 0.41928(12) 0.8796(2) 0.0448(8) Uani 1 1 d . . . . .
C19A C 0.2334(2) 0.31777(10) 0.7487(2) 0.0382(7) Uani 1 1 d . . . . .
C4A C 0.4832(2) 0.29416(10) 0.7505(2) 0.0410(8) Uani 1 1 d . . . . .
C12 C 0.2875(2) 0.33429(12) 0.3840(2) 0.0445(8) Uani 1 1 d . . . . .
H12A H 0.276764 0.303718 0.381577 0.053 Uiso 1 1 calc R U . . .
H12B H 0.322588 0.342355 0.340899 0.053 Uiso 1 1 calc R U . . .
C13 C 0.6225(2) 0.41503(11) 0.8427(2) 0.0404(8) Uani 1 1 d . . . . .
C10 C 0.1913(3) 0.35694(13) 0.3752(2) 0.0489(9) Uani 1 1 d . . . . .
H10A H 0.147688 0.347089 0.327167 0.059 Uiso 1 1 calc R U . . .
H10B H 0.201665 0.387323 0.369840 0.059 Uiso 1 1 calc R U . . .
C21A C 0.0658(2) 0.30346(12) 0.7653(3) 0.0523(10) Uani 1 1 d . . . . .
C16 C 0.8065(2) 0.40680(11) 0.8015(2) 0.0458(9) Uani 1 1 d . . . . .
H16 H 0.868859 0.404130 0.786778 0.055 Uiso 1 1 calc R U . . .
C8 C 0.1449(3) 0.34850(13) 0.4477(2) 0.0515(9) Uani 1 1 d . . . . .
H8A H 0.138147 0.317977 0.454252 0.062 Uiso 1 1 calc R U . . .
H8B H 0.078948 0.360912 0.439678 0.062 Uiso 1 1 calc R U . . .
C13A C 0.2191(2) 0.46302(11) 0.6574(2) 0.0495(9) Uani 1 1 d . . . . .
C11A C 0.4566(3) 0.55538(11) 0.5917(3) 0.0529(10) Uani 1 1 d . . . . .
H11A H 0.460042 0.576540 0.634069 0.063 Uiso 1 1 calc R U . . .
H11B H 0.413341 0.566160 0.544220 0.063 Uiso 1 1 calc R U . . .
C5A C 0.5753(2) 0.48008(10) 0.6486(2) 0.0431(8) Uani 1 1 d . . . . .
H5AA H 0.590908 0.461140 0.607049 0.052 Uiso 1 1 calc R U . . .
H5AB H 0.606115 0.468647 0.700392 0.052 Uiso 1 1 calc R U . . .
C6A C 0.5886(3) 0.29355(12) 0.7428(3) 0.0581(11) Uani 1 1 d . . . . .
H6AA H 0.621644 0.317975 0.770763 0.070 Uiso 1 1 calc R U . . .
H6AB H 0.594195 0.295901 0.686321 0.070 Uiso 1 1 calc R U . . .
C16A C 0.0409(17) 0.4451(9) 0.6901(14) 0.037(4) Uani 0.458(10) 1 d . U P A 2
H16A H -0.021562 0.438431 0.701458 0.045 Uiso 0.458(10) 1 calc R U P A 2
C15 C 0.7988(3) 0.42095(14) 0.8759(3) 0.0617(11) Uani 1 1 d . . . . .
C7A C 0.6171(3) 0.52292(12) 0.6378(3) 0.0617(11) Uani 1 1 d . . . . .
H7AA H 0.622360 0.538668 0.687879 0.074 Uiso 1 1 calc R U . . .
H7AB H 0.683489 0.519697 0.625503 0.074 Uiso 1 1 calc R U . . .
C14 C 0.7057(3) 0.42506(13) 0.8953(2) 0.0553(10) Uani 1 1 d . . . . .
H14 H 0.699582 0.435066 0.946261 0.066 Uiso 1 1 calc R U . . .
C9A C 0.5565(3) 0.54743(12) 0.5732(3) 0.0588(11) Uani 1 1 d . . . . .
H9AA H 0.550954 0.531812 0.522947 0.071 Uiso 1 1 calc R U . . .
H9AB H 0.588795 0.574423 0.566604 0.071 Uiso 1 1 calc R U . . .
C12A C 0.4848(3) 0.21672(12) 0.7849(3) 0.0718(14) Uani 1 1 d . . . . .
H12C H 0.439995 0.194820 0.759467 0.086 Uiso 1 1 calc R U . . .
H12D H 0.497970 0.211410 0.842478 0.086 Uiso 1 1 calc R U . . .
C25 C 0.8924(3) 0.4311(2) 0.9376(4) 0.109(2) Uani 1 1 d . . . . .
C11 C 0.4100(3) 0.44757(18) 1.0204(2) 0.0713(13) Uani 1 1 d . . . . .
H11C H 0.399159 0.478132 1.020593 0.086 Uiso 0.442(19) 1 calc R U P B 1
H11D H 0.460510 0.440031 1.066013 0.086 Uiso 0.442(19) 1 calc R U P B 1
H11E H 0.450161 0.471872 1.041451 0.086 Uiso 0.558(19) 1 calc R U P B 2
H11F H 0.422143 0.424729 1.059668 0.086 Uiso 0.558(19) 1 calc R U P B 2
C10A C 0.5784(3) 0.21559(13) 0.7525(4) 0.0819(17) Uani 1 1 d . . . . .
H10C H 0.615492 0.190219 0.771952 0.098 Uiso 1 1 calc R U . . .
H10D H 0.563514 0.214104 0.694192 0.098 Uiso 1 1 calc R U . . .
C8A C 0.6392(3) 0.25348(14) 0.7768(4) 0.0825(17) Uani 1 1 d . . . . .
H8AA H 0.702308 0.250698 0.758367 0.099 Uiso 1 1 calc R U . . .
H8AB H 0.652442 0.255360 0.835152 0.099 Uiso 1 1 calc R U . . .
C15A C 0.0566(8) 0.4853(4) 0.6741(6) 0.032(2) Uani 0.458(10) 1 d . U P A 2
C14A C 0.1515(10) 0.4949(5) 0.6627(7) 0.035(3) Uani 0.458(10) 1 d . U P A 2
H14A H 0.170047 0.523283 0.658597 0.042 Uiso 0.458(10) 1 calc R U P A 2
C29A C -0.0111(3) 0.27354(15) 0.7881(4) 0.0869(18) Uani 1 1 d . . . . .
C7 C 0.2450(4) 0.4271(2) 0.9576(3) 0.101(2) Uani 1 1 d . . . . .
H7AC H 0.224829 0.456793 0.954639 0.122 Uiso 0.442(19) 1 calc R U P B 1
H7AD H 0.187071 0.410405 0.963704 0.122 Uiso 0.442(19) 1 calc R U P B 1
H7BE H 0.176733 0.436924 0.947228 0.122 Uiso 0.558(19) 1 calc R U P B 2
H7BF H 0.246558 0.401241 0.989309 0.122 Uiso 0.558(19) 1 calc R U P B 2
C5 C 0.2730(3) 0.41553(18) 0.8786(2) 0.0689(13) Uani 1 1 d . . . . .
H5A H 0.252400 0.386444 0.865187 0.083 Uiso 1 1 calc R U . . .
H5B H 0.238051 0.434031 0.837038 0.083 Uiso 1 1 calc R U . . .
C27 C 0.9594(6) 0.3904(3) 0.9491(5) 0.156(4) Uani 1 1 d . . . . .
H27A H 0.971691 0.380790 0.897615 0.234 Uiso 1 1 calc R U . . .
H27B H 0.926261 0.368319 0.973788 0.234 Uiso 1 1 calc R U . . .
H27C H 1.021345 0.397087 0.983048 0.234 Uiso 1 1 calc R U . . .
C28 C 0.9593(5) 0.4565(4) 0.9021(5) 0.197(6) Uani 1 1 d . . . . .
H28A H 0.930337 0.483980 0.888758 0.295 Uiso 1 1 calc R U . . .
H28B H 0.972574 0.442797 0.854090 0.295 Uiso 1 1 calc R U . . .
H28C H 1.020230 0.459765 0.939543 0.295 Uiso 1 1 calc R U . . .
C30A C 0.0268(5) 0.2320(3) 0.8115(8) 0.095(4) Uani 0.656(10) 1 d . U P C 3
H30A H 0.057704 0.220143 0.769476 0.142 Uiso 0.656(10) 1 calc R U P C 3
H30B H -0.026821 0.213885 0.820655 0.142 Uiso 0.656(10) 1 calc R U P C 3
H30C H 0.074774 0.234142 0.860153 0.142 Uiso 0.656(10) 1 calc R U P C 3
C31A C -0.0899(6) 0.2651(3) 0.7094(6) 0.098(4) Uani 0.656(10) 1 d . U P C 3
H31A H -0.124682 0.291062 0.692915 0.147 Uiso 0.656(10) 1 calc R U P C 3
H31B H -0.136312 0.243834 0.720365 0.147 Uiso 0.656(10) 1 calc R U P C 3
H31C H -0.056457 0.255248 0.667161 0.147 Uiso 0.656(10) 1 calc R U P C 3
C32A C -0.0672(7) 0.2927(3) 0.8447(7) 0.091(3) Uani 0.656(10) 1 d . U P C 3
H32A H -0.023222 0.299321 0.893936 0.137 Uiso 0.656(10) 1 calc R U P C 3
H32B H -0.117191 0.273127 0.855556 0.137 Uiso 0.656(10) 1 calc R U P C 3
H32C H -0.098280 0.318439 0.821891 0.137 Uiso 0.656(10) 1 calc R U P C 3
C0AA C 0.0287(11) 0.2669(7) 0.8866(12) 0.106(7) Uani 0.344(10) 1 d . U P C 4
H0AA H 0.097915 0.259644 0.895740 0.159 Uiso 0.344(10) 1 calc R U P C 4
H0AB H -0.008376 0.244429 0.906249 0.159 Uiso 0.344(10) 1 calc R U P C 4
H0AC H 0.019362 0.292923 0.914479 0.159 Uiso 0.344(10) 1 calc R U P C 4
C1AA C -0.011(2) 0.2328(8) 0.7364(19) 0.147(10) Uani 0.344(10) 1 d . U P C 4
H1AA H -0.067060 0.215356 0.742314 0.221 Uiso 0.344(10) 1 calc R U P C 4
H1AB H 0.049155 0.217061 0.753942 0.221 Uiso 0.344(10) 1 calc R U P C 4
H1AC H -0.014948 0.240543 0.680799 0.221 Uiso 0.344(10) 1 calc R U P C 4
C2AA C -0.1073(11) 0.2916(6) 0.7856(14) 0.085(6) Uani 0.344(10) 1 d . U P C 4
H2AA H -0.102108 0.316737 0.818590 0.128 Uiso 0.344(10) 1 calc R U P C 4
H2AB H -0.149549 0.271215 0.805593 0.128 Uiso 0.344(10) 1 calc R U P C 4
H2AC H -0.134910 0.298955 0.731088 0.128 Uiso 0.344(10) 1 calc R U P C 4
C25A C -0.0408(9) 0.5100(4) 0.6244(11) 0.082(4) Uani 0.542(10) 1 d D . P A 1
C26A C -0.1294(7) 0.4908(4) 0.5701(8) 0.104(4) Uani 0.542(10) 1 d . U P A 1
H26A H -0.109558 0.480749 0.521414 0.156 Uiso 0.542(10) 1 calc R U P A 1
H26B H -0.180190 0.512007 0.557280 0.156 Uiso 0.542(10) 1 calc R U P A 1
H26C H -0.154594 0.467336 0.597266 0.156 Uiso 0.542(10) 1 calc R U P A 1
C27A C -0.0733(13) 0.5201(5) 0.7043(9) 0.123(6) Uani 0.542(10) 1 d D U P A 1
H27D H -0.103649 0.495358 0.723237 0.184 Uiso 0.542(10) 1 calc R U P A 1
H27E H -0.120285 0.543135 0.696976 0.184 Uiso 0.542(10) 1 calc R U P A 1
H27F H -0.016494 0.528236 0.743163 0.184 Uiso 0.542(10) 1 calc R U P A 1
C28A C -0.0133(10) 0.5489(4) 0.5867(11) 0.111(6) Uani 0.542(10) 1 d . U P A 1
H28D H 0.036239 0.563846 0.623551 0.166 Uiso 0.542(10) 1 calc R U P A 1
H28E H -0.070889 0.566653 0.572590 0.166 Uiso 0.542(10) 1 calc R U P A 1
H28F H 0.012716 0.541803 0.538886 0.166 Uiso 0.542(10) 1 calc R U P A 1
C25C C -0.0205(7) 0.5203(4) 0.6703(7) 0.046(3) Uani 0.458(10) 1 d D . P A 2
C26C C 0.0173(8) 0.5547(4) 0.7188(10) 0.107(5) Uani 0.458(10) 1 d . U P A 2
H26D H 0.044706 0.544505 0.771735 0.160 Uiso 0.458(10) 1 calc R U P A 2
H26E H -0.035213 0.574545 0.722508 0.160 Uiso 0.458(10) 1 calc R U P A 2
H26F H 0.068217 0.568583 0.695633 0.160 Uiso 0.458(10) 1 calc R U P A 2
C27C C -0.0518(16) 0.5307(8) 0.5824(8) 0.134(9) Uani 0.458(10) 1 d D U P A 2
H27G H -0.101447 0.552693 0.576539 0.201 Uiso 0.458(10) 1 calc R U P A 2
H27H H -0.078718 0.505665 0.553890 0.201 Uiso 0.458(10) 1 calc R U P A 2
H27I H 0.004684 0.540444 0.560580 0.201 Uiso 0.458(10) 1 calc R U P A 2
C28C C -0.1165(11) 0.5047(6) 0.6855(12) 0.099(6) Uani 0.458(10) 1 d . U P A 2
H28G H -0.141503 0.483519 0.646085 0.148 Uiso 0.458(10) 1 calc R U P A 2
H28H H -0.162578 0.528064 0.681890 0.148 Uiso 0.458(10) 1 calc R U P A 2
H28I H -0.108530 0.492444 0.738374 0.148 Uiso 0.458(10) 1 calc R U P A 2
C9 C 0.3100(9) 0.4223(10) 1.0224(7) 0.108(9) Uani 0.442(19) 1 d . . P B 1
H9A H 0.325126 0.392222 1.029951 0.129 Uiso 0.442(19) 1 calc R U P B 1
H9B H 0.281630 0.431993 1.068163 0.129 Uiso 0.442(19) 1 calc R U P B 1
C9B C 0.3043(6) 0.4594(5) 1.0075(5) 0.066(4) Uani 0.558(19) 1 d . . P B 2
H9BA H 0.282075 0.461679 1.058975 0.080 Uiso 0.558(19) 1 calc R U P B 2
H9BB H 0.295302 0.486921 0.980961 0.080 Uiso 0.558(19) 1 calc R U P B 2
C30 C 0.7856(5) 0.2986(3) 0.4638(5) 0.072(3) Uani 0.629(8) 1 d . . P D 1
H30D H 0.800885 0.281911 0.512229 0.108 Uiso 0.629(8) 1 calc R U P D 1
H30E H 0.827437 0.289780 0.426492 0.108 Uiso 0.629(8) 1 calc R U P D 1
H30F H 0.717288 0.294334 0.440094 0.108 Uiso 0.629(8) 1 calc R U P D 1
C32 C 0.7742(6) 0.3722(3) 0.4100(4) 0.077(3) Uani 0.629(8) 1 d . . P D 1
H32D H 0.704882 0.368430 0.389066 0.115 Uiso 0.629(8) 1 calc R U P D 1
H32E H 0.812604 0.364146 0.369657 0.115 Uiso 0.629(8) 1 calc R U P D 1
H32F H 0.786847 0.401541 0.424312 0.115 Uiso 0.629(8) 1 calc R U P D 1
C31 C 0.9076(5) 0.3515(4) 0.5171(5) 0.078(3) Uani 0.629(8) 1 d . . P D 1
H31D H 0.918144 0.381089 0.530622 0.116 Uiso 0.629(8) 1 calc R U P D 1
H31E H 0.947801 0.343536 0.478068 0.116 Uiso 0.629(8) 1 calc R U P D 1
H31F H 0.925557 0.334477 0.564765 0.116 Uiso 0.629(8) 1 calc R U P D 1
C30C C 0.8513(9) 0.3845(4) 0.4613(8) 0.061(4) Uani 0.371(8) 1 d . . P D 2
H30G H 0.801392 0.405587 0.443922 0.092 Uiso 0.371(8) 1 calc R U P D 2
H30H H 0.887383 0.378556 0.418412 0.092 Uiso 0.371(8) 1 calc R U P D 2
H30I H 0.896267 0.394948 0.507290 0.092 Uiso 0.371(8) 1 calc R U P D 2
C31C C 0.8859(9) 0.3150(5) 0.5227(7) 0.065(4) Uani 0.371(8) 1 d . . P D 2
H31G H 0.915850 0.326419 0.574022 0.097 Uiso 0.371(8) 1 calc R U P D 2
H31H H 0.935129 0.312663 0.488559 0.097 Uiso 0.371(8) 1 calc R U P D 2
H31I H 0.858929 0.287317 0.530162 0.097 Uiso 0.371(8) 1 calc R U P D 2
C32C C 0.7526(8) 0.3254(5) 0.4040(7) 0.073(5) Uani 0.371(8) 1 d . . P D 2
H32G H 0.721998 0.298871 0.413950 0.109 Uiso 0.371(8) 1 calc R U P D 2
H32H H 0.801144 0.320603 0.369983 0.109 Uiso 0.371(8) 1 calc R U P D 2
H32I H 0.702898 0.344800 0.377864 0.109 Uiso 0.371(8) 1 calc R U P D 2
F1 F 0.5321(13) 0.6231(3) 0.7156(5) 0.059(3) Uiso 0.303(8) 1 d . . P E 8
F2 F 0.6191(14) 0.6313(5) 0.8596(10) 0.116(5) Uiso 0.303(8) 1 d . U P E 7
F3 F 0.5954(8) 0.5694(2) 0.8043(4) 0.077(3) Uiso 0.406(10) 1 d . . P E 8
F4 F 0.7102(15) 0.6084(6) 0.7817(11) 0.186(7) Uiso 0.406(10) 1 d . . P E 8
B12 B 0.646(3) 0.6244(11) 0.803(2) 0.096(8) Uiso 0.303(8) 1 d . . P E 7
F5 F 0.5732(11) 0.6345(3) 0.8495(5) 0.078(3) Uiso 0.406(10) 1 d . . P E 8
F6 F 0.6691(12) 0.5806(5) 0.8232(8) 0.123(5) Uiso 0.303(8) 1 d . U P E 7
B9 B 0.5485(17) 0.6143(6) 0.7767(11) 0.056(4) Uiso 0.291(9) 1 d . . P F 6
F11 F 0.6977(12) 0.6476(5) 0.7967(9) 0.130(5) Uiso 0.303(8) 1 d . U P E 7
F12 F 0.5434(8) 0.5690(3) 0.7942(5) 0.059(3) Uiso 0.291(9) 1 d . . P F 6
F9 F 0.5784(10) 0.6203(2) 0.7271(5) 0.069(2) Uiso 0.406(10) 1 d . . P E 7
B5 B 0.6012(18) 0.6109(5) 0.7882(11) 0.072(4) Uiso 0.406(10) 1 d . . P E 8
F10 F 0.4778(15) 0.6229(5) 0.7227(9) 0.122(5) Uiso 0.291(9) 1 d . . P F 6
F38 F 0.5243(12) 0.6339(4) 0.8431(7) 0.090(4) Uiso 0.291(9) 1 d . . P F 6
F7 F 0.643(2) 0.6161(7) 0.7583(16) 0.152(8) Uiso 0.291(9) 1 d . . P F 6
C33 C 0.0423(8) 0.4778(4) 0.6380(7) 0.048(2) Uani 0.542(10) 1 d . U P A 1
C34 C 0.1375(9) 0.4882(3) 0.6296(7) 0.045(3) Uani 0.542(10) 1 d . U P A 1
H34 H 0.147651 0.513572 0.603635 0.054 Uiso 0.542(10) 1 calc R U P A 1
C35 C 0.0235(14) 0.4388(7) 0.6692(13) 0.042(4) Uani 0.542(10) 1 d . U P A 1
H35 H -0.040321 0.430538 0.674888 0.050 Uiso 0.542(10) 1 calc R U P A 1
C39 C 0.8748(4) 0.4407(3) 1.0155(4) 0.122(3) Uani 1 1 d . . . . .
H39A H 0.834654 0.418764 1.033174 0.183 Uiso 1 1 calc R U . . .
H39B H 0.840884 0.467582 1.014626 0.183 Uiso 1 1 calc R U . . .
H39C H 0.937006 0.442465 1.051882 0.183 Uiso 1 1 calc R U . . .

loop_
_atom_site_aniso_label
_atom_site_aniso_U_11
_atom_site_aniso_U_22
_atom_site_aniso_U_33
_atom_site_aniso_U_23
_atom_site_aniso_U_13
_atom_site_aniso_U_12
Cr01 0.0244(3) 0.0280(3) 0.0393(3) 0.0097(2) 0.0163(2) 0.00653(18)
N6 0.0275(13) 0.0373(15) 0.0394(14) 0.0051(11) 0.0079(11) 0.0054(11)
N10 0.0271(12) 0.0321(14) 0.0372(14) 0.0097(11) 0.0147(11) 0.0069(10)
N2 0.0252(12) 0.0329(14) 0.0383(14) 0.0104(11) 0.0137(10) 0.0066(10)
N10A 0.0286(13) 0.0307(14) 0.0428(15) 0.0083(11) 0.0175(11) 0.0063(10)
N4 0.0308(13) 0.0385(15) 0.0397(15) 0.0034(12) 0.0122(11) 0.0059(11)
N2A 0.0302(13) 0.0291(14) 0.0559(17) 0.0097(12) 0.0143(12) 0.0051(11)
N1 0.0357(15) 0.0488(17) 0.0412(15) 0.0025(13) 0.0188(12) 0.0062(12)
N1A 0.0350(15) 0.0323(15) 0.072(2) 0.0218(14) 0.0246(14) 0.0102(12)
N5A 0.0363(15) 0.0311(14) 0.0607(18) 0.0162(13) 0.0225(13) 0.0067(11)
N6A 0.0392(16) 0.0336(16) 0.082(2) 0.0187(15) 0.0269(15) 0.0099(12)
C4 0.0283(15) 0.0313(16) 0.0420(17) 0.0078(13) 0.0122(13) 0.0068(12)
N5 0.0434(17) 0.079(2) 0.0366(16) 0.0039(15) 0.0204(13) 0.0121(15)
C23 0.0284(15) 0.0262(15) 0.0450(18) 0.0051(13) 0.0162(13) 0.0032(12)
N4A 0.0367(15) 0.0290(15) 0.093(2) 0.0176(15) 0.0252(15) 0.0082(12)
N3 0.0415(17) 0.084(2) 0.0395(16) -0.0039(16) 0.0174(13) 0.0068(16)
C22 0.0239(14) 0.0374(17) 0.0497(19) 0.0034(15) 0.0155(13) 0.0015(13)
C24 0.0280(15) 0.0260(15) 0.0394(17) 0.0105(12) 0.0162(12) 0.0078(11)
C20 0.0337(16) 0.0419(19) 0.0391(17) 0.0038(14) 0.0172(13) 0.0070(13)
C21 0.0311(16) 0.0426(19) 0.0444(19) 0.0023(15) 0.0198(14) 0.0036(13)
N3A 0.0404(16) 0.0346(16) 0.084(2) 0.0303(15) 0.0259(15) 0.0106(12)
C19 0.0267(15) 0.0324(16) 0.0388(17) 0.0094(13) 0.0133(12) 0.0052(12)
C23A 0.0271(15) 0.0383(18) 0.0438(18) 0.0055(14) 0.0143(13) 0.0035(13)
C2 0.0272(15) 0.0274(15) 0.0411(17) 0.0111(13) 0.0152(13) 0.0066(12)
C18 0.0287(15) 0.0314(16) 0.0423(18) 0.0055(13) 0.0157(13) 0.0027(12)
C17A 0.0304(16) 0.0362(18) 0.058(2) 0.0110(15) 0.0200(15) 0.0076(14)
C1A 0.0291(15) 0.0350(17) 0.0406(17) 0.0070(14) 0.0169(13) 0.0096(13)
C18A 0.0284(15) 0.0360(18) 0.0524(19) 0.0139(15) 0.0184(14) 0.0096(13)
C17 0.0293(16) 0.0329(17) 0.0474(19) 0.0022(14) 0.0152(14) 0.0016(12)
C3A 0.0359(16) 0.0285(16) 0.0458(18) 0.0072(13) 0.0198(14) 0.0057(13)
C29 0.0327(18) 0.070(3) 0.056(2) -0.0123(19) 0.0223(16) 0.0030(17)
C22A 0.0289(16) 0.043(2) 0.059(2) 0.0070(16) 0.0151(15) 0.0023(14)
C24A 0.0288(15) 0.0321(16) 0.0404(17) 0.0038(13) 0.0164(13) 0.0022(12)
C2A 0.0309(15) 0.0333(17) 0.0428(18) 0.0092(14) 0.0170(13) 0.0052(13)
C1 0.0356(17) 0.0377(18) 0.0403(17) 0.0142(14) 0.0172(14) 0.0101(13)
C20A 0.0369(19) 0.0378(19) 0.082(3) 0.0214(18) 0.0165(18) 0.0003(15)
C6 0.0259(16) 0.050(2) 0.054(2) -0.0016(16) 0.0101(14) 0.0056(14)
C3 0.0380(18) 0.058(2) 0.0420(19) 0.0110(16) 0.0188(15) 0.0102(16)
C19A 0.0279(15) 0.0357(18) 0.054(2) 0.0068(15) 0.0150(14) 0.0040(13)
C4A 0.0357(17) 0.0340(18) 0.058(2) 0.0177(15) 0.0230(15) 0.0099(14)
C12 0.0369(18) 0.055(2) 0.0406(19) -0.0042(16) 0.0042(14) 0.0088(15)
C13 0.0327(17) 0.0426(19) 0.050(2) -0.0006(15) 0.0183(14) 0.0033(14)
C10 0.0375(18) 0.058(2) 0.050(2) -0.0003(17) 0.0043(15) 0.0110(16)
C21A 0.0322(18) 0.045(2) 0.082(3) 0.0165(19) 0.0163(17) -0.0023(15)
C16 0.0291(16) 0.048(2) 0.064(2) -0.0174(18) 0.0180(15) -0.0077(14)
C8 0.0319(18) 0.060(2) 0.062(2) -0.0041(19) 0.0061(16) 0.0049(16)
C13A 0.0295(17) 0.043(2) 0.081(3) 0.0257(19) 0.0249(17) 0.0114(14)
C11A 0.050(2) 0.0330(19) 0.080(3) 0.0232(18) 0.0253(19) 0.0021(16)
C5A 0.0307(16) 0.0354(18) 0.066(2) 0.0116(16) 0.0166(15) 0.0019(13)
C6A 0.0350(18) 0.046(2) 0.101(3) 0.032(2) 0.034(2) 0.0193(16)
C16A 0.012(8) 0.046(9) 0.052(10) 0.000(7) 0.004(6) -0.003(5)
C15 0.040(2) 0.074(3) 0.075(3) -0.033(2) 0.0184(19) -0.0123(19)
C7A 0.039(2) 0.038(2) 0.111(4) 0.011(2) 0.021(2) -0.0019(16)
C14 0.046(2) 0.064(3) 0.060(2) -0.025(2) 0.0200(18) -0.0078(18)
C9A 0.058(2) 0.036(2) 0.091(3) 0.017(2) 0.037(2) -0.0037(17)
C12A 0.055(2) 0.034(2) 0.136(4) 0.032(2) 0.044(3) 0.0223(18)
C25 0.042(3) 0.171(6) 0.116(4) -0.092(4) 0.022(3) -0.036(3)
C11 0.057(3) 0.124(4) 0.038(2) -0.009(2) 0.0223(18) 0.007(3)
C10A 0.065(3) 0.044(2) 0.149(5) 0.034(3) 0.054(3) 0.030(2)
C8A 0.048(2) 0.056(3) 0.154(5) 0.052(3) 0.045(3) 0.025(2)
C15A 0.025(4) 0.032(5) 0.038(6) 0.004(4) 0.008(4) 0.013(3)
C14A 0.028(5) 0.037(5) 0.041(6) 0.001(5) 0.008(5) 0.004(4)
C29A 0.040(2) 0.058(3) 0.168(6) 0.049(3) 0.030(3) -0.001(2)
C7 0.059(3) 0.178(6) 0.080(4) -0.035(4) 0.049(3) -0.008(3)
C5 0.042(2) 0.122(4) 0.049(2) 0.008(2) 0.0267(18) 0.018(2)
C27 0.096(5) 0.215(10) 0.140(7) -0.052(6) -0.034(5) 0.044(6)
C28 0.086(5) 0.336(14) 0.146(7) 0.085(8) -0.044(5) -0.119(7)
C30A 0.052(4) 0.066(5) 0.174(10) 0.060(6) 0.040(5) -0.011(3)
C31A 0.060(5) 0.087(6) 0.139(8) 0.017(5) -0.002(5) -0.039(4)
C32A 0.065(5) 0.097(6) 0.126(8) 0.034(6) 0.056(6) -0.010(5)
C0AA 0.054(8) 0.124(13) 0.147(14) 0.067(11) 0.034(8) -0.017(8)
C1AA 0.137(16) 0.097(14) 0.203(19) 0.017(14) 0.016(14) -0.034(12)
C2AA 0.048(8) 0.092(10) 0.122(13) 0.044(10) 0.029(8) -0.021(7)
C25A 0.059(7) 0.064(8) 0.133(12) 0.054(9) 0.041(8) 0.032(6)
C26A 0.053(6) 0.114(9) 0.144(10) 0.041(7) 0.018(6) 0.038(5)
C27A 0.080(10) 0.082(10) 0.208(14) -0.015(9) 0.030(10) 0.056(8)
C28A 0.073(8) 0.061(7) 0.205(14) 0.066(8) 0.041(8) 0.047(6)
C25C 0.026(5) 0.052(6) 0.060(7) 0.006(5) 0.009(5) 0.022(4)
C26C 0.057(6) 0.070(7) 0.189(13) -0.041(8) 0.007(7) 0.035(5)
C27C 0.110(14) 0.133(17) 0.138(13) -0.017(12) -0.034(11) 0.064(12)
C28C 0.053(8) 0.090(11) 0.161(13) 0.003(9) 0.036(8) 0.029(7)
C9 0.062(7) 0.22(3) 0.052(7) 0.008(10) 0.031(6) 0.036(10)
C9B 0.056(5) 0.108(9) 0.042(4) -0.008(5) 0.028(4) 0.021(5)
C30 0.043(4) 0.094(6) 0.085(6) -0.038(5) 0.026(4) 0.011(4)
C32 0.065(5) 0.122(8) 0.052(4) 0.010(4) 0.039(4) 0.004(5)
C31 0.044(4) 0.123(9) 0.076(5) -0.031(5) 0.038(4) -0.006(4)
C30C 0.052(7) 0.068(8) 0.072(8) 0.003(6) 0.035(6) -0.004(5)
C31C 0.053(7) 0.083(10) 0.065(7) 0.003(7) 0.031(6) 0.033(7)
C32C 0.039(6) 0.124(13) 0.058(7) -0.033(8) 0.015(5) 0.010(7)
C33 0.033(5) 0.047(6) 0.066(7) 0.010(5) 0.017(5) 0.011(4)
C34 0.040(5) 0.025(5) 0.073(8) 0.018(5) 0.017(6) 0.014(4)
C35 0.014(6) 0.037(7) 0.074(12) 0.007(7) 0.006(6) 0.004(5)
C39 0.065(3) 0.194(8) 0.101(5) -0.036(5) -0.005(3) -0.007(4)

_geom_special_details            
;
 All esds (except the esd in the dihedral angle between two l.s. planes)
 are estimated using the full covariance matrix.  The cell esds are taken
 into account individually in the estimation of esds in distances, angles
 and torsion angles; correlations between esds in cell parameters are only
 used when they are defined by crystal symmetry.  An approximate (isotropic)
 treatment of cell esds is used for estimating esds involving l.s. planes.
;
loop_
_geom_bond_atom_site_label_1
_geom_bond_atom_site_label_2
_geom_bond_distance
_geom_bond_site_symmetry_2
_geom_bond_publ_flag
Cr01 N10 2.026(2) . ?
Cr01 N10A 2.025(2) . ?
Cr01 C2 2.137(3) . ?
Cr01 C1A 2.144(3) . ?
Cr01 C2A 2.136(3) . ?
Cr01 C1 2.136(3) . ?
N6 N4 1.318(3) . ?
N6 C4 1.349(4) . ?
N6 C12 1.480(4) . ?
N10 C24 1.379(4) . ?
N10 C18 1.377(4) . ?
N2 N4 1.329(4) . ?
N2 C19 1.434(4) . ?
N2 C2 1.387(4) . ?
N10A C18A 1.378(4) . ?
N10A C24A 1.374(4) . ?
N2A N4A 1.343(4) . ?
N2A C2A 1.368(4) . ?
N2A C19A 1.438(4) . ?
N1 N3 1.346(4) . ?
N1 C1 1.385(4) . ?
N1 C13 1.434(4) . ?
N1A N3A 1.336(4) . ?
N1A C1A 1.380(4) . ?
N1A C13A 1.431(4) . ?
N5A N3A 1.318(4) . ?
N5A C3A 1.352(4) . ?
N5A C11A 1.471(4) . ?
N6A N4A 1.315(4) . ?
N6A C4A 1.355(4) . ?
N6A C12A 1.479(4) . ?
C4 C2 1.398(4) . ?
C4 C6 1.499(4) . ?
N5 N3 1.313(4) . ?
N5 C3 1.351(5) . ?
N5 C11 1.483(5) . ?
C23 C22 1.398(4) . ?
C23 C24 1.419(4) . ?
C23 C17 1.420(5) . ?
C22 H22 0.9500 . ?
C22 C21 1.381(5) . ?
C24 C19 1.391(4) . ?
C20 H20 0.9500 . ?
C20 C21 1.398(5) . ?
C20 C19 1.386(4) . ?
C21 C29 1.545(4) . ?
C23A C17A 1.423(5) . ?
C23A C22A 1.387(4) . ?
C23A C24A 1.420(4) . ?
C18 C17 1.422(4) . ?
C18 C13 1.395(5) . ?
C17A C18A 1.416(4) . ?
C17A C16A 1.38(3) . ?
C17A C35 1.43(2) . ?
C1A C3A 1.394(4) . ?
C18A C13A 1.404(5) . ?
C17 C16 1.400(5) . ?
C3A C5A 1.497(4) . ?
C29 C30 1.522(9) . ?
C29 C32 1.540(9) . ?
C29 C31 1.490(8) . ?
C29 C30C 1.524(12) . ?
C29 C31C 1.554(11) . ?
C29 C32C 1.553(12) . ?
C22A H22A 0.9500 . ?
C22A C21A 1.376(5) . ?
C24A C19A 1.384(4) . ?
C2A C4A 1.401(4) . ?
C1 C3 1.399(4) . ?
C20A H20A 0.9500 . ?
C20A C19A 1.391(5) . ?
C20A C21A 1.401(5) . ?
C6 H6A 0.9900 . ?
C6 H6B 0.9900 . ?
C6 C8 1.527(5) . ?
C3 C5 1.496(5) . ?
C4A C6A 1.499(4) . ?
C12 H12A 0.9900 . ?
C12 H12B 0.9900 . ?
C12 C10 1.510(5) . ?
C13 C14 1.382(5) . ?
C10 H10A 0.9900 . ?
C10 H10B 0.9900 . ?
C10 C8 1.524(5) . ?
C21A C29A 1.538(5) . ?
C16 H16 0.9500 . ?
C16 C15 1.380(5) . ?
C8 H8A 0.9900 . ?
C8 H8B 0.9900 . ?
C13A C14A 1.404(15) . ?
C13A C34 1.410(12) . ?
C11A H11A 0.9900 . ?
C11A H11B 0.9900 . ?
C11A C9A 1.504(5) . ?
C5A H5AA 0.9900 . ?
C5A H5AB 0.9900 . ?
C5A C7A 1.514(5) . ?
C6A H6AA 0.9900 . ?
C6A H6AB 0.9900 . ?
C6A C8A 1.531(5) . ?
C16A H16A 0.9500 . ?
C16A C15A 1.34(3) . ?
C15 C14 1.402(5) . ?
C15 C25 1.569(6) . ?
C7A H7AA 0.9900 . ?
C7A H7AB 0.9900 . ?
C7A C9A 1.497(6) . ?
C14 H14 0.9500 . ?
C9A H9AA 0.9900 . ?
C9A H9AB 0.9900 . ?
C12A H12C 0.9900 . ?
C12A H12D 0.9900 . ?
C12A C10A 1.505(6) . ?
C25 C27 1.596(10) . ?
C25 C28 1.447(9) . ?
C25 C39 1.436(8) . ?
C11 H11C 0.9900 . ?
C11 H11D 0.9900 . ?
C11 H11E 0.9900 . ?
C11 H11F 0.9900 . ?
C11 C9 1.62(2) . ?
C11 C9B 1.502(10) . ?
C10A H10C 0.9900 . ?
C10A H10D 0.9900 . ?
C10A C8A 1.498(7) . ?
C8A H8AA 0.9900 . ?
C8A H8AB 0.9900 . ?
C15A C14A 1.406(18) . ?
C15A C25C 1.548(15) . ?
C14A H14A 0.9500 . ?
C29A C30A 1.461(9) . ?
C29A C31A 1.613(11) . ?
C29A C32A 1.482(11) . ?
C29A C0AA 1.70(2) . ?
C29A C1AA 1.58(3) . ?
C29A C2AA 1.455(17) . ?
C7 H7AC 0.9900 . ?
C7 H7AD 0.9900 . ?
C7 H7BE 0.9900 . ?
C7 H7BF 0.9900 . ?
C7 C5 1.522(6) . ?
C7 C9 1.320(14) . ?
C7 C9B 1.499(12) . ?
C5 H5A 0.9900 . ?
C5 H5B 0.9900 . ?
C27 H27A 0.9800 . ?
C27 H27B 0.9800 . ?
C27 H27C 0.9800 . ?
C28 H28A 0.9800 . ?
C28 H28B 0.9800 . ?
C28 H28C 0.9800 . ?
C30A H30A 0.9800 . ?
C30A H30B 0.9800 . ?
C30A H30C 0.9800 . ?
C31A H31A 0.9800 . ?
C31A H31B 0.9800 . ?
C31A H31C 0.9800 . ?
C32A H32A 0.9800 . ?
C32A H32B 0.9800 . ?
C32A H32C 0.9800 . ?
C0AA H0AA 0.9800 . ?
C0AA H0AB 0.9800 . ?
C0AA H0AC 0.9800 . ?
C1AA H1AA 0.9800 . ?
C1AA H1AB 0.9800 . ?
C1AA H1AC 0.9800 . ?
C2AA H2AA 0.9800 . ?
C2AA H2AB 0.9800 . ?
C2AA H2AC 0.9800 . ?
C25A C26A 1.54(2) . ?
C25A C27A 1.553(10) . ?
C25A C28A 1.484(16) . ?
C25A C33 1.538(15) . ?
C26A H26A 0.9800 . ?
C26A H26B 0.9800 . ?
C26A H26C 0.9800 . ?
C27A H27D 0.9800 . ?
C27A H27E 0.9800 . ?
C27A H27F 0.9800 . ?
C28A H28D 0.9800 . ?
C28A H28E 0.9800 . ?
C28A H28F 0.9800 . ?
C25C C26C 1.427(17) . ?
C25C C27C 1.536(10) . ?
C25C C28C 1.493(18) . ?
C26C H26D 0.9800 . ?
C26C H26E 0.9800 . ?
C26C H26F 0.9800 . ?
C27C H27G 0.9800 . ?
C27C H27H 0.9800 . ?
C27C H27I 0.9800 . ?
C28C H28G 0.9800 . ?
C28C H28H 0.9800 . ?
C28C H28I 0.9800 . ?
C9 H9A 0.9900 . ?
C9 H9B 0.9900 . ?
C9B H9BA 0.9900 . ?
C9B H9BB 0.9900 . ?
C30 H30D 0.9800 . ?
C30 H30E 0.9800 . ?
C30 H30F 0.9800 . ?
C32 H32D 0.9800 . ?
C32 H32E 0.9800 . ?
C32 H32F 0.9800 . ?
C31 H31D 0.9800 . ?
C31 H31E 0.9800 . ?
C31 H31F 0.9800 . ?
C30C H30G 0.9800 . ?
C30C H30H 0.9800 . ?
C30C H30I 0.9800 . ?
C31C H31G 0.9800 . ?
C31C H31H 0.9800 . ?
C31C H31I 0.9800 . ?
C32C H32G 0.9800 . ?
C32C H32H 0.9800 . ?
C32C H32I 0.9800 . ?
F1 B5 1.49(2) . ?
F2 B12 1.13(3) . ?
F2 F11 1.75(2) . ?
F3 B5 1.363(18) . ?
F4 B5 1.55(3) . ?
B12 F6 1.47(4) . ?
B12 F11 1.05(4) . ?
B12 F9 1.47(4) . ?
F5 B5 1.40(2) . ?
B9 F12 1.49(2) . ?
B9 F10 1.26(2) . ?
B9 F38 1.39(2) . ?
B9 F7 1.41(4) . ?
C33 C34 1.399(16) . ?
C33 C35 1.40(3) . ?
C34 H34 0.9500 . ?
C35 H35 0.9500 . ?
C39 H39A 0.9800 . ?
C39 H39B 0.9800 . ?
C39 H39C 0.9800 . ?

loop_
_geom_angle_atom_site_label_1
_geom_angle_atom_site_label_2
_geom_angle_atom_site_label_3
_geom_angle
_geom_angle_site_symmetry_1
_geom_angle_site_symmetry_3
_geom_angle_publ_flag
N10 Cr01 C2 88.19(11) . . ?
N10 Cr01 C1A 91.81(10) . . ?
N10 Cr01 C2A 92.06(10) . . ?
N10 Cr01 C1 88.19(11) . . ?
N10A Cr01 N10 179.90(13) . . ?
N10A Cr01 C2 91.71(11) . . ?
N10A Cr01 C1A 88.20(10) . . ?
N10A Cr01 C2A 87.92(11) . . ?
N10A Cr01 C1 91.91(11) . . ?
C2 Cr01 C1A 89.61(11) . . ?
C2A Cr01 C2 88.48(12) . . ?
C2A Cr01 C1A 175.62(12) . . ?
C2A Cr01 C1 91.67(12) . . ?
C1 Cr01 C2 176.38(11) . . ?
C1 Cr01 C1A 90.49(12) . . ?
N4 N6 C4 113.7(3) . . ?
N4 N6 C12 118.4(3) . . ?
C4 N6 C12 127.9(3) . . ?
C24 N10 Cr01 127.5(2) . . ?
C18 N10 Cr01 127.7(2) . . ?
C18 N10 C24 104.8(2) . . ?
N4 N2 C19 116.5(2) . . ?
N4 N2 C2 116.0(2) . . ?
C2 N2 C19 127.4(3) . . ?
C18A N10A Cr01 127.7(2) . . ?
C24A N10A Cr01 127.7(2) . . ?
C24A N10A C18A 104.4(2) . . ?
N6 N4 N2 102.2(2) . . ?
N4A N2A C2A 115.8(2) . . ?
N4A N2A C19A 116.2(3) . . ?
C2A N2A C19A 127.9(3) . . ?
N3 N1 C1 116.3(3) . . ?
N3 N1 C13 115.4(3) . . ?
C1 N1 C13 128.3(3) . . ?
N3A N1A C1A 115.5(3) . . ?
N3A N1A C13A 116.2(3) . . ?
C1A N1A C13A 128.1(3) . . ?
N3A N5A C3A 113.5(3) . . ?
N3A N5A C11A 118.4(3) . . ?
C3A N5A C11A 128.0(3) . . ?
N4A N6A C4A 113.8(3) . . ?
N4A N6A C12A 118.2(3) . . ?
C4A N6A C12A 128.0(3) . . ?
N6 C4 C2 107.5(3) . . ?
N6 C4 C6 119.6(3) . . ?
C2 C4 C6 132.7(3) . . ?
N3 N5 C3 113.7(3) . . ?
N3 N5 C11 118.0(3) . . ?
C3 N5 C11 128.3(3) . . ?
C22 C23 C24 121.5(3) . . ?
C22 C23 C17 132.8(3) . . ?
C24 C23 C17 105.7(3) . . ?
N6A N4A N2A 102.0(2) . . ?
N5 N3 N1 101.8(3) . . ?
C23 C22 H22 120.0 . . ?
C21 C22 C23 120.0(3) . . ?
C21 C22 H22 120.0 . . ?
N10 C24 C23 112.1(3) . . ?
N10 C24 C19 130.3(3) . . ?
C19 C24 C23 117.6(3) . . ?
C21 C20 H20 118.9 . . ?
C19 C20 H20 118.9 . . ?
C19 C20 C21 122.1(3) . . ?
C22 C21 C20 118.5(3) . . ?
C22 C21 C29 121.3(3) . . ?
C20 C21 C29 120.2(3) . . ?
N5A N3A N1A 102.3(2) . . ?
C24 C19 N2 120.7(3) . . ?
C20 C19 N2 119.1(3) . . ?
C20 C19 C24 120.2(3) . . ?
C22A C23A C17A 132.8(3) . . ?
C22A C23A C24A 121.9(3) . . ?
C24A C23A C17A 105.3(3) . . ?
N2 C2 Cr01 125.6(2) . . ?
N2 C2 C4 100.6(3) . . ?
C4 C2 Cr01 133.8(2) . . ?
N10 C18 C17 112.0(3) . . ?
N10 C18 C13 130.5(3) . . ?
C13 C18 C17 117.5(3) . . ?
C23A C17A C35 129.7(10) . . ?
C18A C17A C23A 105.4(3) . . ?
C18A C17A C35 124.5(10) . . ?
C16A C17A C23A 135.9(12) . . ?
C16A C17A C18A 117.0(11) . . ?
N1A C1A Cr01 125.3(2) . . ?
N1A C1A C3A 101.3(3) . . ?
C3A C1A Cr01 133.4(2) . . ?
N10A C18A C17A 112.4(3) . . ?
N10A C18A C13A 130.1(3) . . ?
C13A C18A C17A 117.4(3) . . ?
C23 C17 C18 105.5(3) . . ?
C16 C17 C23 133.3(3) . . ?
C16 C17 C18 121.2(3) . . ?
N5A C3A C1A 107.4(3) . . ?
N5A C3A C5A 119.2(3) . . ?
C1A C3A C5A 133.4(3) . . ?
C21 C29 C31C 110.7(5) . . ?
C21 C29 C32C 115.6(5) . . ?
C30 C29 C21 106.2(4) . . ?
C30 C29 C32 111.3(6) . . ?
C32 C29 C21 107.5(4) . . ?
C31 C29 C21 112.5(4) . . ?
C31 C29 C30 109.8(5) . . ?
C31 C29 C32 109.4(6) . . ?
C30C C29 C21 108.5(5) . . ?
C30C C29 C31C 106.9(8) . . ?
C30C C29 C32C 105.2(8) . . ?
C32C C29 C31C 109.4(8) . . ?
C23A C22A H22A 119.8 . . ?
C21A C22A C23A 120.5(3) . . ?
C21A C22A H22A 119.8 . . ?
N10A C24A C23A 112.5(3) . . ?
N10A C24A C19A 130.2(3) . . ?
C19A C24A C23A 117.3(3) . . ?
N2A C2A Cr01 125.7(2) . . ?
N2A C2A C4A 101.4(3) . . ?
C4A C2A Cr01 132.8(2) . . ?
N1 C1 Cr01 125.2(2) . . ?
N1 C1 C3 100.0(3) . . ?
C3 C1 Cr01 134.7(3) . . ?
C19A C20A H20A 118.8 . . ?
C19A C20A C21A 122.4(3) . . ?
C21A C20A H20A 118.8 . . ?
C4 C6 H6A 109.2 . . ?
C4 C6 H6B 109.2 . . ?
C4 C6 C8 112.2(3) . . ?
H6A C6 H6B 107.9 . . ?
C8 C6 H6A 109.2 . . ?
C8 C6 H6B 109.2 . . ?
N5 C3 C1 108.2(3) . . ?
N5 C3 C5 119.4(3) . . ?
C1 C3 C5 132.3(3) . . ?
C24A C19A N2A 120.3(3) . . ?
C24A C19A C20A 120.1(3) . . ?
C20A C19A N2A 119.6(3) . . ?
N6A C4A C2A 106.9(3) . . ?
N6A C4A C6A 119.4(3) . . ?
C2A C4A C6A 133.7(3) . . ?
N6 C12 H12A 110.2 . . ?
N6 C12 H12B 110.2 . . ?
N6 C12 C10 107.7(3) . . ?
H12A C12 H12B 108.5 . . ?
C10 C12 H12A 110.2 . . ?
C10 C12 H12B 110.2 . . ?
C18 C13 N1 119.9(3) . . ?
C14 C13 N1 119.6(3) . . ?
C14 C13 C18 120.5(3) . . ?
C12 C10 H10A 109.9 . . ?
C12 C10 H10B 109.9 . . ?
C12 C10 C8 109.1(3) . . ?
H10A C10 H10B 108.3 . . ?
C8 C10 H10A 109.9 . . ?
C8 C10 H10B 109.9 . . ?
C22A C21A C20A 117.9(3) . . ?
C22A C21A C29A 120.6(3) . . ?
C20A C21A C29A 121.6(3) . . ?
C17 C16 H16 119.8 . . ?
C15 C16 C17 120.4(3) . . ?
C15 C16 H16 119.8 . . ?
C6 C8 H8A 109.2 . . ?
C6 C8 H8B 109.2 . . ?
C10 C8 C6 111.9(3) . . ?
C10 C8 H8A 109.2 . . ?
C10 C8 H8B 109.2 . . ?
H8A C8 H8B 107.9 . . ?
C18A C13A N1A 120.1(3) . . ?
C18A C13A C34 117.6(6) . . ?
C14A C13A N1A 117.9(7) . . ?
C14A C13A C18A 120.2(7) . . ?
C34 C13A N1A 121.1(6) . . ?
N5A C11A H11A 109.9 . . ?
N5A C11A H11B 109.9 . . ?
N5A C11A C9A 108.8(3) . . ?
H11A C11A H11B 108.3 . . ?
C9A C11A H11A 109.9 . . ?
C9A C11A H11B 109.9 . . ?
C3A C5A H5AA 109.2 . . ?
C3A C5A H5AB 109.2 . . ?
C3A C5A C7A 112.2(3) . . ?
H5AA C5A H5AB 107.9 . . ?
C7A C5A H5AA 109.2 . . ?
C7A C5A H5AB 109.2 . . ?
C4A C6A H6AA 109.2 . . ?
C4A C6A H6AB 109.2 . . ?
C4A C6A C8A 111.9(3) . . ?
H6AA C6A H6AB 107.9 . . ?
C8A C6A H6AA 109.2 . . ?
C8A C6A H6AB 109.2 . . ?
C17A C16A H16A 116.4 . . ?
C15A C16A C17A 127(2) . . ?
C15A C16A H16A 116.4 . . ?
C16 C15 C14 118.4(4) . . ?
C16 C15 C25 120.4(3) . . ?
C14 C15 C25 121.2(4) . . ?
C5A C7A H7AA 109.1 . . ?
C5A C7A H7AB 109.1 . . ?
H7AA C7A H7AB 107.8 . . ?
C9A C7A C5A 112.7(3) . . ?
C9A C7A H7AA 109.1 . . ?
C9A C7A H7AB 109.1 . . ?
C13 C14 C15 122.1(3) . . ?
C13 C14 H14 119.0 . . ?
C15 C14 H14 119.0 . . ?
C11A C9A H9AA 109.4 . . ?
C11A C9A H9AB 109.4 . . ?
C7A C9A C11A 111.0(3) . . ?
C7A C9A H9AA 109.4 . . ?
C7A C9A H9AB 109.4 . . ?
H9AA C9A H9AB 108.0 . . ?
N6A C12A H12C 110.0 . . ?
N6A C12A H12D 110.0 . . ?
N6A C12A C10A 108.5(3) . . ?
H12C C12A H12D 108.4 . . ?
C10A C12A H12C 110.0 . . ?
C10A C12A H12D 110.0 . . ?
C15 C25 C27 108.5(5) . . ?
C28 C25 C15 110.7(6) . . ?
C28 C25 C27 96.0(7) . . ?
C39 C25 C15 114.8(4) . . ?
C39 C25 C27 104.4(7) . . ?
C39 C25 C28 119.9(7) . . ?
N5 C11 H11C 111.1 . . ?
N5 C11 H11D 111.1 . . ?
N5 C11 H11E 109.6 . . ?
N5 C11 H11F 109.6 . . ?
N5 C11 C9 103.1(6) . . ?
N5 C11 C9B 110.2(4) . . ?
H11C C11 H11D 109.1 . . ?
H11E C11 H11F 108.1 . . ?
C9 C11 H11C 111.1 . . ?
C9 C11 H11D 111.1 . . ?
C9B C11 H11E 109.6 . . ?
C9B C11 H11F 109.6 . . ?
C12A C10A H10C 109.4 . . ?
C12A C10A H10D 109.4 . . ?
H10C C10A H10D 108.0 . . ?
C8A C10A C12A 111.3(4) . . ?
C8A C10A H10C 109.4 . . ?
C8A C10A H10D 109.4 . . ?
C6A C8A H8AA 109.3 . . ?
C6A C8A H8AB 109.3 . . ?
C10A C8A C6A 111.7(4) . . ?
C10A C8A H8AA 109.3 . . ?
C10A C8A H8AB 109.3 . . ?
H8AA C8A H8AB 107.9 . . ?
C16A C15A C14A 115.5(15) . . ?
C16A C15A C25C 124.5(15) . . ?
C14A C15A C25C 120.0(11) . . ?
C13A C14A C15A 120.6(12) . . ?
C13A C14A H14A 119.7 . . ?
C15A C14A H14A 119.7 . . ?
C21A C29A C31A 107.2(5) . . ?
C21A C29A C0AA 102.0(6) . . ?
C21A C29A C1AA 107.7(10) . . ?
C30A C29A C21A 113.7(4) . . ?
C30A C29A C31A 103.9(7) . . ?
C30A C29A C32A 113.8(7) . . ?
C32A C29A C21A 112.3(5) . . ?
C32A C29A C31A 105.0(7) . . ?
C1AA C29A C0AA 115.2(14) . . ?
C2AA C29A C21A 115.2(7) . . ?
C2AA C29A C0AA 102.7(11) . . ?
C2AA C29A C1AA 113.7(14) . . ?
H7AC C7 H7AD 107.1 . . ?
H7BE C7 H7BF 107.1 . . ?
C5 C7 H7AC 107.6 . . ?
C5 C7 H7AD 107.6 . . ?
C5 C7 H7BE 107.7 . . ?
C5 C7 H7BF 107.7 . . ?
C9 C7 H7AC 107.6 . . ?
C9 C7 H7AD 107.6 . . ?
C9 C7 C5 118.7(7) . . ?
C9B C7 H7BE 107.7 . . ?
C9B C7 H7BF 107.7 . . ?
C9B C7 C5 118.6(5) . . ?
C3 C5 C7 112.3(4) . . ?
C3 C5 H5A 109.2 . . ?
C3 C5 H5B 109.2 . . ?
C7 C5 H5A 109.2 . . ?
C7 C5 H5B 109.2 . . ?
H5A C5 H5B 107.9 . . ?
C25 C27 H27A 109.5 . . ?
C25 C27 H27B 109.5 . . ?
C25 C27 H27C 109.5 . . ?
H27A C27 H27B 109.5 . . ?
H27A C27 H27C 109.5 . . ?
H27B C27 H27C 109.5 . . ?
C25 C28 H28A 109.5 . . ?
C25 C28 H28B 109.5 . . ?
C25 C28 H28C 109.5 . . ?
H28A C28 H28B 109.5 . . ?
H28A C28 H28C 109.5 . . ?
H28B C28 H28C 109.5 . . ?
C29A C30A H30A 109.5 . . ?
C29A C30A H30B 109.5 . . ?
C29A C30A H30C 109.5 . . ?
H30A C30A H30B 109.5 . . ?
H30A C30A H30C 109.5 . . ?
H30B C30A H30C 109.5 . . ?
C29A C31A H31A 109.5 . . ?
C29A C31A H31B 109.5 . . ?
C29A C31A H31C 109.5 . . ?
H31A C31A H31B 109.5 . . ?
H31A C31A H31C 109.5 . . ?
H31B C31A H31C 109.5 . . ?
C29A C32A H32A 109.5 . . ?
C29A C32A H32B 109.5 . . ?
C29A C32A H32C 109.5 . . ?
H32A C32A H32B 109.5 . . ?
H32A C32A H32C 109.5 . . ?
H32B C32A H32C 109.5 . . ?
C29A C0AA H0AA 109.5 . . ?
C29A C0AA H0AB 109.5 . . ?
C29A C0AA H0AC 109.5 . . ?
H0AA C0AA H0AB 109.5 . . ?
H0AA C0AA H0AC 109.5 . . ?
H0AB C0AA H0AC 109.5 . . ?
C29A C1AA H1AA 109.5 . . ?
C29A C1AA H1AB 109.5 . . ?
C29A C1AA H1AC 109.5 . . ?
H1AA C1AA H1AB 109.5 . . ?
H1AA C1AA H1AC 109.5 . . ?
H1AB C1AA H1AC 109.5 . . ?
C29A C2AA H2AA 109.5 . . ?
C29A C2AA H2AB 109.5 . . ?
C29A C2AA H2AC 109.5 . . ?
H2AA C2AA H2AB 109.5 . . ?
H2AA C2AA H2AC 109.5 . . ?
H2AB C2AA H2AC 109.5 . . ?
C26A C25A C27A 107.0(11) . . ?
C28A C25A C26A 108.1(14) . . ?
C28A C25A C27A 110.4(16) . . ?
C28A C25A C33 112.6(9) . . ?
C33 C25A C26A 109.2(11) . . ?
C33 C25A C27A 109.4(11) . . ?
C25A C26A H26A 109.5 . . ?
C25A C26A H26B 109.5 . . ?
C25A C26A H26C 109.5 . . ?
H26A C26A H26B 109.5 . . ?
H26A C26A H26C 109.5 . . ?
H26B C26A H26C 109.5 . . ?
C25A C27A H27D 109.5 . . ?
C25A C27A H27E 109.5 . . ?
C25A C27A H27F 109.5 . . ?
H27D C27A H27E 109.5 . . ?
H27D C27A H27F 109.5 . . ?
H27E C27A H27F 109.5 . . ?
C25A C28A H28D 109.5 . . ?
C25A C28A H28E 109.5 . . ?
C25A C28A H28F 109.5 . . ?
H28D C28A H28E 109.5 . . ?
H28D C28A H28F 109.5 . . ?
H28E C28A H28F 109.5 . . ?
C26C C25C C15A 110.5(8) . . ?
C26C C25C C27C 115.0(13) . . ?
C26C C25C C28C 114.0(14) . . ?
C27C C25C C15A 106.1(12) . . ?
C28C C25C C15A 112.9(11) . . ?
C28C C25C C27C 97.6(16) . . ?
C25C C26C H26D 109.5 . . ?
C25C C26C H26E 109.5 . . ?
C25C C26C H26F 109.5 . . ?
H26D C26C H26E 109.5 . . ?
H26D C26C H26F 109.5 . . ?
H26E C26C H26F 109.5 . . ?
C25C C27C H27G 109.5 . . ?
C25C C27C H27H 109.5 . . ?
C25C C27C H27I 109.5 . . ?
H27G C27C H27H 109.5 . . ?
H27G C27C H27I 109.5 . . ?
H27H C27C H27I 109.5 . . ?
C25C C28C H28G 109.5 . . ?
C25C C28C H28H 109.5 . . ?
C25C C28C H28I 109.5 . . ?
H28G C28C H28H 109.5 . . ?
H28G C28C H28I 109.5 . . ?
H28H C28C H28I 109.5 . . ?
C11 C9 H9A 108.9 . . ?
C11 C9 H9B 108.9 . . ?
C7 C9 C11 113.3(15) . . ?
C7 C9 H9A 108.9 . . ?
C7 C9 H9B 108.9 . . ?
H9A C9 H9B 107.7 . . ?
C11 C9B H9BA 109.7 . . ?
C11 C9B H9BB 109.7 . . ?
C7 C9B C11 110.0(8) . . ?
C7 C9B H9BA 109.7 . . ?
C7 C9B H9BB 109.7 . . ?
H9BA C9B H9BB 108.2 . . ?
C29 C30 H30D 109.5 . . ?
C29 C30 H30E 109.5 . . ?
C29 C30 H30F 109.5 . . ?
H30D C30 H30E 109.5 . . ?
H30D C30 H30F 109.5 . . ?
H30E C30 H30F 109.5 . . ?
C29 C32 H32D 109.5 . . ?
C29 C32 H32E 109.5 . . ?
C29 C32 H32F 109.5 . . ?
H32D C32 H32E 109.5 . . ?
H32D C32 H32F 109.5 . . ?
H32E C32 H32F 109.5 . . ?
C29 C31 H31D 109.5 . . ?
C29 C31 H31E 109.5 . . ?
C29 C31 H31F 109.5 . . ?
H31D C31 H31E 109.5 . . ?
H31D C31 H31F 109.5 . . ?
H31E C31 H31F 109.5 . . ?
C29 C30C H30G 109.5 . . ?
C29 C30C H30H 109.5 . . ?
C29 C30C H30I 109.5 . . ?
H30G C30C H30H 109.5 . . ?
H30G C30C H30I 109.5 . . ?
H30H C30C H30I 109.5 . . ?
C29 C31C H31G 109.5 . . ?
C29 C31C H31H 109.5 . . ?
C29 C31C H31I 109.5 . . ?
H31G C31C H31H 109.5 . . ?
H31G C31C H31I 109.5 . . ?
H31H C31C H31I 109.5 . . ?
C29 C32C H32G 109.5 . . ?
C29 C32C H32H 109.5 . . ?
C29 C32C H32I 109.5 . . ?
H32G C32C H32H 109.5 . . ?
H32G C32C H32I 109.5 . . ?
H32H C32C H32I 109.5 . . ?
B12 F2 F11 35(2) . . ?
F2 B12 F6 94(3) . . ?
F2 B12 F9 122(3) . . ?
F6 B12 F9 102(2) . . ?
F11 B12 F2 106(4) . . ?
F11 B12 F6 124(3) . . ?
F11 B12 F9 109(3) . . ?
F10 B9 F12 107.6(15) . . ?
F10 B9 F38 103.7(18) . . ?
F10 B9 F7 118(2) . . ?
F38 B9 F12 104.3(13) . . ?
F38 B9 F7 122(2) . . ?
F7 B9 F12 99.4(16) . . ?
B12 F11 F2 38(2) . . ?
F1 B5 F4 117.1(15) . . ?
F3 B5 F1 111.8(16) . . ?
F3 B5 F4 93.3(13) . . ?
F3 B5 F5 109.7(13) . . ?
F5 B5 F1 105.4(14) . . ?
F5 B5 F4 119.1(18) . . ?
C34 C33 C25A 122.0(10) . . ?
C34 C33 C35 119.6(12) . . ?
C35 C33 C25A 117.9(12) . . ?
C13A C34 H34 118.1 . . ?
C33 C34 C13A 123.8(10) . . ?
C33 C34 H34 118.1 . . ?
C17A C35 H35 122.0 . . ?
C33 C35 C17A 116.1(15) . . ?
C33 C35 H35 122.0 . . ?
C25 C39 H39A 109.5 . . ?
C25 C39 H39B 109.5 . . ?
C25 C39 H39C 109.5 . . ?
H39A C39 H39B 109.5 . . ?
H39A C39 H39C 109.5 . . ?
H39B C39 H39C 109.5 . . ?

loop_
_geom_torsion_atom_site_label_1
_geom_torsion_atom_site_label_2
_geom_torsion_atom_site_label_3
_geom_torsion_atom_site_label_4
_geom_torsion
_geom_torsion_site_symmetry_1
_geom_torsion_site_symmetry_2
_geom_torsion_site_symmetry_3
_geom_torsion_site_symmetry_4
_geom_torsion_publ_flag
Cr01 N10 C24 C23 179.05(19) . . . . ?
Cr01 N10 C24 C19 -1.7(4) . . . . ?
Cr01 N10 C18 C17 -178.8(2) . . . . ?
Cr01 N10 C18 C13 -0.5(5) . . . . ?
Cr01 N10A C18A C17A -175.8(2) . . . . ?
Cr01 N10A C18A C13A 2.8(6) . . . . ?
Cr01 N10A C24A C23A 175.7(2) . . . . ?
Cr01 N10A C24A C19A -2.8(5) . . . . ?
Cr01 C1A C3A N5A 175.5(2) . . . . ?
Cr01 C1A C3A C5A -3.9(6) . . . . ?
Cr01 C2A C4A N6A -176.7(3) . . . . ?
Cr01 C2A C4A C6A 0.0(7) . . . . ?
Cr01 C1 C3 N5 -175.3(3) . . . . ?
Cr01 C1 C3 C5 6.3(7) . . . . ?
N6 C4 C2 Cr01 -177.2(2) . . . . ?
N6 C4 C2 N2 -0.4(3) . . . . ?
N6 C4 C6 C8 10.4(4) . . . . ?
N6 C12 C10 C8 -52.4(4) . . . . ?
N10 C24 C19 N2 2.1(5) . . . . ?
N10 C24 C19 C20 -178.8(3) . . . . ?
N10 C18 C17 C23 -0.8(3) . . . . ?
N10 C18 C17 C16 179.6(3) . . . . ?
N10 C18 C13 N1 1.8(5) . . . . ?
N10 C18 C13 C14 -179.5(3) . . . . ?
N10A C18A C13A N1A 2.3(6) . . . . ?
N10A C18A C13A C14A -161.9(6) . . . . ?
N10A C18A C13A C34 169.7(7) . . . . ?
N10A C24A C19A N2A -2.3(6) . . . . ?
N10A C24A C19A C20A 178.0(4) . . . . ?
N4 N6 C4 C2 0.8(4) . . . . ?
N4 N6 C4 C6 176.7(3) . . . . ?
N4 N6 C12 C10 -154.9(3) . . . . ?
N4 N2 C19 C24 178.5(3) . . . . ?
N4 N2 C19 C20 -0.6(4) . . . . ?
N4 N2 C2 Cr01 177.0(2) . . . . ?
N4 N2 C2 C4 -0.1(3) . . . . ?
N2A C2A C4A N6A 0.8(4) . . . . ?
N2A C2A C4A C6A 177.5(4) . . . . ?
N1 C1 C3 N5 1.0(4) . . . . ?
N1 C1 C3 C5 -177.4(4) . . . . ?
N1 C13 C14 C15 179.2(4) . . . . ?
N1A C1A C3A N5A -0.9(4) . . . . ?
N1A C1A C3A C5A 179.7(4) . . . . ?
N1A C13A C14A C15A 179.9(7) . . . . ?
N1A C13A C34 C33 178.8(8) . . . . ?
N5A C3A C5A C7A 13.2(5) . . . . ?
N5A C11A C9A C7A -47.6(5) . . . . ?
N6A C4A C6A C8A -13.8(6) . . . . ?
N6A C12A C10A C8A 47.8(6) . . . . ?
C4 N6 N4 N2 -0.8(3) . . . . ?
C4 N6 C12 C10 23.9(5) . . . . ?
C4 C6 C8 C10 -41.2(4) . . . . ?
N5 C3 C5 C7 -3.2(6) . . . . ?
N5 C11 C9 C7 -52.4(19) . . . . ?
N5 C11 C9B C7 45.2(11) . . . . ?
C23 C22 C21 C20 0.4(5) . . . . ?
C23 C22 C21 C29 179.8(3) . . . . ?
C23 C24 C19 N2 -178.7(3) . . . . ?
C23 C24 C19 C20 0.4(4) . . . . ?
C23 C17 C16 C15 -179.5(4) . . . . ?
N4A N2A C2A Cr01 176.9(2) . . . . ?
N4A N2A C2A C4A -0.8(4) . . . . ?
N4A N2A C19A C24A -173.4(3) . . . . ?
N4A N2A C19A C20A 6.4(5) . . . . ?
N4A N6A C4A C2A -0.6(5) . . . . ?
N4A N6A C4A C6A -177.9(4) . . . . ?
N4A N6A C12A C10A 161.0(4) . . . . ?
N3 N1 C1 Cr01 175.7(2) . . . . ?
N3 N1 C1 C3 -1.1(4) . . . . ?
N3 N1 C13 C18 -179.5(3) . . . . ?
N3 N1 C13 C14 1.7(5) . . . . ?
N3 N5 C3 C1 -0.7(4) . . . . ?
N3 N5 C3 C5 178.0(4) . . . . ?
N3 N5 C11 C9 -153.0(10) . . . . ?
N3 N5 C11 C9B 159.8(7) . . . . ?
C22 C23 C24 N10 -179.9(3) . . . . ?
C22 C23 C24 C19 0.7(4) . . . . ?
C22 C23 C17 C18 -179.7(3) . . . . ?
C22 C23 C17 C16 -0.1(6) . . . . ?
C22 C21 C29 C30 120.9(5) . . . . ?
C22 C21 C29 C32 -119.9(5) . . . . ?
C22 C21 C29 C31 0.7(7) . . . . ?
C22 C21 C29 C30C -65.6(7) . . . . ?
C22 C21 C29 C31C 51.4(8) . . . . ?
C22 C21 C29 C32C 176.6(8) . . . . ?
C24 N10 C18 C17 0.8(3) . . . . ?
C24 N10 C18 C13 179.1(3) . . . . ?
C24 C23 C22 C21 -1.1(5) . . . . ?
C24 C23 C17 C18 0.4(3) . . . . ?
C24 C23 C17 C16 180.0(4) . . . . ?
C20 C21 C29 C30 -59.7(5) . . . . ?
C20 C21 C29 C32 59.5(6) . . . . ?
C20 C21 C29 C31 -179.9(6) . . . . ?
C20 C21 C29 C30C 113.8(6) . . . . ?
C20 C21 C29 C31C -129.2(7) . . . . ?
C20 C21 C29 C32C -4.0(9) . . . . ?
C21 C20 C19 N2 177.9(3) . . . . ?
C21 C20 C19 C24 -1.2(5) . . . . ?
N3A N1A C1A Cr01 -176.0(3) . . . . ?
N3A N1A C1A C3A 0.8(4) . . . . ?
N3A N1A C13A C18A 175.9(4) . . . . ?
N3A N1A C13A C14A -19.7(7) . . . . ?
N3A N1A C13A C34 8.9(8) . . . . ?
N3A N5A C3A C1A 0.9(4) . . . . ?
N3A N5A C3A C5A -179.7(3) . . . . ?
N3A N5A C11A C9A -163.1(4) . . . . ?
C19 N2 N4 N6 -175.6(2) . . . . ?
C19 N2 C2 Cr01 -7.3(4) . . . . ?
C19 N2 C2 C4 175.5(3) . . . . ?
C19 C20 C21 C22 0.8(5) . . . . ?
C19 C20 C21 C29 -178.6(3) . . . . ?
C23A C17A C18A N10A -0.1(4) . . . . ?
C23A C17A C18A C13A -178.8(3) . . . . ?
C23A C17A C16A C15A 168.1(12) . . . . ?
C23A C17A C35 C33 -173.9(8) . . . . ?
C23A C22A C21A C20A 0.1(6) . . . . ?
C23A C22A C21A C29A -179.7(4) . . . . ?
C23A C24A C19A N2A 179.2(3) . . . . ?
C23A C24A C19A C20A -0.5(5) . . . . ?
C2 N2 N4 N6 0.6(3) . . . . ?
C2 N2 C19 C24 2.9(4) . . . . ?
C2 N2 C19 C20 -176.2(3) . . . . ?
C2 C4 C6 C8 -175.0(3) . . . . ?
C18 N10 C24 C23 -0.5(3) . . . . ?
C18 N10 C24 C19 178.8(3) . . . . ?
C18 C17 C16 C15 0.0(6) . . . . ?
C18 C13 C14 C15 0.4(6) . . . . ?
C17A C23A C22A C21A -178.5(4) . . . . ?
C17A C23A C24A N10A 0.3(4) . . . . ?
C17A C23A C24A C19A 179.0(3) . . . . ?
C17A C18A C13A N1A -179.2(3) . . . . ?
C17A C18A C13A C14A 16.7(7) . . . . ?
C17A C18A C13A C34 -11.8(8) . . . . ?
C17A C16A C15A C14A -4(2) . . . . ?
C17A C16A C15A C25C 177.8(13) . . . . ?
C1A N1A N3A N5A -0.3(4) . . . . ?
C1A N1A C13A C18A -7.9(6) . . . . ?
C1A N1A C13A C14A 156.6(6) . . . . ?
C1A N1A C13A C34 -174.8(7) . . . . ?
C1A C3A C5A C7A -167.4(4) . . . . ?
C18A N10A C24A C23A -0.3(4) . . . . ?
C18A N10A C24A C19A -178.9(3) . . . . ?
C18A C17A C16A C15A 6(2) . . . . ?
C18A C17A C35 C33 -2.4(18) . . . . ?
C18A C13A C14A C15A -15.7(11) . . . . ?
C18A C13A C34 C33 11.5(13) . . . . ?
C17 C23 C22 C21 179.0(3) . . . . ?
C17 C23 C24 N10 0.0(3) . . . . ?
C17 C23 C24 C19 -179.3(3) . . . . ?
C17 C18 C13 N1 180.0(3) . . . . ?
C17 C18 C13 C14 -1.3(5) . . . . ?
C17 C16 C15 C14 -0.8(6) . . . . ?
C17 C16 C15 C25 177.8(5) . . . . ?
C3A N5A N3A N1A -0.4(4) . . . . ?
C3A N5A C11A C9A 19.7(6) . . . . ?
C3A C5A C7A C9A -42.7(5) . . . . ?
C22A C23A C17A C18A 178.8(4) . . . . ?
C22A C23A C17A C16A 15.0(13) . . . . ?
C22A C23A C17A C35 -8.4(12) . . . . ?
C22A C23A C24A N10A -178.8(3) . . . . ?
C22A C23A C24A C19A 0.0(5) . . . . ?
C22A C21A C29A C30A 177.8(7) . . . . ?
C22A C21A C29A C31A 63.5(7) . . . . ?
C22A C21A C29A C32A -51.3(8) . . . . ?
C22A C21A C29A C0AA -114.8(9) . . . . ?
C22A C21A C29A C1AA 123.5(13) . . . . ?
C22A C21A C29A C2AA -4.4(13) . . . . ?
C24A N10A C18A C17A 0.2(4) . . . . ?
C24A N10A C18A C13A 178.8(4) . . . . ?
C24A C23A C17A C18A -0.1(4) . . . . ?
C24A C23A C17A C16A -164.0(12) . . . . ?
C24A C23A C17A C35 172.7(11) . . . . ?
C24A C23A C22A C21A 0.2(6) . . . . ?
C2A N2A N4A N6A 0.5(4) . . . . ?
C2A N2A C19A C24A 3.8(5) . . . . ?
C2A N2A C19A C20A -176.5(4) . . . . ?
C2A C4A C6A C8A 169.8(5) . . . . ?
C1 N1 N3 N5 0.7(4) . . . . ?
C1 N1 C13 C18 1.5(5) . . . . ?
C1 N1 C13 C14 -177.2(3) . . . . ?
C1 C3 C5 C7 175.1(5) . . . . ?
C20A C21A C29A C30A -2.1(10) . . . . ?
C20A C21A C29A C31A -116.3(6) . . . . ?
C20A C21A C29A C32A 128.9(7) . . . . ?
C20A C21A C29A C0AA 65.3(9) . . . . ?
C20A C21A C29A C1AA -56.3(14) . . . . ?
C20A C21A C29A C2AA 175.7(11) . . . . ?
C6 C4 C2 Cr01 7.7(5) . . . . ?
C6 C4 C2 N2 -175.5(3) . . . . ?
C3 N5 N3 N1 0.0(4) . . . . ?
C3 N5 C11 C9 25.4(11) . . . . ?
C3 N5 C11 C9B -21.8(9) . . . . ?
C19A N2A N4A N6A 178.0(3) . . . . ?
C19A N2A C2A Cr01 -0.2(5) . . . . ?
C19A N2A C2A C4A -178.0(3) . . . . ?
C19A C20A C21A C22A -0.7(6) . . . . ?
C19A C20A C21A C29A 179.2(5) . . . . ?
C4A N6A N4A N2A 0.1(4) . . . . ?
C4A N6A C12A C10A -18.4(7) . . . . ?
C4A C6A C8A C10A 44.1(6) . . . . ?
C12 N6 N4 N2 178.1(3) . . . . ?
C12 N6 C4 C2 -178.0(3) . . . . ?
C12 N6 C4 C6 -2.1(5) . . . . ?
C12 C10 C8 C6 64.6(4) . . . . ?
C13 N1 N3 N5 -178.4(3) . . . . ?
C13 N1 C1 Cr01 -5.4(5) . . . . ?
C13 N1 C1 C3 177.8(3) . . . . ?
C13 C18 C17 C23 -179.3(3) . . . . ?
C13 C18 C17 C16 1.1(5) . . . . ?
C21A C20A C19A N2A -178.9(4) . . . . ?
C21A C20A C19A C24A 0.9(6) . . . . ?
C16 C15 C14 C13 0.7(7) . . . . ?
C16 C15 C25 C27 -56.6(8) . . . . ?
C16 C15 C25 C28 47.5(9) . . . . ?
C16 C15 C25 C39 -172.9(6) . . . . ?
C13A N1A N3A N5A 176.4(3) . . . . ?
C13A N1A C1A Cr01 7.7(5) . . . . ?
C13A N1A C1A C3A -175.5(4) . . . . ?
C11A N5A N3A N1A -177.9(3) . . . . ?
C11A N5A C3A C1A 178.1(3) . . . . ?
C11A N5A C3A C5A -2.4(5) . . . . ?
C5A C7A C9A C11A 62.2(5) . . . . ?
C16A C17A C18A N10A 167.4(11) . . . . ?
C16A C17A C18A C13A -11.4(12) . . . . ?
C16A C15A C14A C13A 8.9(16) . . . . ?
C16A C15A C25C C26C 128.3(16) . . . . ?
C16A C15A C25C C27C -106.5(18) . . . . ?
C16A C15A C25C C28C -1(2) . . . . ?
C14 C15 C25 C27 122.0(6) . . . . ?
C14 C15 C25 C28 -133.9(7) . . . . ?
C14 C15 C25 C39 5.6(9) . . . . ?
C12A N6A N4A N2A -179.4(4) . . . . ?
C12A N6A C4A C2A 178.8(4) . . . . ?
C12A N6A C4A C6A 1.5(7) . . . . ?
C12A C10A C8A C6A -63.6(6) . . . . ?
C25 C15 C14 C13 -177.9(5) . . . . ?
C11 N5 N3 N1 178.6(4) . . . . ?
C11 N5 C3 C1 -179.1(4) . . . . ?
C11 N5 C3 C5 -0.4(6) . . . . ?
C14A C15A C25C C26C -49.7(15) . . . . ?
C14A C15A C25C C27C 75.5(15) . . . . ?
C14A C15A C25C C28C -178.7(13) . . . . ?
C5 C7 C9 C11 57(2) . . . . ?
C5 C7 C9B C11 -53.7(12) . . . . ?
C25A C33 C34 C13A 165.8(11) . . . . ?
C25A C33 C35 C17A -170.9(13) . . . . ?
C26A C25A C33 C34 131.7(11) . . . . ?
C26A C25A C33 C35 -56.4(16) . . . . ?
C27A C25A C33 C34 -111.4(13) . . . . ?
C27A C25A C33 C35 60.5(19) . . . . ?
C28A C25A C33 C34 12(2) . . . . ?
C28A C25A C33 C35 -176.4(16) . . . . ?
C25C C15A C14A C13A -173.0(9) . . . . ?
C9 C7 C5 C3 -27.0(18) . . . . ?
C9B C7 C5 C3 31.2(10) . . . . ?
F6 B12 F11 F2 -107(5) . . . . ?
F11 F2 B12 F6 128(4) . . . . ?
F11 F2 B12 F9 -125(4) . . . . ?
F9 B12 F11 F2 133(4) . . . . ?
C34 C33 C35 C17A 1(2) . . . . ?
C35 C17A C18A N10A -173.3(10) . . . . ?
C35 C17A C18A C13A 7.9(11) . . . . ?
C35 C33 C34 C13A -6.0(18) . . . . ?

_smtbx_masks_special_details     ?
loop_
_smtbx_masks_void_nr
_smtbx_masks_void_average_x
_smtbx_masks_void_average_y
_smtbx_masks_void_average_z
_smtbx_masks_void_volume
_smtbx_masks_void_count_electrons
_smtbx_masks_void_content
1 -0.125 0.161 0.581 522.5 150.7 ?
2 -0.929 0.339 0.081 522.5 150.7 ?
3 -0.611 0.661 0.919 522.5 150.6 ?
4 -0.312 0.839 0.419 522.5 150.6 ?

_smtbx_masks_void_probe_radius   1.2
_smtbx_masks_void_truncation_radius 1.2
_shelx_res_file                  
;
TITL sh_001n_bw_0m_a.res in P2(1)/c
    ft_sh_001n_bw_0m.res
    created by SHELXL-2018/3 at 18:14:27 on 31-Oct-2023
REM Old TITL SH_001n_BW_0m in P2(1)/c
REM SHELXT solution in P2(1)/c: R1 0.259, Rweak 0.026, Alpha 0.063
REM <I/s> 0.711 for 313 systematic absences, Orientation as input
REM Formula found by SHELXT: C75 B4 Cr N13
CELL 0.71073 13.9525 32.0124 17.194 90 99.868 90
ZERR 4 0.0009 0.0025 0.0014 0 0.002 0
LATT 1
SYMM -X,0.5+Y,0.5-Z
SFAC C H B Cr F N
UNIT 328 472 4 4 16 56
DFIX 1.54 0.01 C25C C27C
DFIX 1.54 0.01 C27A C25A
DELU C2AA C1AA C0AA
DELU C32A C30A C31A
SIMU C35 C16A
SIMU F9 F6 F11 F2
SIMU F4 F1 F3 F5
SIMU F10 F12 F7 F38
ISOR C15A C33
ISOR C14A C34
ISOR C35 C16A
ISOR C16A C35
ISOR F38 F7 F12 F10
ISOR F5 F1 F3 F4
ISOR F2 F11 F6 F9
ISOR 0.01 0.02 C28C C27C C26C
ISOR 0.01 0.02 C27A C28A C26A
ISOR 0.01 0.02 C31A C32A C30A
ISOR 0.01 0.02 C0AA C2AA C1AA
SUMP 1 0.001 1 6 1 7 1 8

L.S. 10 0 0
PLAN  32
SIZE 0.3 0.32 0.34
TEMP -101.15
CONF
LIST 4
MORE -1
BOND $H
ABIN
fmap 2 53
acta
OMIT -4 50
OMIT -8 0 2
OMIT -8 4 3
OMIT -8 5 8
OMIT -7 3 3
OMIT -6 9 4
OMIT -5 10 3
OMIT -4 0 4
OMIT -3 0 2
OMIT -3 2 1
OMIT -3 6 1
OMIT -3 13 6
OMIT -2 2 9
OMIT -2 7 1
OMIT -2 10 1
OMIT -1 1 1
OMIT -1 6 9
OMIT -1 8 1
OMIT 0 1 1
OMIT 0 2 0
OMIT 0 2 1
OMIT 0 2 2
OMIT 0 7 4
OMIT 0 21 6
OMIT 1 0 0
OMIT 1 0 8
OMIT 1 1 0
OMIT 1 2 0
OMIT 1 3 0
OMIT 1 3 1
OMIT 1 4 1
OMIT 1 8 0
OMIT 2 1 1
OMIT 2 1 2
OMIT 2 2 1
OMIT 2 2 3
OMIT 2 5 0
OMIT 2 12 2
OMIT 2 14 1
OMIT 3 0 6
OMIT 4 1 2
OMIT 4 1 4
OMIT 4 8 4
OMIT 4 11 0
OMIT 5 6 4
OMIT 5 10 0
OMIT 6 1 1
REM <olex2.extras>
REM <HklSrc "%.\\SH_001n_BW_0m.hkl">
REM </olex2.extras>

WGHT    0.111700    9.617701
FVAR       0.17070   0.65639   0.54248   0.44222   0.62912   0.29081   0.30334
FVAR       0.40581
CR01  4    0.411005    0.388977    0.703716    11.00000    0.02438    0.02802 =
         0.03932    0.00966    0.01630    0.00653
N6    6    0.345148    0.346045    0.461363    11.00000    0.02755    0.03731 =
         0.03936    0.00510    0.00790    0.00539
N10   6    0.556687    0.388467    0.706189    11.00000    0.02712    0.03212 =
         0.03723    0.00969    0.01472    0.00691
N2    6    0.467815    0.357423    0.543950    11.00000    0.02517    0.03290 =
         0.03827    0.01039    0.01371    0.00665
N10A  6    0.265317    0.389433    0.701055    11.00000    0.02857    0.03066 =
         0.04277    0.00826    0.01749    0.00625
N4    6    0.440754    0.343654    0.470519    11.00000    0.03076    0.03852 =
         0.03966    0.00335    0.01223    0.00586
N2A   6    0.331636    0.303104    0.753486    11.00000    0.03023    0.02911 =
         0.05591    0.00975    0.01434    0.00509
N1    6    0.529245    0.419358    0.866281    11.00000    0.03570    0.04876 =
         0.04118    0.00246    0.01878    0.00621
N1A   6    0.314492    0.474901    0.645603    11.00000    0.03500    0.03234 =
         0.07178    0.02181    0.02457    0.01022
N5A   6    0.417547    0.515965    0.617247    11.00000    0.03626    0.03110 =
         0.06067    0.01623    0.02246    0.00672
N6A   6    0.440105    0.258412    0.768805    11.00000    0.03915    0.03364 =
         0.08206    0.01874    0.02685    0.00993
C4    1    0.312122    0.360079    0.525902    11.00000    0.02834    0.03129 =
         0.04204    0.00784    0.01224    0.00684
N5    6    0.438080    0.433782    0.945102    11.00000    0.04342    0.07902 =
         0.03662    0.00387    0.02044    0.01210
C23   1    0.707805    0.381069    0.668722    11.00000    0.02842    0.02616 =
         0.04500    0.00510    0.01618    0.00319
N4A   6    0.346930    0.262535    0.771366    11.00000    0.03673    0.02900 =
         0.09271    0.01760    0.02525    0.00820
N3    6    0.530770    0.434394    0.939618    11.00000    0.04152    0.08409 =
         0.03949   -0.00391    0.01736    0.00679
C22   1    0.771295    0.370995    0.616840    11.00000    0.02389    0.03744 =
         0.04966    0.00341    0.01554    0.00149
AFIX  43
H22   2    0.839420    0.374592    0.632768    11.00000   -1.20000
AFIX   0
C24   1    0.605587    0.376804    0.646419    11.00000    0.02797    0.02596 =
         0.03941    0.01049    0.01623    0.00782
C20   1    0.634311    0.351143    0.520788    11.00000    0.03369    0.04194 =
         0.03907    0.00375    0.01718    0.00705
AFIX  43
H20   2    0.608891    0.340372    0.469950    11.00000   -1.20000
AFIX   0
C21   1    0.734953    0.355819    0.542453    11.00000    0.03111    0.04261 =
         0.04441    0.00228    0.01975    0.00364
N3A   6    0.323245    0.513274    0.617145    11.00000    0.04039    0.03460 =
         0.08418    0.03033    0.02587    0.01062
C19   1    0.570371    0.361712    0.571074    11.00000    0.02674    0.03235 =
         0.03880    0.00945    0.01326    0.00518
C23A  1    0.109974    0.370141    0.718557    11.00000    0.02708    0.03826 =
         0.04384    0.00551    0.01428    0.00346
C2    1    0.393147    0.368450    0.583813    11.00000    0.02723    0.02740 =
         0.04114    0.01109    0.01524    0.00658
C18   1    0.628694    0.400000    0.767594    11.00000    0.02865    0.03138 =
         0.04233    0.00548    0.01569    0.00269
C17A  1    0.105801    0.412295    0.691901    11.00000    0.03040    0.03623 =
         0.05826    0.01098    0.02002    0.00757
C1A   1    0.399896    0.452525    0.663840    11.00000    0.02910    0.03496 =
         0.04062    0.00698    0.01685    0.00964
C18A  1    0.201931    0.422330    0.682227    11.00000    0.02839    0.03600 =
         0.05242    0.01391    0.01840    0.00959
C17   1    0.723048    0.396364    0.747430    11.00000    0.02934    0.03287 =
         0.04740    0.00221    0.01519    0.00160
C3A   1    0.467266    0.481248    0.644786    11.00000    0.03590    0.02848 =
         0.04578    0.00719    0.01978    0.00568
C29   1    0.803051    0.344553    0.483614    11.00000    0.03274    0.06978 =
         0.05587   -0.01230    0.02226    0.00302
C22A  1    0.040602    0.343264    0.739373    11.00000    0.02886    0.04346 =
         0.05854    0.00699    0.01511    0.00230
AFIX  43
H22A  2   -0.024802    0.352403    0.735678    11.00000   -1.20000
AFIX   0
C24A  1    0.208565    0.357903    0.722774    11.00000    0.02881    0.03213 =
         0.04039    0.00377    0.01643    0.00218
C2A   1    0.410880    0.325007    0.738983    11.00000    0.03086    0.03330 =
         0.04281    0.00921    0.01702    0.00523
C1    1    0.438553    0.409478    0.823722    11.00000    0.03556    0.03765 =
         0.04033    0.01420    0.01720    0.01009
C20A  1    0.163112    0.291313    0.769982    11.00000    0.03689    0.03776 =
         0.08171    0.02140    0.01648    0.00030
AFIX  43
H20A  2    0.181767    0.264022    0.788341    11.00000   -1.20000
AFIX   0
C6    1    0.205108    0.366645    0.522650    11.00000    0.02593    0.04956 =
         0.05363   -0.00156    0.01006    0.00558
AFIX  23
H6A   2    0.191828    0.396955    0.525053    11.00000   -1.20000
H6B   2    0.184995    0.353337    0.569277    11.00000   -1.20000
AFIX   0
C3    1    0.380075    0.419280    0.879606    11.00000    0.03803    0.05846 =
         0.04203    0.01105    0.01882    0.01019
C19A  1    0.233381    0.317767    0.748687    11.00000    0.02793    0.03569 =
         0.05379    0.00676    0.01499    0.00402
C4A   1    0.483186    0.294164    0.750461    11.00000    0.03573    0.03405 =
         0.05841    0.01767    0.02297    0.00994
C12   1    0.287523    0.334293    0.384023    11.00000    0.03686    0.05510 =
         0.04059   -0.00418    0.00416    0.00880
AFIX  23
H12A  2    0.276764    0.303718    0.381577    11.00000   -1.20000
H12B  2    0.322588    0.342355    0.340899    11.00000   -1.20000
AFIX   0
C13   1    0.622466    0.415032    0.842712    11.00000    0.03274    0.04262 =
         0.04996   -0.00061    0.01835    0.00334
C10   1    0.191314    0.356938    0.375217    11.00000    0.03747    0.05785 =
         0.05014   -0.00032    0.00433    0.01099
AFIX  23
H10A  2    0.147688    0.347089    0.327167    11.00000   -1.20000
H10B  2    0.201665    0.387323    0.369840    11.00000   -1.20000
AFIX   0
C21A  1    0.065845    0.303464    0.765331    11.00000    0.03223    0.04456 =
         0.08242    0.01652    0.01628   -0.00234
C16   1    0.806537    0.406804    0.801466    11.00000    0.02913    0.04810 =
         0.06385   -0.01744    0.01802   -0.00767
AFIX  43
H16   2    0.868859    0.404130    0.786778    11.00000   -1.20000
AFIX   0
C8    1    0.144904    0.348505    0.447740    11.00000    0.03186    0.05960 =
         0.06247   -0.00411    0.00612    0.00490
AFIX  23
H8A   2    0.138147    0.317977    0.454252    11.00000   -1.20000
H8B   2    0.078948    0.360912    0.439678    11.00000   -1.20000
AFIX   0
C13A  1    0.219118    0.463015    0.657372    11.00000    0.02945    0.04293 =
         0.08142    0.02568    0.02487    0.01145
C11A  1    0.456564    0.555382    0.591685    11.00000    0.05042    0.03304 =
         0.08022    0.02321    0.02531    0.00207
AFIX  23
H11A  2    0.460042    0.576540    0.634069    11.00000   -1.20000
H11B  2    0.413341    0.566160    0.544220    11.00000   -1.20000
AFIX   0
C5A   1    0.575258    0.480083    0.648632    11.00000    0.03066    0.03540 =
         0.06623    0.01164    0.01661    0.00187
AFIX  23
H5AA  2    0.590908    0.461140    0.607049    11.00000   -1.20000
H5AB  2    0.606115    0.468647    0.700392    11.00000   -1.20000
AFIX   0
C6A   1    0.588553    0.293548    0.742771    11.00000    0.03503    0.04643 =
         0.10066    0.03201    0.03394    0.01930
AFIX  23
H6AA  2    0.621644    0.317975    0.770763    11.00000   -1.20000
H6AB  2    0.594195    0.295901    0.686321    11.00000   -1.20000
AFIX   0
PART 2
C16A  1    0.040942    0.445091    0.690102   -31.00000    0.01220    0.04631 =
         0.05232   -0.00017    0.00411   -0.00316
AFIX  43
H16A  2   -0.021562    0.438431    0.701458   -31.00000   -1.20000
AFIX   0
PART 0
C15   1    0.798767    0.420952    0.875918    11.00000    0.03995    0.07352 =
         0.07455   -0.03309    0.01845   -0.01229
C7A   1    0.617102    0.522917    0.637776    11.00000    0.03943    0.03766 =
         0.11089    0.01108    0.02127   -0.00193
AFIX  23
H7AA  2    0.622360    0.538668    0.687879    11.00000   -1.20000
H7AB  2    0.683489    0.519697    0.625503    11.00000   -1.20000
AFIX   0
C14   1    0.705670    0.425063    0.895317    11.00000    0.04577    0.06412 =
         0.05974   -0.02544    0.02000   -0.00777
AFIX  43
H14   2    0.699582    0.435066    0.946261    11.00000   -1.20000
AFIX   0
C9A   1    0.556531    0.547425    0.573224    11.00000    0.05792    0.03619 =
         0.09086    0.01659    0.03691   -0.00366
AFIX  23
H9AA  2    0.550954    0.531812    0.522947    11.00000   -1.20000
H9AB  2    0.588795    0.574423    0.566604    11.00000   -1.20000
AFIX   0
C12A  1    0.484820    0.216718    0.784908    11.00000    0.05504    0.03362 =
         0.13629    0.03183    0.04374    0.02231
AFIX  23
H12C  2    0.439995    0.194820    0.759467    11.00000   -1.20000
H12D  2    0.497970    0.211410    0.842478    11.00000   -1.20000
AFIX   0
C25   1    0.892446    0.431111    0.937581    11.00000    0.04239    0.17057 =
         0.11574   -0.09164    0.02195   -0.03580
C11   1    0.410027    0.447574    1.020404    11.00000    0.05693    0.12372 =
         0.03816   -0.00911    0.02227    0.00714
PART 1
AFIX  23
H11C  2    0.399159    0.478132    1.020593    41.00000   -1.20000
H11D  2    0.460510    0.440031    1.066013    41.00000   -1.20000
AFIX  23
PART 2
H11E  2    0.450161    0.471872    1.041451   -41.00000   -1.20000
H11F  2    0.422143    0.424729    1.059668   -41.00000   -1.20000
AFIX   0
PART 0
C10A  1    0.578375    0.215591    0.752530    11.00000    0.06485    0.04413 =
         0.14919    0.03413    0.05378    0.02963
AFIX  23
H10C  2    0.615492    0.190219    0.771952    11.00000   -1.20000
H10D  2    0.563514    0.214104    0.694192    11.00000   -1.20000
AFIX   0
C8A   1    0.639184    0.253480    0.776822    11.00000    0.04769    0.05571 =
         0.15392    0.05164    0.04496    0.02505
AFIX  23
H8AA  2    0.702308    0.250698    0.758367    11.00000   -1.20000
H8AB  2    0.652442    0.255360    0.835152    11.00000   -1.20000
AFIX   0
PART 2
C15A  1    0.056612    0.485250    0.674088   -31.00000    0.02541    0.03204 =
         0.03815    0.00387    0.00760    0.01308
C14A  1    0.151508    0.494922    0.662710   -31.00000    0.02757    0.03658 =
         0.04113    0.00100    0.00802    0.00366
AFIX  43
H14A  2    0.170047    0.523283    0.658597   -31.00000   -1.20000
AFIX   0
PART 0
C29A  1   -0.011058    0.273542    0.788116    11.00000    0.03962    0.05788 =
         0.16760    0.04885    0.03006   -0.00085
C7    1    0.245022    0.427108    0.957562    11.00000    0.05940    0.17788 =
         0.07950   -0.03458    0.04877   -0.00783
PART 1
AFIX  23
H7AC  2    0.224829    0.456793    0.954639    41.00000   -1.20000
H7AD  2    0.187071    0.410405    0.963704    41.00000   -1.20000
AFIX  23
PART 2
H7BE  2    0.176733    0.436924    0.947228   -41.00000   -1.20000
H7BF  2    0.246558    0.401241    0.989309   -41.00000   -1.20000
AFIX   0
PART 0
C5    1    0.273027    0.415528    0.878598    11.00000    0.04236    0.12160 =
         0.04928    0.00783    0.02668    0.01771
AFIX  23
H5A   2    0.252400    0.386444    0.865187    11.00000   -1.20000
H5B   2    0.238051    0.434031    0.837038    11.00000   -1.20000
AFIX   0
C27   1    0.959395    0.390399    0.949122    11.00000    0.09551    0.21467 =
         0.13963   -0.05208   -0.03382    0.04365
AFIX 137
H27A  2    0.971691    0.380790    0.897615    11.00000   -1.50000
H27B  2    0.926261    0.368319    0.973788    11.00000   -1.50000
H27C  2    1.021345    0.397087    0.983048    11.00000   -1.50000
AFIX   0
C28   1    0.959293    0.456460    0.902131    11.00000    0.08623    0.33562 =
         0.14609    0.08493   -0.04372   -0.11924
AFIX 137
H28A  2    0.930337    0.483980    0.888758    11.00000   -1.50000
H28B  2    0.972574    0.442797    0.854090    11.00000   -1.50000
H28C  2    1.020230    0.459765    0.939543    11.00000   -1.50000
AFIX   0
PART 3
C30A  1    0.026764    0.232008    0.811528    21.00000    0.05209    0.06633 =
         0.17382    0.05996    0.04005   -0.01077
AFIX 137
H30A  2    0.057704    0.220143    0.769476    21.00000   -1.50000
H30B  2   -0.026821    0.213885    0.820655    21.00000   -1.50000
H30C  2    0.074774    0.234142    0.860153    21.00000   -1.50000
AFIX   0
C31A  1   -0.089862    0.265092    0.709414    21.00000    0.06041    0.08664 =
         0.13946    0.01669   -0.00163   -0.03936
AFIX 137
H31A  2   -0.124682    0.291062    0.692915    21.00000   -1.50000
H31B  2   -0.136312    0.243834    0.720365    21.00000   -1.50000
H31C  2   -0.056457    0.255248    0.667161    21.00000   -1.50000
AFIX   0
C32A  1   -0.067194    0.292733    0.844666    21.00000    0.06485    0.09678 =
         0.12627    0.03366    0.05574   -0.01030
AFIX 137
H32A  2   -0.023222    0.299321    0.893936    21.00000   -1.50000
H32B  2   -0.117191    0.273127    0.855556    21.00000   -1.50000
H32C  2   -0.098280    0.318439    0.821891    21.00000   -1.50000
AFIX   0
PART 4
C0AA  1    0.028675    0.266934    0.886591   -21.00000    0.05362    0.12414 =
         0.14703    0.06720    0.03362   -0.01749
AFIX 137
H0AA  2    0.097915    0.259644    0.895740   -21.00000   -1.50000
H0AB  2   -0.008376    0.244429    0.906249   -21.00000   -1.50000
H0AC  2    0.019362    0.292923    0.914479   -21.00000   -1.50000
AFIX   0
C1AA  1   -0.010970    0.232753    0.736381   -21.00000    0.13717    0.09736 =
         0.20334    0.01701    0.01618   -0.03447
AFIX 137
H1AA  2   -0.067060    0.215356    0.742314   -21.00000   -1.50000
H1AB  2    0.049155    0.217061    0.753942   -21.00000   -1.50000
H1AC  2   -0.014948    0.240543    0.680799   -21.00000   -1.50000
AFIX   0
C2AA  1   -0.107260    0.291585    0.785645   -21.00000    0.04757    0.09249 =
         0.12161    0.04445    0.02915   -0.02095
AFIX 137
H2AA  2   -0.102108    0.316737    0.818590   -21.00000   -1.50000
H2AB  2   -0.149549    0.271215    0.805593   -21.00000   -1.50000
H2AC  2   -0.134910    0.298955    0.731088   -21.00000   -1.50000
AFIX   0
PART 1
C25A  1   -0.040763    0.509994    0.624406    31.00000    0.05870    0.06354 =
         0.13322    0.05413    0.04098    0.03171
C26A  1   -0.129362    0.490767    0.570139    31.00000    0.05333    0.11369 =
         0.14431    0.04079    0.01750    0.03843
AFIX 137
H26A  2   -0.109558    0.480749    0.521414    31.00000   -1.50000
H26B  2   -0.180190    0.512007    0.557280    31.00000   -1.50000
H26C  2   -0.154594    0.467336    0.597266    31.00000   -1.50000
AFIX   0
C27A  1   -0.073300    0.520114    0.704319    31.00000    0.07987    0.08167 =
         0.20785   -0.01533    0.02996    0.05624
AFIX 137
H27D  2   -0.103649    0.495358    0.723237    31.00000   -1.50000
H27E  2   -0.120285    0.543135    0.696976    31.00000   -1.50000
H27F  2   -0.016494    0.528236    0.743163    31.00000   -1.50000
AFIX   0
C28A  1   -0.013347    0.548875    0.586653    31.00000    0.07254    0.06121 =
         0.20514    0.06593    0.04130    0.04673
AFIX 137
H28D  2    0.036239    0.563846    0.623551    31.00000   -1.50000
H28E  2   -0.070889    0.566653    0.572590    31.00000   -1.50000
H28F  2    0.012716    0.541803    0.538886    31.00000   -1.50000
AFIX   0
PART 2
C25C  1   -0.020538    0.520277    0.670260   -31.00000    0.02623    0.05224 =
         0.06033    0.00642    0.00891    0.02202
C26C  1    0.017254    0.554672    0.718840   -31.00000    0.05735    0.06965 =
         0.18870   -0.04128    0.00709    0.03545
AFIX 137
H26D  2    0.044706    0.544505    0.771735   -31.00000   -1.50000
H26E  2   -0.035213    0.574545    0.722508   -31.00000   -1.50000
H26F  2    0.068217    0.568583    0.695633   -31.00000   -1.50000
AFIX   0
C27C  1   -0.051838    0.530715    0.582360   -31.00000    0.11028    0.13335 =
         0.13805   -0.01693   -0.03426    0.06425
AFIX 137
H27G  2   -0.101447    0.552693    0.576539   -31.00000   -1.50000
H27H  2   -0.078718    0.505665    0.553890   -31.00000   -1.50000
H27I  2    0.004684    0.540444    0.560580   -31.00000   -1.50000
AFIX   0
C28C  1   -0.116535    0.504741    0.685458   -31.00000    0.05272    0.08961 =
         0.16065    0.00322    0.03596    0.02934
AFIX 137
H28G  2   -0.141503    0.483519    0.646085   -31.00000   -1.50000
H28H  2   -0.162578    0.528064    0.681890   -31.00000   -1.50000
H28I  2   -0.108530    0.492444    0.738374   -31.00000   -1.50000
AFIX   0
PART 1
C9    1    0.310031    0.422316    1.022362    41.00000    0.06201    0.21626 =
         0.05172    0.00776    0.03065    0.03552
AFIX  23
H9A   2    0.325126    0.392222    1.029951    41.00000   -1.20000
H9B   2    0.281630    0.431993    1.068163    41.00000   -1.20000
AFIX   0
PART 2
C9B   1    0.304302    0.459399    1.007464   -41.00000    0.05582    0.10829 =
         0.04175   -0.00845    0.02823    0.02088
AFIX  23
H9BA  2    0.282075    0.461679    1.058975   -41.00000   -1.20000
H9BB  2    0.295302    0.486921    0.980961   -41.00000   -1.20000
AFIX   0
PART 1
C30   1    0.785614    0.298552    0.463849    51.00000    0.04261    0.09431 =
         0.08489   -0.03808    0.02620    0.01141
AFIX 137
H30D  2    0.800885    0.281911    0.512229    51.00000   -1.50000
H30E  2    0.827437    0.289780    0.426492    51.00000   -1.50000
H30F  2    0.717288    0.294334    0.440094    51.00000   -1.50000
AFIX   0
C32   1    0.774224    0.372180    0.409963    51.00000    0.06525    0.12228 =
         0.05238    0.01044    0.03916    0.00381
AFIX 137
H32D  2    0.704882    0.368430    0.389066    51.00000   -1.50000
H32E  2    0.812604    0.364146    0.369657    51.00000   -1.50000
H32F  2    0.786847    0.401541    0.424312    51.00000   -1.50000
AFIX   0
C31   1    0.907587    0.351510    0.517137    51.00000    0.04390    0.12284 =
         0.07590   -0.03105    0.03771   -0.00596
AFIX 137
H31D  2    0.918144    0.381089    0.530622    51.00000   -1.50000
H31E  2    0.947801    0.343536    0.478068    51.00000   -1.50000
H31F  2    0.925557    0.334477    0.564765    51.00000   -1.50000
AFIX   0
PART 2
C30C  1    0.851331    0.384473    0.461320   -51.00000    0.05245    0.06807 =
         0.07241    0.00325    0.03545   -0.00393
AFIX 137
H30G  2    0.801392    0.405587    0.443922   -51.00000   -1.50000
H30H  2    0.887383    0.378556    0.418412   -51.00000   -1.50000
H30I  2    0.896267    0.394948    0.507290   -51.00000   -1.50000
AFIX   0
C31C  1    0.885892    0.315009    0.522699   -51.00000    0.05305    0.08316 =
         0.06502    0.00269    0.03106    0.03348
AFIX 137
H31G  2    0.915850    0.326419    0.574022   -51.00000   -1.50000
H31H  2    0.935129    0.312663    0.488559   -51.00000   -1.50000
H31I  2    0.858929    0.287317    0.530162   -51.00000   -1.50000
AFIX   0
C32C  1    0.752620    0.325444    0.404007   -51.00000    0.03904    0.12371 =
         0.05831   -0.03313    0.01491    0.01049
AFIX 137
H32G  2    0.721998    0.298871    0.413950   -51.00000   -1.50000
H32H  2    0.801144    0.320603    0.369983   -51.00000   -1.50000
H32I  2    0.702898    0.344800    0.377864   -51.00000   -1.50000
AFIX   0

PART 8
F1    5    0.532077    0.623060    0.715579    71.00000    0.05904
PART 7
F2    5    0.619080    0.631319    0.859641    71.00000    0.11630
PART 8
F3    5    0.595418    0.569420    0.804337    81.00000    0.07705
F4    5    0.710238    0.608439    0.781750    81.00000    0.18587
PART 7
B12   3    0.645724    0.624398    0.802521    71.00000    0.09555
PART 8
F5    5    0.573158    0.634491    0.849548    81.00000    0.07823
PART 7
F6    5    0.669112    0.580644    0.823183    71.00000    0.12273
PART 6
B9    3    0.548451    0.614329    0.776736    61.00000    0.05638
PART 7
F11   5    0.697739    0.647576    0.796749    71.00000    0.13036
PART 6
F12   5    0.543434    0.568974    0.794215    61.00000    0.05908
PART 7
F9    5    0.578410    0.620302    0.727113    81.00000    0.06850
PART 8
B5    3    0.601180    0.610936    0.788241    81.00000    0.07206
PART 6
F10   5    0.477809    0.622854    0.722732    61.00000    0.12161
F38   5    0.524300    0.633927    0.843110    61.00000    0.09003
F7    5    0.642950    0.616094    0.758263    61.00000    0.15157

PART 1
C33   1    0.042336    0.477841    0.637973    31.00000    0.03338    0.04746 =
         0.06593    0.00998    0.01728    0.01065
C34   1    0.137485    0.488158    0.629570    31.00000    0.04040    0.02485 =
         0.07280    0.01793    0.01664    0.01373
AFIX  43
H34   2    0.147651    0.513572    0.603635    31.00000   -1.20000
AFIX   0
C35   1    0.023478    0.438835    0.669182    31.00000    0.01370    0.03730 =
         0.07366    0.00696    0.00636    0.00363
AFIX  43
H35   2   -0.040321    0.430538    0.674888    31.00000   -1.20000
AFIX   0
PART 0
C39   1    0.874849    0.440746    1.015506    11.00000    0.06462    0.19407 =
         0.10086   -0.03588   -0.00510   -0.00652
AFIX 137
H39A  2    0.834654    0.418764    1.033174    11.00000   -1.50000
H39B  2    0.840884    0.467582    1.014626    11.00000   -1.50000
H39C  2    0.937006    0.442465    1.051882    11.00000   -1.50000
AFIX   0
HKLF 4


REM  sh_001n_bw_0m_a.res in P2(1)/c
REM wR2 = 0.213796, GooF = S = 1.03690, Restrained GooF = 1.04332 for all data
REM R1 = 0.073172 for 10488 Fo > 4sig(Fo) and 0.089028 for all 13290 data
REM 926 parameters refined using 119 restraints

END

WGHT      0.1117      9.6177

REM Highest difference peak  1.183,  deepest hole -0.436,  1-sigma level  0.075
Q1    1   0.8587  0.4969  0.9154  11.00000  0.05    1.18
Q2    1   0.8895  0.3944  1.0030  11.00000  0.05    0.46
Q3    1   0.8869  0.3834  1.0142  11.00000  0.05    0.44
Q4    1   0.0258  0.5614  0.6544  11.00000  0.05    0.40
Q5    1   0.9651  0.4608  0.9188  11.00000  0.05    0.36
Q6    1   0.0334  0.2414  0.8591  11.00000  0.05    0.30
Q7    1   0.6287  0.6182  0.7170  11.00000  0.05    0.30
Q8    1   0.4208  0.6121  0.7399  11.00000  0.05    0.29
Q9    1   0.7151  0.6022  0.8529  11.00000  0.05    0.28
Q10   1   0.4831  0.5657  0.7830  11.00000  0.05    0.27
Q11   1   0.8978  0.4200  0.9357  11.00000  0.05    0.26
Q12   1   0.6223  0.6566  0.8028  11.00000  0.05    0.25
Q13   1   0.4812  0.4843  0.8555  11.00000  0.05    0.25
Q14   1   0.3147  0.3415  0.4251  11.00000  0.05    0.24
Q15   1   0.3876  0.4199  1.0158  11.00000  0.05    0.24
Q16   1   0.4488  0.4830  0.8029  11.00000  0.05    0.24
Q17   1   0.5654  0.6228  0.7559  11.00000  0.05    0.24
Q18   1   0.6361  0.5741  0.8189  11.00000  0.05    0.23
Q19   1   0.4061  0.3183  0.8655  11.00000  0.05    0.23
Q20   1   0.4542  0.6218  0.8243  11.00000  0.05    0.23
Q21   1   0.9751  0.4533  0.8544  11.00000  0.05    0.22
Q22   1   0.6612  0.3780  0.6526  11.00000  0.05    0.22
Q23   1   0.3980  0.2967  0.6049  11.00000  0.05    0.22
Q24   1   0.4230  0.4032  0.9380  11.00000  0.05    0.22
Q25   1   0.3612  0.2977  0.5608  11.00000  0.05    0.22
Q26   1   0.3438  0.3355  0.8832  11.00000  0.05    0.22
Q27   1   0.6809  0.3953  0.7587  11.00000  0.05    0.22
Q28   1   0.3668  0.2954  0.6190  11.00000  0.05    0.22
Q29   1   0.5862  0.6601  0.8183  11.00000  0.05    0.21
Q30   1   0.4335  0.3355  0.8761  11.00000  0.05    0.21
Q31   1   0.3984  0.4182  0.9195  11.00000  0.05    0.21
Q32   1  -0.0081  0.2469  0.7768  11.00000  0.05    0.21
;
_shelx_res_checksum              64203
_shelx_fab_file                  
;
-18 0 2 0.6793 -0.3373
-18 0 4 3.3481 0.1899
-18 0 6 2.0343 -0.1120
-18 1 1 -1.4466 -0.0116
-18 1 2 2.0702 0.0521
-18 1 3 -0.5762 0.1144
-18 1 4 2.0270 0.0307
-18 1 5 -0.1697 0.0346
-18 1 6 -0.9456 -0.0630
-18 1 7 0.5114 -0.1744
-18 2 1 0.2380 -0.0172
-18 2 2 0.8915 -0.0973
-18 2 3 0.4096 -0.0681
-18 2 4 -2.6654 0.0049
-18 2 5 1.7116 -0.0640
-18 2 6 -3.1032 -0.0833
-18 3 1 -0.3992 0.0558
-18 3 2 -2.6744 -0.0435
-18 3 3 0.8293 -0.0045
-18 3 4 -3.2201 -0.0073
-18 3 5 1.9826 -0.0106
-18 3 6 -0.8655 -0.0564
-18 4 2 -0.6712 0.0517
-18 4 3 0.1548 0.0695
-18 4 4 -0.3517 0.0717
-18 4 5 0.6968 0.1500
-18 4 6 2.1551 0.0267
-18 5 2 1.7374 -0.0077
-18 5 3 0.5422 0.0732
-18 5 4 1.6745 0.0077
-18 5 5 0.0902 -0.1187
-18 6 3 -0.7783 -0.1785
-18 6 4 -0.9049 -0.0796
-17 0 2 -1.3169 0.3964
-17 0 4 -1.6996 -0.1428
-17 0 6 -0.9121 0.0402
-17 0 8 -0.6260 0.0701
-17 0 10 0.2934 -0.2058
-17 1 1 0.8987 -0.2177
-17 1 2 0.4181 -0.1402
-17 1 3 1.0915 0.0774
-17 1 4 -0.2808 -0.0058
-17 1 5 -0.2564 -0.0802
-17 1 6 -2.4398 0.0929
-17 1 7 0.3034 0.1151
-17 1 8 2.0778 -0.1450
-17 1 9 -0.2418 -0.1714
-17 1 10 0.6187 0.0134
-17 1 11 1.4321 0.2912
-17 2 1 -1.3441 0.0621
-17 2 2 1.8152 -0.1028
-17 2 3 -0.3991 -0.0260
-17 2 4 0.9171 -0.0549
-17 2 5 -0.2560 0.0425
-17 2 6 1.5529 0.0454
-17 2 7 0.3778 -0.0499
-17 2 8 0.2296 -0.0284
-17 2 9 0.2215 0.0733
-17 2 10 -0.7771 0.0824
-17 2 11 0.2436 0.1908
-17 3 1 0.0109 0.0908
-17 3 2 -0.0341 0.0268
-17 3 3 -3.5641 0.0698
-17 3 4 1.7103 0.0164
-17 3 5 -0.6312 -0.0045
-17 3 6 0.7472 -0.0486
-17 3 7 -0.5957 0.0303
-17 3 8 -1.2778 0.1507
-17 3 9 0.9853 -0.0909
-17 3 10 -2.3055 -0.0579
-17 3 11 -1.7578 0.1066
-17 4 1 -0.6036 -0.0917
-17 4 2 -0.3886 0.0829
-17 4 3 0.4579 0.0801
-17 4 4 1.5954 -0.1412
-17 4 5 -0.5100 -0.0379
-17 4 6 -0.2563 0.0903
-17 4 7 0.1082 -0.0633
-17 4 8 -1.0781 -0.0327
-17 4 9 0.4753 -0.0250
-17 4 10 1.0384 -0.0004
-17 4 11 0.9241 -0.0534
-17 5 1 3.0357 -0.0168
-17 5 2 0.3054 -0.0947
-17 5 3 1.2334 -0.0236
-17 5 4 -1.0199 -0.0019
-17 5 5 0.2398 -0.0072
-17 5 6 0.4446 0.0499
-17 5 7 -0.5695 0.0393
-17 5 8 1.2333 -0.0305
-17 5 9 0.8394 -0.1187
-17 5 10 1.1043 -0.0633
-17 5 11 0.1557 -0.0253
-17 6 1 -0.2405 0.0475
-17 6 2 -0.8617 0.0332
-17 6 3 -0.2599 0.0426
-17 6 4 -1.3413 0.0217
-17 6 5 0.1758 -0.0508
-17 6 6 0.7661 -0.0121
-17 6 7 -1.4411 0.0543
-17 6 8 0.1040 0.0273
-17 6 9 -1.6382 -0.0003
-17 6 10 -1.7824 0.0775
-17 7 1 -1.5477 -0.0319
-17 7 2 0.4527 0.0212
-17 7 3 -0.6052 -0.0336
-17 7 4 -0.3689 0.0209
-17 7 5 -0.2964 0.0406
-17 7 6 -0.3324 -0.0251
-17 7 7 0.0219 -0.0451
-17 7 8 0.0821 0.0706
-17 7 9 1.6180 0.0831
-17 7 10 0.2814 -0.1448
-17 8 1 -0.5116 0.0132
-17 8 2 1.2578 0.0398
-17 8 3 0.7847 0.0084
-17 8 4 0.6224 -0.0253
-17 8 5 0.3926 -0.0400
-17 8 6 0.7911 0.0036
-17 8 7 2.4064 -0.0108
-17 8 8 -0.9592 -0.0158
-17 8 9 1.3260 0.0354
-17 8 10 -0.4798 -0.2023
-17 9 1 0.6195 0.0457
-17 9 2 -0.1253 0.0221
-17 9 3 -0.6272 -0.0155
-17 9 4 1.1899 -0.0655
-17 9 5 -0.3088 0.0174
-17 9 6 -0.6917 0.0424
-17 9 7 -0.8328 -0.0171
-17 9 8 -2.3467 0.0186
-17 9 9 0.2821 -0.0546
-17 10 1 -0.6644 -0.0418
-17 10 2 -1.2998 -0.0469
-17 10 3 -1.1065 0.0475
-17 10 4 0.9859 0.0101
-17 10 5 -1.7230 0.0271
-17 10 6 0.0571 -0.0233
-17 10 7 -0.6103 -0.0716
-17 10 8 0.3757 0.0707
-17 10 9 0.6679 -0.0982
-17 11 1 1.4402 -0.0237
-17 11 2 1.3953 -0.0225
-17 11 3 -0.0466 0.0090
-17 11 4 -0.2838 0.0202
-17 11 5 -0.0897 0.0312
-17 11 6 1.4388 0.0144
-17 11 7 -0.2198 0.0327
-17 11 8 1.0534 -0.0282
-17 12 1 0.3932 0.0842
-17 12 2 -0.2370 0.0841
-17 12 3 0.0763 -0.0093
-17 12 4 -0.3898 -0.0244
-17 12 5 1.0948 -0.0202
-17 12 6 0.7420 -0.0664
-17 12 7 -0.2325 0.0916
-17 12 8 -1.3360 -0.0627
-17 13 1 -1.5586 0.0515
-17 13 2 -0.9395 -0.0039
-17 13 3 -0.1615 -0.0601
-17 13 4 -0.4472 -0.0973
-17 13 5 -0.3501 0.0771
-17 13 6 -0.8456 0.0556
-17 13 7 0.1176 -0.1047
-17 14 1 1.0942 -0.0700
-17 14 2 1.1992 -0.1030
-17 14 3 0.2481 0.0780
-17 14 4 0.1688 0.0231
-17 14 5 -0.2562 -0.0058
-17 14 6 0.1962 0.0833
-16 0 2 -0.0062 -0.2466
-16 0 4 -1.8934 0.0258
-16 0 6 -3.2430 0.0626
-16 0 8 1.2775 -0.1167
-16 0 10 2.9231 0.1879
-16 0 12 -1.2403 -0.1546
-16 1 1 0.7346 0.2425
-16 1 2 -2.0222 0.0771
-16 1 3 0.4141 -0.1393
-16 1 4 0.1359 0.0048
-16 1 5 0.3712 0.0543
-16 1 6 1.3433 -0.0755
-16 1 7 1.4400 -0.1344
-16 1 8 1.0028 0.1055
-16 1 9 -1.5869 0.0752
-16 1 10 -3.2113 -0.0015
-16 1 11 0.2393 -0.0499
-16 1 12 0.9391 0.0213
-16 1 13 0.3339 -0.0742
-16 2 1 0.9603 -0.0851
-16 2 2 -1.9432 0.2022
-16 2 3 0.1401 0.0602
-16 2 4 1.7219 0.0308
-16 2 5 -1.5160 0.0127
-16 2 6 1.5470 -0.0023
-16 2 7 -1.7471 -0.0610
-16 2 8 -0.8751 -0.0496
-16 2 9 -0.4768 0.0318
-16 2 10 -1.1877 0.0606
-16 2 11 0.2705 -0.0634
-16 2 12 -0.3166 -0.0909
-16 2 13 -2.3640 0.0488
-16 3 1 1.2392 -0.0671
-16 3 2 1.0862 0.0626
-16 3 3 0.5692 -0.1132
-16 3 4 0.1409 -0.1240
-16 3 5 -0.5826 0.0963
-16 3 6 0.2683 0.1155
-16 3 7 -1.9974 -0.0465
-16 3 8 2.7619 -0.0069
-16 3 9 1.6811 0.0904
-16 3 10 2.2185 -0.0365
-16 3 11 -0.5320 -0.0627
-16 3 12 0.1006 -0.0281
-16 3 13 0.6387 0.1321
-16 4 1 0.2164 0.0067
-16 4 2 -1.7001 -0.1190
-16 4 3 0.5850 -0.0339
-16 4 4 -0.7999 0.0429
-16 4 5 1.8646 -0.0266
-16 4 6 0.1732 0.0568
-16 4 7 -0.8032 0.0183
-16 4 8 0.9716 -0.0674
-16 4 9 -2.0968 -0.0491
-16 4 10 0.1109 0.0883
-16 4 11 0.7316 0.0480
-16 4 12 0.5654 -0.2103
-16 4 13 1.4502 0.1294
-16 5 1 0.3402 0.0840
-16 5 2 0.0164 0.0806
-16 5 3 0.2792 -0.0409
-16 5 4 -1.7767 0.0068
-16 5 5 -0.9700 -0.0115
-16 5 6 -0.5736 -0.0181
-16 5 7 -0.1792 -0.0540
-16 5 8 -1.9279 -0.0483
-16 5 9 -0.4127 0.0352
-16 5 10 -0.2851 0.1217
-16 5 11 0.4658 0.0047
-16 5 12 -1.9656 -0.0477
-16 5 13 -0.7258 0.1470
-16 6 1 0.4987 0.0003
-16 6 2 1.0917 0.0297
-16 6 3 -1.3097 0.0048
-16 6 4 2.1060 0.0152
-16 6 5 -0.2389 0.0523
-16 6 6 1.2882 -0.0272
-16 6 7 2.5614 0.0147
-16 6 8 0.3126 -0.0033
-16 6 9 1.9071 -0.0449
-16 6 10 -0.7409 0.0310
-16 6 11 0.4892 -0.0012
-16 6 12 -0.5464 -0.0299
-16 6 13 -1.3668 -0.0802
-16 7 1 -0.1390 0.0363
-16 7 2 0.8454 0.0200
-16 7 3 -0.4816 0.0276
-16 7 4 1.7327 -0.1186
-16 7 5 -1.0446 -0.0003
-16 7 6 0.0330 0.0971
-16 7 7 -0.0447 0.0177
-16 7 8 -1.0948 -0.0401
-16 7 9 -1.0127 0.0121
-16 7 10 -0.8443 0.0145
-16 7 11 1.5998 -0.0926
-16 7 12 0.8706 0.0424
-16 7 13 -0.4073 -0.0511
-16 8 1 -0.3107 0.0122
-16 8 2 -2.0410 -0.0649
-16 8 3 0.0312 -0.0118
-16 8 4 -1.2120 0.0249
-16 8 5 -1.3298 -0.0064
-16 8 6 -1.2868 0.0116
-16 8 7 -1.2674 0.0113
-16 8 8 0.6857 -0.0271
-16 8 9 -0.0327 -0.0046
-16 8 10 -0.7525 0.0279
-16 8 11 0.5537 -0.0682
-16 8 12 1.0558 0.0141
-16 8 13 0.4179 -0.0528
-16 9 1 0.9842 -0.0201
-16 9 2 0.6200 0.0109
-16 9 3 1.8349 -0.0038
-16 9 4 -0.3314 0.0321
-16 9 5 1.2251 -0.0145
-16 9 6 0.5723 -0.0433
-16 9 7 1.0256 0.0074
-16 9 8 2.0008 -0.0394
-16 9 9 -0.0503 -0.0260
-16 9 10 -0.1925 0.0744
-16 9 11 -0.1675 0.0736
-16 9 12 -0.0038 -0.0247
-16 10 1 -0.4111 0.0167
-16 10 2 0.0426 0.0299
-16 10 3 -0.4913 -0.0400
-16 10 4 0.4728 -0.0166
-16 10 5 1.3233 0.0048
-16 10 6 -0.4732 0.0010
-16 10 7 -0.6458 0.0047
-16 10 8 0.5747 0.0416
-16 10 9 -1.5499 0.0085
-16 10 10 0.0371 -0.0370
-16 10 11 -0.9332 0.1046
-16 10 12 -0.0810 -0.1055
-16 11 1 -1.3878 0.0452
-16 11 2 0.1232 -0.0185
-16 11 3 -0.4597 -0.0195
-16 11 4 -0.2691 0.0428
-16 11 5 -0.5723 -0.0058
-16 11 6 -0.4728 0.0144
-16 11 7 -1.5553 0.0043
-16 11 8 1.3181 0.0219
-16 11 9 -0.7882 0.0042
-16 11 10 0.0289 -0.0383
-16 11 11 0.9390 -0.0428
-16 11 12 1.2556 -0.1235
-16 12 1 0.0826 0.0083
-16 12 2 0.7825 -0.0041
-16 12 3 0.2463 0.0016
-16 12 4 0.1744 0.0218
-16 12 5 -0.6660 0.0234
-16 12 6 0.6080 -0.0338
-16 12 7 -0.7651 0.0016
-16 12 8 1.3874 0.0063
-16 12 9 0.9847 -0.0622
-16 12 10 -1.0132 0.0741
-16 12 11 0.9282 -0.0745
-16 13 1 -0.1977 0.0273
-16 13 2 -0.2800 -0.0170
-16 13 3 -0.4797 -0.0297
-16 13 4 -0.4054 -0.0344
-16 13 5 -0.2930 0.0621
-16 13 6 0.3279 -0.0433
-16 13 7 -0.5472 -0.0446
-16 13 8 -1.0190 0.0150
-16 13 9 1.5762 -0.0497
-16 13 10 -2.2376 0.0710
-16 13 11 -0.4575 -0.0126
-16 14 1 -1.3434 0.0452
-16 14 2 -1.0023 -0.0287
-16 14 3 0.8853 -0.0159
-16 14 4 0.5360 -0.0087
-16 14 5 1.3485 0.0007
-16 14 6 0.3772 0.0096
-16 14 7 1.2413 0.0070
-16 14 8 -0.1020 -0.0157
-16 14 9 1.3714 0.0622
-16 14 10 -1.0189 -0.0689
-16 15 1 0.8672 0.0537
-16 15 2 0.1245 0.0042
-16 15 3 1.7139 -0.0095
-16 15 4 0.0305 0.0277
-16 15 5 -0.3745 0.0006
-16 15 6 -0.2506 0.0038
-16 15 7 -0.6045 0.0559
-16 15 8 -1.0364 -0.0304
-16 15 9 -0.6737 0.1463
-16 15 10 1.0939 -0.0051
-16 16 1 1.0656 -0.0118
-16 16 2 -1.4358 0.0075
-16 16 3 -0.7705 -0.0091
-16 16 4 -0.1986 -0.0291
-16 16 5 -1.9702 0.0292
-16 16 6 -0.4735 0.0189
-16 16 7 -1.9633 0.0056
-16 16 8 1.2520 -0.0233
-16 16 9 -0.2891 -0.1355
-16 17 1 0.6020 -0.0208
-16 17 2 -1.2606 -0.0295
-16 17 3 -0.9012 0.0482
-16 17 4 1.5327 0.0302
-16 17 5 0.2109 -0.0336
-16 17 6 1.8551 -0.0351
-16 17 7 0.3734 -0.1678
-16 17 8 1.9943 0.0626
-16 18 1 0.0507 0.0588
-16 18 2 0.6989 -0.0431
-16 18 3 0.1249 -0.0107
-16 18 4 0.4226 0.0027
-16 18 5 0.4796 -0.0895
-16 18 6 0.3675 0.0677
-16 18 7 -0.3263 0.1044
-16 19 1 0.1673 0.0777
-16 19 2 0.9232 -0.0743
-16 19 3 -0.9244 -0.0863
-16 19 4 -0.7871 0.1159
-16 19 5 -0.0217 0.1133
-16 19 6 -1.3096 -0.0732
-15 0 2 -0.0097 0.0323
-15 0 4 -0.8172 0.0477
-15 0 6 1.6935 -0.1136
-15 0 8 -0.0505 0.1077
-15 0 10 -1.3050 -0.1362
-15 0 12 -1.8994 0.1158
-15 0 14 1.2153 0.0589
-15 1 1 -1.3114 -0.1326
-15 1 2 -0.0086 -0.0331
-15 1 3 0.9142 0.1378
-15 1 4 0.1056 -0.0711
-15 1 5 -1.1880 -0.0451
-15 1 6 0.1165 0.0994
-15 1 7 0.3306 -0.0081
-15 1 8 0.5995 -0.0428
-15 1 9 0.0290 0.0309
-15 1 10 -1.5082 -0.0240
-15 1 11 0.6765 -0.0464
-15 1 12 -0.6248 0.1166
-15 1 13 0.1776 0.0939
-15 1 14 0.0974 -0.0433
-15 1 15 -1.0129 -0.2333
-15 2 1 -0.1012 0.1279
-15 2 2 -0.2483 -0.2088
-15 2 3 0.5035 0.0210
-15 2 4 0.1149 0.0548
-15 2 5 0.5549 -0.0720
-15 2 6 -0.6219 -0.0659
-15 2 7 1.0565 0.0016
-15 2 8 -0.7248 0.0675
-15 2 9 -0.6453 0.0483
-15 2 10 1.0353 -0.0979
-15 2 11 0.6115 -0.0375
-15 2 12 1.1201 0.1341
-15 2 13 -0.4179 -0.0606
-15 2 14 -1.1318 -0.1594
-15 2 15 0.5554 -0.0692
-15 3 1 -1.5196 0.0264
-15 3 2 -0.8539 -0.0712
-15 3 3 0.9948 0.0757
-15 3 4 0.1483 0.0531
-15 3 5 0.7286 -0.0770
-15 3 6 -2.4554 -0.0126
-15 3 7 0.2492 0.1011
-15 3 8 0.0624 -0.0271
-15 3 9 -0.4425 -0.0360
-15 3 10 1.2241 0.0695
-15 3 11 -1.4892 0.0232
-15 3 12 0.2786 0.0292
-15 3 13 0.9654 0.0072
-15 3 14 0.8481 0.0850
-15 3 15 1.4066 -0.0040
-15 4 1 0.7389 0.0272
-15 4 2 0.4215 0.0439
-15 4 3 -0.9664 -0.0438
-15 4 4 0.2576 0.0541
-15 4 5 0.0701 0.1037
-15 4 6 0.2972 -0.1081
-15 4 7 0.1716 -0.0787
-15 4 8 1.7813 0.1147
-15 4 9 -0.0989 0.0642
-15 4 10 0.0316 -0.1164
-15 4 11 -0.5914 -0.0797
-15 4 12 0.0341 0.0397
-15 4 13 0.4547 -0.0388
-15 4 14 -0.2962 -0.1218
-15 4 15 -1.3946 -0.0076
-15 5 1 -0.2443 -0.0626
-15 5 2 -0.2101 -0.0051
-15 5 3 -0.2220 0.0018
-15 5 4 1.4620 -0.0282
-15 5 5 -0.4980 -0.0136
-15 5 6 1.4874 0.0014
-15 5 7 -1.4427 0.0096
-15 5 8 0.4181 0.0268
-15 5 9 -0.3978 -0.0430
-15 5 10 -0.3146 -0.1138
-15 5 11 1.1545 0.0126
-15 5 12 -1.4062 0.0603
-15 5 13 -1.7652 0.0459
-15 5 14 0.3893 -0.0534
-15 5 15 -1.4450 0.1477
-15 6 1 0.8710 -0.0018
-15 6 2 -1.0301 -0.0092
-15 6 3 -0.7274 -0.0000
-15 6 4 -1.8175 0.0192
-15 6 5 -0.3487 0.0199
-15 6 6 -0.7079 0.0134
-15 6 7 -1.6941 -0.0496
-15 6 8 -0.8508 0.0128
-15 6 9 -0.0105 0.1049
-15 6 10 -1.0553 0.0050
-15 6 11 0.9712 -0.0560
-15 6 12 -0.7173 0.0804
-15 6 13 0.5518 0.1065
-15 6 14 2.4005 -0.0852
-15 6 15 0.6557 0.0605
-15 7 1 1.3778 0.0122
-15 7 2 -0.4861 -0.0324
-15 7 3 1.4501 -0.0004
-15 7 4 -0.1083 0.0412
-15 7 5 1.7592 -0.0182
-15 7 6 -0.3839 -0.0422
-15 7 7 1.8590 0.0077
-15 7 8 0.7910 -0.0245
-15 7 9 0.9313 -0.0190
-15 7 10 -0.8439 0.0323
-15 7 11 1.6969 0.0051
-15 7 12 0.0707 0.0026
-15 7 13 -0.1418 -0.0698
-15 7 14 -0.2302 -0.0047
-15 7 15 1.0887 -0.1181
-15 8 1 -0.0361 0.0048
-15 8 2 1.0278 0.0052
-15 8 3 -0.7264 -0.0028
-15 8 4 0.5825 -0.0096
-15 8 5 1.1182 0.0160
-15 8 6 0.7613 -0.0332
-15 8 7 0.4088 -0.0124
-15 8 8 -0.3300 0.0290
-15 8 9 0.7316 0.0619
-15 8 10 -0.3057 -0.0184
-15 8 11 0.1152 -0.0435
-15 8 12 -0.5899 0.0681
-15 8 13 -1.1536 -0.0555
-15 8 14 -1.0218 0.0862
-15 9 1 -2.0090 -0.0060
-15 9 2 1.0195 -0.0034
-15 9 3 -1.5737 0.0102
-15 9 4 0.3075 -0.0092
-15 9 5 -1.7499 0.0228
-15 9 6 -1.0529 0.0279
-15 9 7 -1.7765 0.0125
-15 9 8 -1.0148 0.0186
-15 9 9 -0.4237 -0.0157
-15 9 10 0.2164 -0.0771
-15 9 11 -0.3538 -0.0513
-15 9 12 2.3853 0.0561
-15 9 13 0.0683 -0.0838
-15 9 14 0.1733 0.0374
-15 10 1 0.5754 -0.0281
-15 10 2 1.5271 0.0157
-15 10 3 -0.0386 0.0193
-15 10 4 -1.0348 -0.0227
-15 10 5 0.2394 -0.0053
-15 10 6 0.5026 0.0027
-15 10 7 1.3593 -0.0313
-15 10 8 -0.0578 -0.0002
-15 10 9 -0.5677 0.0061
-15 10 10 1.4581 0.0079
-15 10 11 -2.4084 -0.0300
-15 10 12 -0.7698 0.0205
-15 10 13 -1.6401 0.1525
-15 10 14 0.5446 -0.1175
-15 11 1 -0.0096 -0.0307
-15 11 2 -1.3973 -0.0094
-15 11 3 1.2286 0.0064
-15 11 4 -0.8390 -0.0016
-15 11 5 1.5754 0.0199
-15 11 6 -0.3128 -0.0214
-15 11 7 2.1077 -0.0082
-15 11 8 0.1076 0.0020
-15 11 9 -1.4368 -0.0046
-15 11 10 0.9371 0.0483
-15 11 11 0.1301 0.0622
-15 11 12 0.0192 -0.0525
-15 11 13 1.4903 0.0426
-15 11 14 0.6458 -0.1994
-15 12 1 -0.7068 0.0019
-15 12 2 -0.9671 -0.0134
-15 12 3 0.6797 0.0322
-15 12 4 -0.7410 0.0094
-15 12 5 -0.0960 -0.0180
-15 12 6 -2.0278 -0.0177
-15 12 7 -0.4944 0.0264
-15 12 8 -0.2184 0.0178
-15 12 9 -0.8173 -0.0093
-15 12 10 0.8417 -0.0181
-15 12 11 3.8993 -0.0524
-15 12 12 -0.9689 0.0160
-15 12 13 -0.0151 -0.0048
-15 13 1 1.2146 0.0003
-15 13 2 0.7262 -0.0287
-15 13 3 0.5845 -0.0153
-15 13 4 1.0845 0.0316
-15 13 5 -0.4425 -0.0274
-15 13 6 0.1191 0.0045
-15 13 7 1.2112 0.0020
-15 13 8 1.7459 -0.0000
-15 13 9 -1.1222 0.0146
-15 13 10 -2.8688 0.0145
-15 13 11 0.1086 -0.0310
-15 13 12 -1.4981 0.0918
-15 13 13 -0.9765 -0.1548
-15 14 1 0.6185 0.0222
-15 14 2 -0.1499 0.0434
-15 14 3 -0.9491 -0.0133
-15 14 4 0.5994 0.0184
-15 14 5 0.4610 -0.0336
-15 14 6 0.4012 -0.0002
-15 14 7 -0.4739 0.0287
-15 14 8 1.6486 0.0029
-15 14 9 -0.1761 0.0099
-15 14 10 0.2165 -0.0667
-15 14 11 0.0803 0.0263
-15 14 12 0.7716 -0.0134
-15 14 13 -2.3944 0.0107
-15 15 1 -0.6493 -0.0503
-15 15 2 -0.0804 -0.0172
-15 15 3 0.1324 -0.0174
-15 15 4 0.2034 0.0187
-15 15 5 -0.7472 0.0489
-15 15 6 -2.3756 -0.0152
-15 15 7 -1.1848 -0.0295
-15 15 8 1.0815 -0.0344
-15 15 9 -1.6441 0.0221
-15 15 10 0.4117 -0.0330
-15 15 11 0.0295 0.0783
-15 15 12 1.8982 -0.1040
-15 16 1 -0.0934 -0.0570
-15 16 2 -0.0764 0.0234
-15 16 3 -0.9765 0.0097
-15 16 4 -0.6345 -0.0247
-15 16 5 1.1606 0.0011
-15 16 6 -0.6743 -0.0126
-15 16 7 0.1241 0.0185
-15 16 8 -0.8823 0.0637
-15 16 9 -0.3238 -0.0456
-15 16 10 0.9641 0.0187
-15 16 11 0.3718 -0.0305
-15 16 12 -0.2190 0.0526
-15 17 1 -1.8390 0.0212
-15 17 2 -0.1581 0.0072
-15 17 3 -0.1846 0.0029
-15 17 4 1.0529 0.0262
-15 17 5 2.0149 -0.0181
-15 17 6 -0.7928 -0.0225
-15 17 7 2.4263 -0.0214
-15 17 8 2.2720 -0.0006
-15 17 9 1.2142 -0.0657
-15 17 10 -0.9278 0.1494
-15 17 11 -1.3948 -0.0582
-15 18 1 1.5499 0.0441
-15 18 2 1.9267 -0.0144
-15 18 3 0.4534 0.0022
-15 18 4 -0.3815 0.0022
-15 18 5 0.3157 -0.0492
-15 18 6 -0.2756 -0.0122
-15 18 7 -1.3529 0.0680
-15 18 8 -0.5314 -0.0030
-15 18 9 -2.7609 0.0226
-15 18 10 0.3706 -0.0563
-15 18 11 1.7010 -0.0287
-15 19 1 -0.0102 0.0134
-15 19 2 -1.8096 -0.0758
-15 19 3 -0.5383 -0.0082
-15 19 4 -0.4515 0.0577
-15 19 5 -0.4810 0.0442
-15 19 6 0.4166 -0.0004
-15 19 7 -2.7033 0.0775
-15 19 8 1.7107 -0.0430
-15 19 9 -0.4873 0.0873
-15 19 10 0.2959 -0.0847
-15 20 1 0.9146 -0.0033
-15 20 2 -0.1258 0.0208
-15 20 3 -0.2613 -0.0051
-15 20 4 0.0059 -0.0085
-15 20 5 -0.6943 0.0037
-15 20 6 -0.0443 -0.0432
-15 20 7 0.8909 -0.0220
-15 20 8 1.1311 -0.0566
-15 20 9 0.3587 -0.0990
-15 21 1 -0.2619 -0.0349
-15 21 2 0.8120 -0.0045
-15 21 3 -0.6320 0.0023
-15 21 4 0.1924 0.0148
-15 21 5 0.9448 -0.0008
-15 21 6 -1.2821 -0.0758
-15 21 7 2.3528 -0.1019
-15 21 8 -1.2696 0.1033
-15 22 1 -1.2181 0.0930
-15 22 2 1.3259 0.0201
-15 22 3 1.1990 -0.0267
-15 22 4 0.6483 -0.0130
-15 22 5 2.2038 -0.0157
-15 22 6 -1.2027 0.0981
-15 22 7 0.1472 0.1019
-15 23 1 -0.3603 0.1350
-15 23 2 -1.9532 -0.0855
-15 23 3 0.4546 -0.0861
-15 23 4 -1.3488 0.0933
-15 23 5 -1.3826 0.0117
-15 23 6 -1.2934 -0.0176
-14 0 2 1.7836 0.2146
-14 0 4 -0.8489 -0.1217
-14 0 6 0.8910 0.1007
-14 0 8 2.2727 -0.0910
-14 0 10 -0.0899 0.0603
-14 0 12 0.3260 -0.0145
-14 0 14 -0.9425 -0.0846
-14 0 16 -0.0574 0.1751
-14 1 1 0.1052 -0.0215
-14 1 2 1.6824 -0.0617
-14 1 3 -1.1529 -0.1180
-14 1 4 0.3869 0.0824
-14 1 5 2.2758 0.0410
-14 1 6 2.5070 -0.0514
-14 1 7 -1.2792 0.0194
-14 1 8 0.2838 -0.0290
-14 1 9 -0.8842 -0.0968
-14 1 10 -0.0064 0.0340
-14 1 11 -0.5180 0.0396
-14 1 12 0.3933 -0.0933
-14 1 13 -0.6273 -0.0827
-14 1 14 0.2922 0.1013
-14 1 15 0.0511 0.1344
-14 1 16 -1.1820 0.0119
-14 1 17 0.6211 -0.1131
-14 2 1 -1.4071 -0.1308
-14 2 2 1.5695 0.1556
-14 2 3 0.7058 -0.0223
-14 2 4 -1.6327 -0.0582
-14 2 5 -2.1942 0.0527
-14 2 6 -0.9821 0.0541
-14 2 7 -1.6390 0.0007
-14 2 8 0.3319 -0.0402
-14 2 9 1.2252 -0.0451
-14 2 10 0.8190 0.0742
-14 2 11 -0.1039 0.0211
-14 2 12 1.0476 -0.0660
-14 2 13 0.1303 0.0241
-14 2 14 0.3014 0.0244
-14 2 15 -0.0845 -0.0831
-14 2 16 0.0545 0.0254
-14 2 17 1.6459 -0.1834
-14 3 1 -0.5429 0.0456
-14 3 2 0.5202 0.1085
-14 3 3 0.0530 -0.0191
-14 3 4 -0.3367 -0.0578
-14 3 5 -0.6039 0.0030
-14 3 6 1.7710 -0.0237
-14 3 7 -0.0283 0.0085
-14 3 8 -1.0283 0.0700
-14 3 9 -0.1240 0.0219
-14 3 10 -1.0120 -0.0416
-14 3 11 0.3631 0.0422
-14 3 12 -0.7294 0.0365
-14 3 13 1.1372 -0.0835
-14 3 14 -0.1356 0.0246
-14 3 15 0.8229 0.0671
-14 3 16 -0.0585 0.0307
-14 3 17 -0.6686 -0.1822
-14 4 1 -1.8008 -0.0685
-14 4 2 -0.2985 -0.0155
-14 4 3 -0.2313 0.0730
-14 4 4 0.8719 -0.0666
-14 4 5 -0.5316 -0.0863
-14 4 6 0.0729 0.1028
-14 4 7 1.1707 0.0683
-14 4 8 -0.9368 -0.1536
-14 4 9 -0.2485 -0.0219
-14 4 10 -0.7061 0.0679
-14 4 11 0.0729 0.0042
-14 4 12 -2.2628 0.0541
-14 4 13 1.6354 0.0053
-14 4 14 -1.5389 0.0262
-14 4 15 -1.0521 0.0307
-14 4 16 -0.5559 -0.0546
-14 5 1 -0.1602 0.0168
-14 5 2 -0.0624 -0.0711
-14 5 3 0.2487 0.0036
-14 5 4 -0.1058 0.0601
-14 5 5 0.6015 -0.0120
-14 5 6 -1.5913 -0.0044
-14 5 7 1.8241 0.0210
-14 5 8 0.3277 -0.0418
-14 5 9 0.5602 0.0061
-14 5 10 1.9442 0.0052
-14 5 11 0.5988 -0.0281
-14 5 12 -0.7102 -0.0057
-14 5 13 0.2556 -0.0879
-14 5 14 -0.3587 -0.1276
-14 5 15 0.8995 0.0960
-14 5 16 0.5178 0.0123
-14 6 1 0.4660 -0.0008
-14 6 2 0.5899 0.0181
-14 6 3 1.3527 0.0417
-14 6 4 -0.1083 0.0233
-14 6 5 1.2545 -0.0464
-14 6 6 -1.0052 -0.0183
-14 6 7 0.5195 0.0400
-14 6 8 0.5152 0.0022
-14 6 9 -1.8131 -0.0328
-14 6 10 0.8392 0.0193
-14 6 11 -0.1416 0.0675
-14 6 12 0.7547 -0.0768
-14 6 13 0.9441 -0.0162
-14 6 14 1.3273 0.0729
-14 6 15 -0.6465 0.0566
-14 6 16 -2.3720 -0.0856
-14 7 1 -1.1527 -0.0164
-14 7 2 -0.9495 0.0416
-14 7 3 -1.0019 -0.0289
-14 7 4 0.4541 -0.0696
-14 7 5 -0.0142 0.0031
-14 7 6 -0.7243 0.0034
-14 7 7 -1.5547 0.0171
-14 7 8 0.7708 0.0402
-14 7 9 -1.1297 0.0049
-14 7 10 -0.2178 -0.0641
-14 7 11 -0.2838 0.0106
-14 7 12 -1.3067 0.0427
-14 7 13 -1.1011 0.0249
-14 7 14 -0.2126 -0.0313
-14 7 15 -0.2475 -0.0106
-14 7 16 1.6501 0.0646
-14 8 1 0.2058 -0.0272
-14 8 2 0.7177 -0.0041
-14 8 3 -1.2718 0.0113
-14 8 4 -0.1202 -0.0032
-14 8 5 -0.8502 0.0291
-14 8 6 -0.0589 0.0079
-14 8 7 0.0127 0.0350
-14 8 8 1.3912 -0.0466
-14 8 9 0.4843 -0.0505
-14 8 10 -1.5319 0.0447
-14 8 11 0.6341 0.0170
-14 8 12 -0.2705 0.0131
-14 8 13 -0.3482 -0.0069
-14 8 14 2.1322 -0.0181
-14 8 15 0.3758 0.0978
-14 8 16 1.3977 0.1269
-14 9 1 -0.2231 -0.0137
-14 9 2 0.8214 0.0034
-14 9 3 -0.8918 0.0420
-14 9 4 0.7533 0.0342
-14 9 5 2.6055 -0.0282
-14 9 6 0.4321 -0.0259
-14 9 7 -0.8416 0.0229
-14 9 8 -0.9216 -0.0279
-14 9 9 1.2891 -0.0151
-14 9 10 -0.0904 0.0607
-14 9 11 0.7206 -0.0125
-14 9 12 1.9785 0.0131
-14 9 13 -1.1366 0.0043
-14 9 14 0.3357 -0.0989
-14 9 15 -1.9364 -0.1183
-14 9 16 -1.6677 0.0207
-14 10 1 -0.5120 0.0165
-14 10 2 0.8298 -0.0241
-14 10 3 -0.1538 -0.0386
-14 10 4 -1.5216 0.0372
-14 10 5 0.4012 -0.0377
-14 10 6 -1.0122 -0.0186
-14 10 7 -0.5798 0.0235
-14 10 8 -0.3830 -0.0093
-14 10 9 1.7866 0.0104
-14 10 10 0.3623 -0.0021
-14 10 11 -2.1092 -0.0200
-14 10 12 0.8487 -0.0203
-14 10 13 -1.2724 -0.0218
-14 10 14 -1.3682 0.0480
-14 10 15 1.0455 0.0357
-14 10 16 -0.1460 0.0241
-14 11 1 -0.0974 0.0267
-14 11 2 0.1751 0.0235
-14 11 3 1.1640 -0.0303
-14 11 4 -1.4332 0.0029
-14 11 5 0.9930 -0.0266
-14 11 6 0.9413 -0.0024
-14 11 7 0.3239 0.0572
-14 11 8 -1.6526 -0.0003
-14 11 9 0.4047 0.0023
-14 11 10 0.6501 -0.0475
-14 11 11 -1.2392 -0.0050
-14 11 12 -0.0536 0.0527
-14 11 13 2.5558 0.0125
-14 11 14 -0.6360 -0.0335
-14 11 15 2.4687 0.0047
-14 12 1 0.4969 -0.0034
-14 12 2 -0.3020 0.0139
-14 12 3 0.9591 -0.0039
-14 12 4 -0.9101 -0.0216
-14 12 5 0.5534 0.0439
-14 12 6 1.7259 0.0268
-14 12 7 0.5998 -0.0342
-14 12 8 -1.3810 -0.0288
-14 12 9 -0.2481 0.0167
-14 12 10 0.8954 0.0144
-14 12 11 -0.3633 0.0033
-14 12 12 -1.8342 -0.0038
-14 12 13 1.9589 -0.0281
-14 12 14 -1.6568 0.0288
-14 12 15 -1.3147 0.0314
-14 13 1 -0.6175 -0.0358
-14 13 2 -1.3263 -0.0077
-14 13 3 -0.8875 0.0392
-14 13 4 -0.3413 -0.0189
-14 13 5 -2.1605 -0.0075
-14 13 6 0.0646 0.0330
-14 13 7 -0.4557 -0.0145
-14 13 8 0.7278 0.0256
-14 13 9 -1.0857 -0.0087
-14 13 10 1.5901 -0.0141
-14 13 11 -0.3256 -0.0085
-14 13 12 -0.6484 0.0298
-14 13 13 0.6965 0.0004
-14 13 14 0.3000 0.0391
-14 13 15 -0.8960 -0.1561
-14 14 1 1.0352 -0.0032
-14 14 2 1.7154 0.0152
-14 14 3 0.5975 0.0264
-14 14 4 0.6694 -0.0156
-14 14 5 -1.6077 -0.0233
-14 14 6 0.9554 0.0025
-14 14 7 -0.8026 -0.0144
-14 14 8 -0.0495 -0.0276
-14 14 9 -1.8607 -0.0028
-14 14 10 2.1547 0.0432
-14 14 11 0.7207 -0.0124
-14 14 12 0.8556 -0.0186
-14 14 13 -0.8067 0.0231
-14 14 14 0.3873 0.0042
-14 15 1 -0.4309 -0.0031
-14 15 2 0.0929 0.0126
-14 15 3 -0.3186 0.0066
-14 15 4 1.2919 -0.0178
-14 15 5 1.3182 0.0037
-14 15 6 0.4792 -0.0279
-14 15 7 0.8154 0.0383
-14 15 8 0.3487 0.0060
-14 15 9 1.0562 -0.0173
-14 15 10 -1.7527 0.0104
-14 15 11 -2.1974 0.0041
-14 15 12 -1.2262 -0.0210
-14 15 13 -0.2680 0.0725
-14 15 14 1.0584 -0.0948
-14 16 1 0.2370 -0.0191
-14 16 2 0.4251 0.0078
-14 16 3 -0.7940 -0.0117
-14 16 4 -0.5164 -0.0284
-14 16 5 -0.1322 0.0137
-14 16 6 -0.7078 0.0222
-14 16 7 2.0729 0.0005
-14 16 8 -1.4913 -0.0222
-14 16 9 0.9552 0.0145
-14 16 10 -0.9756 -0.0022
-14 16 11 1.9608 -0.0488
-14 16 12 2.0197 -0.0326
-14 16 13 0.5482 -0.0063
-14 16 14 -1.0377 0.0172
-14 17 1 -0.6853 -0.0140
-14 17 2 0.9840 0.0264
-14 17 3 -0.5411 0.0038
-14 17 4 -1.0283 0.0002
-14 17 5 -0.7482 -0.0350
-14 17 6 -1.6032 0.0346
-14 17 7 -1.5854 0.0043
-14 17 8 -0.6784 0.0072
-14 17 9 1.8394 0.0635
-14 17 10 1.8167 0.0097
-14 17 11 -0.2252 -0.0273
-14 17 12 -1.0485 0.0855
-14 17 13 -0.4685 -0.0772
-14 18 1 -0.3399 -0.0298
-14 18 2 0.5952 0.0094
-14 18 3 -0.3160 0.0264
-14 18 4 0.3657 0.0167
-14 18 5 1.3305 -0.0049
-14 18 6 1.8877 0.0345
-14 18 7 0.4924 -0.0153
-14 18 8 0.4144 -0.0832
-14 18 9 -1.7573 -0.0173
-14 18 10 -2.1943 -0.0089
-14 18 11 -2.1153 -0.0196
-14 18 12 -0.1822 -0.0078
-14 18 13 2.2673 0.0235
-14 19 1 -1.1378 -0.0227
-14 19 2 0.1296 0.0214
-14 19 3 0.1685 0.0264
-14 19 4 0.8883 -0.0308
-14 19 5 0.7946 -0.0051
-14 19 6 0.1660 -0.0255
-14 19 7 -0.1272 -0.0076
-14 19 8 -1.6169 -0.0049
-14 19 9 2.0961 0.0448
-14 19 10 0.3826 0.0014
-14 19 11 0.5743 0.0780
-14 19 12 0.2366 -0.0727
-14 20 1 -0.4846 -0.0363
-14 20 2 2.8127 0.0133
-14 20 3 -0.3324 0.0074
-14 20 4 -2.0997 -0.0626
-14 20 5 -1.1195 0.0051
-14 20 6 -0.9314 0.0366
-14 20 7 -0.2303 0.0443
-14 20 8 -0.9889 0.0043
-14 20 9 2.2947 0.0029
-14 20 10 0.7124 -0.0150
-14 20 11 -0.7417 -0.0046
-14 20 12 1.3344 -0.0528
-14 21 1 -0.8115 -0.0847
-14 21 2 -0.0193 -0.0030
-14 21 3 -0.1354 0.0603
-14 21 4 -1.7169 0.0008
-14 21 5 0.2238 0.0211
-14 21 6 1.8104 -0.0073
-14 21 7 -1.2315 -0.0834
-14 21 8 0.5697 0.0010
-14 21 9 -0.8163 -0.0132
-14 21 10 1.3047 0.0721
-14 21 11 -2.6921 -0.0397
-14 22 1 -1.1148 -0.0179
-14 22 2 -1.2610 -0.0084
-14 22 3 2.0171 0.0340
-14 22 4 0.0176 -0.0410
-14 22 5 0.9103 -0.0324
-14 22 6 3.4368 0.0513
-14 22 7 0.3159 -0.0064
-14 22 8 -0.1168 0.0370
-14 22 9 -0.9893 -0.0751
-14 22 10 1.1315 -0.0133
-14 23 1 1.1302 0.0369
-14 23 2 0.5599 -0.0273
-14 23 3 0.9719 -0.0275
-14 23 4 -0.0409 -0.0133
-14 23 5 -1.4644 0.0202
-14 23 6 -2.2972 0.0423
-14 23 7 0.2882 -0.0072
-14 23 8 -3.1454 -0.0403
-14 23 9 1.5534 0.1167
-14 23 10 0.6110 0.0137
-14 24 1 -0.2374 0.0148
-14 24 2 1.0447 0.0115
-14 24 3 -0.6770 -0.0226
-14 24 4 -0.8852 -0.0099
-14 24 5 -1.6558 0.0621
-14 24 6 -0.9444 -0.0179
-14 24 7 2.3411 0.0782
-14 24 8 -1.5581 -0.0729
-14 24 9 0.4697 0.0332
-14 25 1 -1.5532 -0.0340
-14 25 2 0.1771 0.0986
-14 25 3 0.6391 0.0575
-14 25 4 1.8378 -0.0740
-14 25 5 0.8024 0.0236
-14 25 6 3.1206 -0.0496
-14 25 7 -0.4370 -0.0963
-14 26 1 -1.8172 -0.0311
-14 26 2 -1.5344 0.0887
-14 26 3 -0.0449 0.0403
-14 26 4 0.4922 -0.1686
-14 26 5 -2.4938 -0.0701
-14 26 6 0.5702 0.1559
-13 0 2 0.5248 -0.4293
-13 0 4 1.6444 0.1439
-13 0 6 -1.9502 -0.0569
-13 0 8 0.4703 0.0253
-13 0 10 0.4635 0.0130
-13 0 12 0.4067 -0.0274
-13 0 14 1.9595 0.1002
-13 0 16 2.7868 -0.1501
-13 0 18 -0.2442 0.0833
-13 1 1 1.0135 0.1868
-13 1 2 -0.0075 0.1001
-13 1 3 -2.1164 0.0205
-13 1 4 -1.4068 -0.0389
-13 1 5 0.2372 0.0267
-13 1 6 -0.4132 -0.0295
-13 1 7 0.9459 -0.0608
-13 1 8 0.5168 0.0790
-13 1 9 -1.0843 0.0770
-13 1 10 -0.2730 -0.0746
-13 1 11 0.4433 -0.0985
-13 1 12 1.3717 0.0178
-13 1 13 -0.7325 0.0556
-13 1 14 1.0900 -0.0154
-13 1 15 -1.6347 0.0075
-13 1 16 1.7458 -0.0217
-13 1 17 -0.0349 -0.1620
-13 1 18 0.2585 0.0481
-13 2 1 0.3997 0.0966
-13 2 2 -0.8845 0.0112
-13 2 3 0.5983 -0.0122
-13 2 4 1.7835 0.0308
-13 2 5 2.8547 -0.0160
-13 2 6 -0.6442 -0.0780
-13 2 7 -0.7556 0.0205
-13 2 8 0.0088 0.0463
-13 2 9 -0.2923 -0.0216
-13 2 10 0.6498 0.0053
-13 2 11 -0.6906 -0.0273
-13 2 12 -0.6632 -0.0019
-13 2 13 -0.9042 -0.0450
-13 2 14 -0.3206 -0.0295
-13 2 15 0.7248 0.0492
-13 2 16 -0.6108 -0.0533
-13 2 17 1.3217 -0.0443
-13 2 18 -2.4653 0.2791
-13 3 1 0.8641 -0.0702
-13 3 2 1.0189 -0.0668
-13 3 3 0.2913 -0.0639
-13 3 4 -2.8418 0.0442
-13 3 5 -0.4081 0.0695
-13 3 6 -1.0879 0.0644
-13 3 7 0.3522 -0.0465
-13 3 8 1.3514 -0.0780
-13 3 9 0.6931 0.0433
-13 3 10 -0.7251 0.0652
-13 3 11 -1.2496 -0.0443
-13 3 12 0.1111 0.0469
-13 3 13 0.8159 0.0987
-13 3 14 -1.7803 -0.0548
-13 3 15 1.0672 -0.0844
-13 3 16 -1.7845 -0.0240
-13 3 17 1.0392 0.1799
-13 3 18 -1.3946 0.0200
-13 4 1 -0.1094 0.0878
-13 4 2 -0.4200 -0.0942
-13 4 3 -0.5041 -0.1365
-13 4 4 -0.8992 0.1259
-13 4 5 0.9679 0.0304
-13 4 6 0.5898 -0.0838
-13 4 7 -0.4525 -0.0156
-13 4 8 -1.7009 0.0604
-13 4 9 0.0786 -0.0023
-13 4 10 -0.2611 -0.0730
-13 4 11 1.1662 -0.0015
-13 4 12 1.2090 -0.0170
-13 4 13 0.5649 -0.0639
-13 4 14 -0.2869 0.1042
-13 4 15 -0.2397 0.0865
-13 4 16 0.1664 -0.0577
-13 4 17 -0.6320 0.0746
-13 4 18 -0.0144 -0.1454
-13 5 1 -0.1302 0.0598
-13 5 2 0.9503 0.1432
-13 5 3 1.0366 -0.0169
-13 5 4 1.7040 -0.0488
-13 5 5 -0.5072 -0.0110
-13 5 6 0.9397 -0.0023
-13 5 7 -0.0014 -0.0132
-13 5 8 -1.0733 0.0213
-13 5 9 1.3423 0.0507
-13 5 10 0.1438 0.0221
-13 5 11 -0.4130 -0.0501
-13 5 12 0.8565 -0.0333
-13 5 13 -0.1618 0.0012
-13 5 14 0.5260 0.1041
-13 5 15 -1.1161 -0.0900
-13 5 16 1.9269 -0.1443
-13 5 17 0.9988 0.0640
-13 6 1 -0.8156 0.0300
-13 6 2 -0.1366 -0.0095
-13 6 3 -1.1645 -0.0437
-13 6 4 0.0023 -0.0208
-13 6 5 -1.8775 0.0780
-13 6 6 0.9049 0.0242
-13 6 7 0.8842 -0.1023
-13 6 8 0.3995 0.0069
-13 6 9 0.4489 0.0408
-13 6 10 0.4273 -0.0219
-13 6 11 -1.1280 0.0040
-13 6 12 0.1386 0.0592
-13 6 13 -0.2606 -0.0008
-13 6 14 0.2039 -0.0417
-13 6 15 -0.0118 0.0293
-13 6 16 -0.5139 -0.0534
-13 6 17 0.7613 -0.1056
-13 7 1 0.2485 0.0231
-13 7 2 0.1915 -0.0516
-13 7 3 0.0420 0.0437
-13 7 4 0.5275 0.0132
-13 7 5 -0.7661 -0.0274
-13 7 6 -0.1088 0.0712
-13 7 7 -0.1666 0.0020
-13 7 8 -0.5783 -0.0595
-13 7 9 -0.7341 0.0180
-13 7 10 0.4866 0.0220
-13 7 11 -1.1427 -0.0042
-13 7 12 -0.8026 -0.0509
-13 7 13 0.1610 0.0751
-13 7 14 -1.9655 0.0021
-13 7 15 -1.3070 0.0182
-13 7 16 -0.0887 0.0277
-13 7 17 1.7588 -0.0343
-13 8 1 0.3485 0.0273
-13 8 2 -1.2802 -0.0169
-13 8 3 0.8562 -0.0202
-13 8 4 0.1246 0.0132
-13 8 5 -0.5554 -0.0049
-13 8 6 -0.0864 -0.0300
-13 8 7 0.8204 -0.0084
-13 8 8 -0.3328 -0.0231
-13 8 9 -1.3906 0.0472
-13 8 10 -0.5467 0.0411
-13 8 11 -1.1819 -0.0473
-13 8 12 -0.0947 -0.0691
-13 8 13 1.6628 -0.0264
-13 8 14 1.7729 -0.0213
-13 8 15 1.6471 0.0649
-13 8 16 0.8259 0.1255
-13 8 17 -1.9907 -0.1207
-13 9 1 -0.3226 -0.0018
-13 9 2 -0.1744 0.0125
-13 9 3 0.8281 -0.0386
-13 9 4 -0.2922 -0.0308
-13 9 5 0.3963 0.0313
-13 9 6 -0.5933 -0.0083
-13 9 7 0.4316 0.0351
-13 9 8 0.6544 0.0159
-13 9 9 0.1346 -0.0503
-13 9 10 2.7251 0.0211
-13 9 11 1.6655 -0.0201
-13 9 12 1.0890 0.0229
-13 9 13 0.6940 0.0229
-13 9 14 -0.0091 0.0578
-13 9 15 -1.9717 -0.0264
-13 9 16 -1.6211 -0.1672
-13 9 17 0.0788 -0.0841
-13 10 1 0.4206 -0.0138
-13 10 2 0.0076 0.0107
-13 10 3 0.6736 0.0136
-13 10 4 0.8236 0.0078
-13 10 5 0.6954 0.0181
-13 10 6 -1.3799 0.0116
-13 10 7 0.3074 -0.0363
-13 10 8 1.2190 -0.0195
-13 10 9 0.1932 0.0185
-13 10 10 0.0241 0.0150
-13 10 11 0.0602 0.0059
-13 10 12 -1.0408 0.0158
-13 10 13 -0.9979 -0.0463
-13 10 14 -0.1030 -0.0627
-13 10 15 0.2513 0.0392
-13 10 16 0.6697 -0.0054
-13 10 17 1.8590 0.1804
-13 11 1 -0.0807 0.0133
-13 11 2 -1.2744 0.0117
-13 11 3 -0.6418 -0.0101
-13 11 4 0.0054 0.0035
-13 11 5 0.0171 -0.0373
-13 11 6 -0.5003 0.0156
-13 11 7 -0.0623 0.0081
-13 11 8 -1.3321 -0.0475
-13 11 9 -0.2488 0.0434
-13 11 10 -2.8239 -0.0163
-13 11 11 -0.0235 0.0118
-13 11 12 -0.6581 0.0147
-13 11 13 -1.7543 0.0017
-13 11 14 0.3546 0.0220
-13 11 15 0.3985 0.0668
-13 11 16 -0.1537 0.0150
-13 11 17 0.4217 0.0451
-13 12 1 0.4098 -0.0004
-13 12 2 -0.6315 -0.0390
-13 12 3 -0.6080 0.0166
-13 12 4 -0.3109 0.0511
-13 12 5 -0.5572 -0.0060
-13 12 6 -0.3425 -0.0088
-13 12 7 0.7095 0.0158
-13 12 8 -0.4753 -0.0066
-13 12 9 1.5112 0.0162
-13 12 10 -0.3649 0.0267
-13 12 11 -1.3759 -0.0144
-13 12 12 0.7396 -0.0213
-13 12 13 -0.6189 -0.0032
-13 12 14 0.4605 0.0167
-13 12 15 0.8211 -0.0246
-13 12 16 -0.9717 0.0351
-13 13 1 1.1564 0.0121
-13 13 2 0.0896 -0.0149
-13 13 3 0.6078 -0.0204
-13 13 4 1.1645 -0.0263
-13 13 5 1.6168 0.0092
-13 13 6 0.4850 0.0283
-13 13 7 -0.4030 -0.0006
-13 13 8 -0.1136 0.0343
-13 13 9 -0.4881 -0.0719
-13 13 10 2.8614 -0.0068
-13 13 11 -0.2738 -0.0073
-13 13 12 3.5933 -0.0159
-13 13 13 1.9448 0.0216
-13 13 14 -1.1549 -0.0254
-13 13 15 1.0799 -0.0844
-13 13 16 -0.3291 0.0325
-13 14 1 -0.6600 0.0019
-13 14 2 -0.7315 -0.0292
-13 14 3 0.7418 -0.0207
-13 14 4 -0.0918 0.0450
-13 14 5 -0.8558 0.0132
-13 14 6 0.2615 -0.0452
-13 14 7 -0.7743 -0.0388
-13 14 8 1.4735 0.0121
-13 14 9 -1.8503 -0.0056
-13 14 10 0.9974 0.0332
-13 14 11 -0.7826 0.0408
-13 14 12 -1.0962 -0.0035
-13 14 13 0.2807 -0.0091
-13 14 14 -1.1131 -0.0206
-13 14 15 0.4830 0.0053
-13 14 16 0.4781 0.1192
-13 15 1 0.5471 0.0120
-13 15 2 0.3896 0.0434
-13 15 3 -1.5022 -0.0295
-13 15 4 -1.4222 -0.0369
-13 15 5 -1.1682 0.0093
-13 15 6 1.5713 0.0004
-13 15 7 -1.3561 0.0381
-13 15 8 0.7645 -0.0267
-13 15 9 0.1673 0.0033
-13 15 10 -0.2886 -0.0289
-13 15 11 0.3751 -0.0327
-13 15 12 -3.0353 0.0441
-13 15 13 -0.7878 -0.0020
-13 15 14 -0.2863 -0.0085
-13 15 15 -1.8390 0.0128
-13 15 16 0.8141 0.0031
-13 16 1 -0.9105 -0.0155
-13 16 2 -0.3459 -0.0038
-13 16 3 0.4908 0.0238
-13 16 4 1.9204 0.0281
-13 16 5 0.3208 0.0111
-13 16 6 -0.0259 -0.0421
-13 16 7 -0.3577 0.0008
-13 16 8 0.6524 0.0240
-13 16 9 -0.2229 0.0354
-13 16 10 -1.5530 0.0085
-13 16 11 0.7943 -0.0225
-13 16 12 0.4451 0.0145
-13 16 13 1.1285 0.0050
-13 16 14 0.9769 -0.0257
-13 16 15 -0.3155 0.0429
-13 17 1 0.7351 0.0212
-13 17 2 0.9531 -0.0199
-13 17 3 1.0522 -0.0080
-13 17 4 -1.4381 -0.0205
-13 17 5 0.3818 -0.0125
-13 17 6 -0.2547 0.0804
-13 17 7 0.1490 0.0142
-13 17 8 -1.6333 -0.0121
-13 17 9 -1.1556 -0.0175
-13 17 10 0.9220 -0.0078
-13 17 11 1.6966 0.0048
-13 17 12 0.3331 0.0240
-13 17 13 -0.1037 0.0668
-13 17 14 -0.7393 -0.0337
-13 17 15 1.6229 -0.0334
-13 18 1 0.0880 0.0114
-13 18 2 -1.7993 -0.0426
-13 18 3 -0.2253 -0.0035
-13 18 4 -1.5799 0.0465
-13 18 5 0.8850 0.0049
-13 18 6 -0.4449 -0.0367
-13 18 7 1.3207 -0.0452
-13 18 8 1.7768 0.0219
-13 18 9 2.1179 0.0044
-13 18 10 -0.7444 -0.0273
-13 18 11 -0.6398 -0.0273
-13 18 12 -1.0446 -0.0212
-13 18 13 1.1833 -0.0375
-13 18 14 -0.3670 0.0371
-13 19 1 0.1387 -0.0016
-13 19 2 -0.0164 0.0314
-13 19 3 1.8302 0.0147
-13 19 4 0.7300 -0.0638
-13 19 5 -0.2261 -0.0111
-13 19 6 0.4535 -0.0134
-13 19 7 -0.6216 0.0237
-13 19 8 -1.0000 0.0052
-13 19 9 -0.5403 -0.0301
-13 19 10 -1.8299 0.0319
-13 19 11 1.5501 0.0245
-13 19 12 0.8497 -0.0175
-13 19 13 -0.5126 -0.0245
-13 19 14 -0.8795 0.0068
-13 20 1 -0.8106 -0.0212
-13 20 2 -0.4971 -0.0014
-13 20 3 0.0427 0.0326
-13 20 4 -0.0218 0.0189
-13 20 5 -1.1790 0.0357
-13 20 6 0.7604 -0.0378
-13 20 7 -1.5863 -0.0434
-13 20 8 -0.2638 0.0121
-13 20 9 0.5939 0.0161
-13 20 10 -0.9725 -0.0235
-13 20 11 -1.1665 0.0028
-13 20 12 -0.1687 -0.0207
-13 20 13 -1.2488 0.0904
-13 20 14 1.9303 0.0150
-13 21 1 -0.1635 -0.0130
-13 21 2 0.2310 -0.0026
-13 21 3 -0.1613 -0.0017
-13 21 4 -0.5237 0.0002
-13 21 5 0.2398 -0.0617
-13 21 6 0.6431 0.0329
-13 21 7 0.3679 0.0718
-13 21 8 -0.0854 0.0153
-13 21 9 1.9005 0.0028
-13 21 10 1.2616 0.0073
-13 21 11 0.1084 -0.0017
-13 21 12 1.9000 0.0358
-13 21 13 -0.0109 0.0044
-13 22 1 0.4207 -0.0304
-13 22 2 -0.8293 -0.0419
-13 22 3 1.1011 -0.0141
-13 22 4 -0.9080 0.0839
-13 22 5 -0.1979 0.0018
-13 22 6 -1.3564 -0.0149
-13 22 7 0.8402 0.0201
-13 22 8 -0.1750 0.0254
-13 22 9 0.8699 -0.0045
-13 22 10 0.4511 0.0455
-13 22 11 -1.7081 -0.0971
-13 22 12 -1.2990 0.0729
-13 23 1 0.3777 -0.0178
-13 23 2 -0.6686 -0.0370
-13 23 3 1.0930 0.0112
-13 23 4 -0.5245 0.0295
-13 23 5 1.4782 0.0095
-13 23 6 2.3980 -0.0424
-13 23 7 -0.5637 -0.0541
-13 23 8 -0.5258 -0.0424
-13 23 9 -4.0661 -0.0449
-13 23 10 -0.0494 0.0325
-13 23 11 -0.4864 0.0116
-13 23 12 -1.4714 -0.0260
-13 24 1 0.0452 0.0109
-13 24 2 -0.8426 -0.0012
-13 24 3 0.1565 -0.0260
-13 24 4 -0.0231 -0.0311
-13 24 5 -1.0984 0.0254
-13 24 6 0.7437 -0.0160
-13 24 7 -2.5071 -0.0238
-13 24 8 2.9183 0.0171
-13 24 9 -0.6658 0.0482
-13 24 10 2.7767 -0.1705
-13 24 11 2.4032 0.0172
-13 25 1 -0.3919 0.0125
-13 25 2 1.4948 0.0152
-13 25 3 0.7055 -0.0193
-13 25 4 -1.6851 0.0046
-13 25 5 -1.5661 0.0185
-13 25 6 -0.0748 -0.0266
-13 25 7 -0.3094 0.0265
-13 25 8 -0.0836 -0.0125
-13 25 9 0.4540 0.0636
-13 25 10 -0.2477 0.1184
-13 26 1 0.0440 -0.0028
-13 26 2 -0.2719 0.0511
-13 26 3 2.4762 0.0574
-13 26 4 0.0953 -0.0636
-13 26 5 1.1982 0.0227
-13 26 6 0.0325 0.0328
-13 26 7 1.2909 0.0681
-13 26 8 -1.3505 0.0898
-13 26 9 1.2530 -0.0764
-13 27 1 -0.8859 -0.0010
-13 27 2 -3.1166 -0.1129
-13 27 3 1.4918 0.0141
-13 27 4 -0.5931 -0.0605
-13 27 5 -2.1118 0.0566
-13 27 6 2.6031 0.0429
-13 27 7 0.8730 -0.1298
-13 27 8 0.1124 -0.0551
-13 28 1 0.3860 -0.1298
-13 28 2 -2.1253 -0.0684
-13 28 3 -0.9339 0.1626
-13 28 4 2.0357 0.0654
-13 28 5 -3.3001 -0.1670
-13 28 6 1.3749 -0.0299
-13 28 7 -3.4979 -0.0105
-13 29 1 0.5966 0.0591
-13 29 2 1.7906 0.0537
-13 29 3 0.0493 -0.0494
-13 29 4 3.8818 0.0715
-12 0 2 1.1628 0.5219
-12 0 4 0.7591 -0.1081
-12 0 6 2.1829 -0.0022
-12 0 8 -1.3997 0.0493
-12 0 10 -0.3679 -0.0344
-12 0 12 -1.4556 0.0506
-12 0 14 3.1889 -0.0563
-12 0 16 -0.4745 0.0662
-12 0 18 -0.1985 -0.0067
-12 1 1 -1.5054 -0.2841
-12 1 2 -0.5421 -0.1222
-12 1 3 -0.1864 0.0680
-12 1 4 0.1333 0.0281
-12 1 5 -1.3359 -0.0709
-12 1 6 -1.4146 0.0378
-12 1 7 0.5499 0.1031
-12 1 8 -1.3483 -0.0779
-12 1 9 0.0122 -0.0921
-12 1 10 -0.2956 0.0411
-12 1 11 0.5864 0.0497
-12 1 12 1.1580 -0.0081
-12 1 13 -0.5101 -0.0034
-12 1 14 0.3491 -0.0166
-12 1 15 -0.7401 0.0507
-12 1 16 -2.6647 0.0366
-12 1 17 0.4246 0.0377
-12 1 18 -1.4562 -0.0369
-12 1 19 -0.7663 -0.1783
-12 2 1 0.1082 0.0150
-12 2 2 0.1165 -0.1835
-12 2 3 0.0783 -0.0036
-12 2 4 0.0641 -0.0121
-12 2 5 -0.7454 -0.0154
-12 2 6 -0.9213 0.0461
-12 2 7 1.2499 0.0054
-12 2 8 0.0016 -0.0593
-12 2 9 -0.9192 -0.0112
-12 2 10 0.5085 0.0144
-12 2 11 0.6569 0.0045
-12 2 12 -1.0204 0.0338
-12 2 13 -1.9082 -0.0480
-12 2 14 -0.1421 -0.0871
-12 2 15 0.7428 -0.0271
-12 2 16 -1.2176 0.0113
-12 2 17 0.3913 0.0198
-12 2 18 1.9823 -0.2045
-12 2 19 -0.6832 -0.0166
-12 3 1 0.1074 0.0889
-12 3 2 -0.2611 -0.0127
-12 3 3 0.7909 0.1298
-12 3 4 0.5367 0.0296
-12 3 5 1.1203 -0.1017
-12 3 6 -0.5586 -0.0894
-12 3 7 -0.3840 0.0676
-12 3 8 1.2242 0.0932
-12 3 9 -0.5355 -0.0330
-12 3 10 -0.0985 -0.0194
-12 3 11 1.4003 0.0565
-12 3 12 -0.5972 0.0136
-12 3 13 0.4418 -0.0783
-12 3 14 2.3806 0.0561
-12 3 15 1.1737 0.0894
-12 3 16 0.8296 -0.0487
-12 3 17 -0.5868 0.0729
-12 3 18 1.5226 -0.1670
-12 3 19 -0.9331 0.1420
-12 4 1 -0.7834 -0.0456
-12 4 2 -0.1172 0.1247
-12 4 3 0.0298 0.1044
-12 4 4 -1.5283 -0.1329
-12 4 5 1.3255 -0.0025
-12 4 6 -0.4060 0.0608
-12 4 7 0.3743 -0.0263
-12 4 8 2.4837 -0.0101
-12 4 9 0.0514 0.0268
-12 4 10 -0.6526 -0.0611
-12 4 11 1.6861 -0.0194
-12 4 12 0.7868 0.0676
-12 4 13 -1.3551 0.0127
-12 4 14 0.5550 -0.0776
-12 4 15 -0.7188 -0.0323
-12 4 16 -1.0077 0.0385
-12 4 17 -0.8351 0.1323
-12 4 18 1.0655 -0.0387
-12 4 19 0.7095 0.0948
-12 5 1 0.0735 -0.1194
-12 5 2 -0.3243 -0.1736
-12 5 3 0.8634 0.0594
-12 5 4 0.2348 0.0534
-12 5 5 1.0838 0.0031
-12 5 6 -0.0058 0.0008
-12 5 7 -1.3736 0.0399
-12 5 8 -0.5340 -0.0071
-12 5 9 -0.8570 -0.0381
-12 5 10 -0.8856 -0.0574
-12 5 11 -0.4010 0.0504
-12 5 12 -0.3206 0.0733
-12 5 13 -3.2855 -0.0182
-12 5 14 -0.5759 -0.0537
-12 5 15 1.1302 -0.0029
-12 5 16 0.1427 0.0716
-12 5 17 -0.9994 -0.0360
-12 5 18 0.1793 0.0315
-12 6 1 -0.2115 -0.0154
-12 6 2 -1.1227 -0.0049
-12 6 3 -0.2216 0.0260
-12 6 4 -0.0389 0.0160
-12 6 5 -1.2578 -0.0326
-12 6 6 0.2199 0.0046
-12 6 7 -1.4705 0.0663
-12 6 8 -0.5411 -0.0327
-12 6 9 0.4661 -0.0141
-12 6 10 -1.7347 0.0459
-12 6 11 -0.2459 -0.0498
-12 6 12 1.2383 -0.0381
-12 6 13 -0.1011 0.0581
-12 6 14 0.3174 -0.0121
-12 6 15 0.8595 -0.0734
-12 6 16 0.0846 0.0450
-12 6 17 -1.4936 -0.0350
-12 6 18 0.8254 0.0247
-12 7 1 2.1904 -0.0104
-12 7 2 -0.3979 0.0341
-12 7 3 -0.8803 -0.0577
-12 7 4 -0.2793 0.0321
-12 7 5 -0.2946 -0.0136
-12 7 6 1.0046 -0.1469
-12 7 7 1.0966 -0.0040
-12 7 8 0.0870 0.0992
-12 7 9 1.5287 -0.0222
-12 7 10 -0.1691 -0.0394
-12 7 11 1.3959 0.0253
-12 7 12 1.9975 -0.0026
-12 7 13 0.0047 0.0081
-12 7 14 -0.0708 -0.0106
-12 7 15 0.4657 0.0538
-12 7 16 0.4051 -0.0149
-12 7 17 1.4016 -0.0129
-12 7 18 -1.4531 0.1105
-12 8 1 0.8281 -0.0112
-12 8 2 0.3356 0.0398
-12 8 3 0.6519 -0.0029
-12 8 4 0.3069 -0.0106
-12 8 5 0.6390 0.0046
-12 8 6 -0.1435 0.0233
-12 8 7 0.6196 0.0172
-12 8 8 -0.5509 -0.0074
-12 8 9 0.7250 -0.0020
-12 8 10 0.6588 -0.0080
-12 8 11 -1.3094 0.0344
-12 8 12 1.8497 0.0223
-12 8 13 -0.4666 0.0092
-12 8 14 -0.6862 -0.0259
-12 8 15 0.5836 -0.0252
-12 8 16 -1.3625 -0.0640
-12 8 17 1.2590 -0.0044
-12 8 18 -2.5976 0.0265
-12 9 1 -0.7084 0.0121
-12 9 2 0.6677 -0.0067
-12 9 3 0.1705 0.0170
-12 9 4 -0.0503 0.0264
-12 9 5 -0.2704 -0.0015
-12 9 6 0.1331 0.0309
-12 9 7 -0.1488 -0.0085
-12 9 8 -0.4833 -0.0201
-12 9 9 -1.0953 0.0385
-12 9 10 0.6623 -0.0463
-12 9 11 -2.3456 -0.0822
-12 9 12 -0.4202 0.0956
-12 9 13 -0.8536 -0.0289
-12 9 14 -1.0008 -0.0199
-12 9 15 -0.2302 0.0558
-12 9 16 -0.4534 0.0452
-12 9 17 0.6891 -0.0421
-12 9 18 2.0229 -0.0182
-12 10 1 0.7711 -0.0112
-12 10 2 -0.0532 -0.0261
-12 10 3 -1.3099 0.0206
-12 10 4 -0.2547 0.0098
-12 10 5 -1.8700 -0.0337
-12 10 6 0.2453 0.0040
-12 10 7 0.2800 0.0230
-12 10 8 0.7332 0.0064
-12 10 9 -0.6895 -0.0005
-12 10 10 0.0828 0.0523
-12 10 11 -0.6714 -0.0259
-12 10 12 -1.5198 0.0113
-12 10 13 2.1463 -0.0341
-12 10 14 0.0466 0.0187
-12 10 15 -1.4646 -0.0236
-12 10 16 1.4146 -0.0029
-12 10 17 -0.5135 0.1045
-12 10 18 1.0687 -0.0827
-12 11 1 -0.0130 -0.0401
-12 11 2 0.0063 -0.0171
-12 11 3 1.0256 0.0280
-12 11 4 1.4733 -0.0148
-12 11 5 -0.2944 0.0020
-12 11 6 0.4969 -0.0148
-12 11 7 -0.0999 -0.0214
-12 11 8 -0.0499 0.0230
-12 11 9 -0.4538 -0.0247
-12 11 10 0.7252 -0.0344
-12 11 11 2.8175 0.0142
-12 11 12 -0.9456 -0.0411
-12 11 13 1.0688 0.0327
-12 11 14 1.1712 0.0427
-12 11 15 0.6288 -0.0364
-12 11 16 -0.6020 -0.0213
-12 11 17 -0.4431 0.0293
-12 11 18 -1.0487 -0.1782
-12 12 1 -0.9550 0.0089
-12 12 2 0.7526 0.0150
-12 12 3 0.1778 -0.0171
-12 12 4 0.1600 -0.0205
-12 12 5 0.0334 0.0277
-12 12 6 -0.6876 -0.0250
-12 12 7 0.0620 -0.0241
-12 12 8 0.4944 0.0262
-12 12 9 -0.0511 0.0116
-12 12 10 -0.1901 -0.0215
-12 12 11 0.6812 0.0568
-12 12 12 -0.6900 -0.0229
-12 12 13 -0.5497 -0.0157
-12 12 14 1.3156 0.0045
-12 12 15 0.1341 -0.0072
-12 12 16 -2.6751 -0.0206
-12 12 17 2.0303 -0.0166
-12 13 1 -0.3140 -0.0242
-12 13 2 -0.2418 0.0442
-12 13 3 -1.0110 0.0123
-12 13 4 0.2151 -0.0179
-12 13 5 0.0260 0.0040
-12 13 6 -0.5095 -0.0183
-12 13 7 1.3929 0.0218
-12 13 8 -0.6692 0.0135
-12 13 9 -0.3544 -0.0299
-12 13 10 -0.6313 0.0191
-12 13 11 -0.1267 -0.0279
-12 13 12 0.4230 0.0190
-12 13 13 -1.7447 0.0117
-12 13 14 -0.2237 -0.0270
-12 13 15 0.6383 0.0558
-12 13 16 -0.2143 -0.0244
-12 13 17 -0.6208 -0.0884
-12 14 1 0.0657 -0.0165
-12 14 2 -0.4074 0.0052
-12 14 3 0.0894 0.0092
-12 14 4 0.8514 0.0025
-12 14 5 -0.6687 0.0380
-12 14 6 -1.5807 -0.0020
-12 14 7 0.9987 -0.0069
-12 14 8 -0.6360 -0.0108
-12 14 9 0.7317 -0.0006
-12 14 10 -0.1740 0.0705
-12 14 11 -0.4198 -0.0228
-12 14 12 -0.2800 -0.0000
-12 14 13 -0.2960 0.0179
-12 14 14 -0.3353 -0.0525
-12 14 15 0.5182 0.0946
-12 14 16 0.9277 0.0182
-12 14 17 -1.7286 -0.0301
-12 15 1 0.3905 0.0101
-12 15 2 -0.0180 -0.0435
-12 15 3 -0.6756 0.0064
-12 15 4 1.1605 0.0203
-12 15 5 0.2069 -0.0253
-12 15 6 -0.2910 -0.0010
-12 15 7 1.1148 0.0499
-12 15 8 -0.2043 -0.0323
-12 15 9 -0.6381 -0.0029
-12 15 10 1.3390 -0.0420
-12 15 11 0.4084 -0.0038
-12 15 12 -0.0395 -0.0122
-12 15 13 0.6756 -0.0170
-12 15 14 -0.5835 -0.0186
-12 15 15 0.0956 0.0353
-12 15 16 0.7619 -0.0492
-12 15 17 -0.8791 -0.0002
-12 16 1 0.8294 0.0041
-12 16 2 1.1174 0.0211
-12 16 3 -1.1920 -0.0211
-12 16 4 1.2274 0.0072
-12 16 5 0.3033 -0.0129
-12 16 6 -0.5501 -0.0257
-12 16 7 0.2416 0.0049
-12 16 8 0.6089 -0.0208
-12 16 9 -1.0307 0.0434
-12 16 10 0.8646 -0.0020
-12 16 11 -0.8853 0.0365
-12 16 12 0.3224 0.0135
-12 16 13 0.5471 -0.0409
-12 16 14 0.5072 0.0238
-12 16 15 -0.6081 0.0008
-12 16 16 -0.1378 -0.0200
-12 17 1 -1.7490 -0.0030
-12 17 2 0.2477 0.0093
-12 17 3 -1.1627 -0.0150
-12 17 4 -0.2829 -0.0192
-12 17 5 -0.0227 0.0075
-12 17 6 -1.2060 0.0142
-12 17 7 0.2616 -0.0005
-12 17 8 -0.3695 0.0359
-12 17 9 -1.2844 -0.0727
-12 17 10 -0.2492 -0.0275
-12 17 11 0.6500 0.0244
-12 17 12 -0.7875 0.0048
-12 17 13 -0.6506 -0.0162
-12 17 14 1.2668 0.0215
-12 17 15 0.3091 -0.0525
-12 17 16 1.1742 0.0356
-12 18 1 -0.6581 -0.0220
-12 18 2 0.6977 -0.0236
-12 18 3 -0.0146 0.0292
-12 18 4 -0.3571 -0.0121
-12 18 5 1.3377 0.0308
-12 18 6 -0.9390 0.0299
-12 18 7 0.4538 -0.0821
-12 18 8 0.4795 0.0264
-12 18 9 0.6739 0.0145
-12 18 10 -0.1918 0.0349
-12 18 11 2.0187 0.0170
-12 18 12 -1.5449 -0.0304
-12 18 13 -0.0758 -0.0179
-12 18 14 -0.7533 0.0175
-12 18 15 -2.1870 -0.0094
-12 18 16 -0.8077 0.1581
-12 19 1 0.2907 0.0342
-12 19 2 0.7539 0.0395
-12 19 3 0.7043 0.0158
-12 19 4 -0.0875 -0.0033
-12 19 5 0.6808 -0.0116
-12 19 6 -0.1475 -0.0127
-12 19 7 0.2136 0.0604
-12 19 8 0.7739 0.0053
-12 19 9 -1.1645 -0.0407
-12 19 10 -0.3929 -0.0125
-12 19 11 1.0884 0.0070
-12 19 12 -0.1000 0.0399
-12 19 13 -0.0435 0.0329
-12 19 14 0.3590 -0.0340
-12 19 15 -0.1530 0.0124
-12 20 1 -0.5191 -0.0262
-12 20 2 -0.7559 -0.0020
-12 20 3 -0.4016 -0.0136
-12 20 4 -0.8878 -0.0101
-12 20 5 -0.5377 -0.0030
-12 20 6 0.1846 -0.0470
-12 20 7 -0.6454 0.0358
-12 20 8 0.8901 -0.0339
-12 20 9 -0.6786 -0.0064
-12 20 10 0.5335 0.0682
-12 20 11 -1.4999 -0.0572
-12 20 12 1.4189 -0.0449
-12 20 13 0.0645 0.0347
-12 20 14 1.8426 -0.0956
-12 20 15 0.8774 0.1064
-12 21 1 -0.2764 0.0206
-12 21 2 -1.0036 -0.0175
-12 21 3 0.8177 -0.0135
-12 21 4 1.1721 -0.0086
-12 21 5 0.0583 0.0049
-12 21 6 0.2133 0.0172
-12 21 7 0.5073 0.0094
-12 21 8 -0.6385 0.0397
-12 21 9 0.0892 -0.0370
-12 21 10 0.2012 -0.0285
-12 21 11 -0.9055 0.0463
-12 21 12 0.2700 0.0501
-12 21 13 -1.3500 0.0047
-12 21 14 -1.5801 -0.0381
-12 22 1 1.1052 0.0157
-12 22 2 0.5043 -0.0352
-12 22 3 -0.1493 0.0020
-12 22 4 0.4651 0.0401
-12 22 5 -0.8208 -0.0224
-12 22 6 -0.7841 0.0217
-12 22 7 1.3520 -0.0432
-12 22 8 -1.8236 -0.0160
-12 22 9 1.4722 0.0228
-12 22 10 -0.1387 -0.0361
-12 22 11 -0.0370 -0.0125
-12 22 12 -0.7222 0.0071
-12 22 13 1.4301 -0.0685
-12 22 14 -0.3582 0.1444
-12 23 1 -1.2935 -0.0155
-12 23 2 -0.4192 0.0401
-12 23 3 -2.6296 0.0004
-12 23 4 0.3609 0.0044
-12 23 5 -0.2709 0.0044
-12 23 6 -1.0275 -0.0069
-12 23 7 1.6052 0.0258
-12 23 8 -1.0567 0.0144
-12 23 9 -0.5505 0.0102
-12 23 10 0.2498 0.0028
-12 23 11 0.0603 -0.0283
-12 23 12 0.1229 0.0368
-12 23 13 1.5842 -0.0308
-12 24 1 0.2825 0.0055
-12 24 2 1.7917 0.0086
-12 24 3 0.0567 0.0166
-12 24 4 1.8985 -0.0258
-12 24 5 0.9689 0.0242
-12 24 6 -0.5847 -0.0206
-12 24 7 0.3066 -0.0090
-12 24 8 0.3697 0.0250
-12 24 9 -1.1890 -0.0188
-12 24 10 2.8132 0.0673
-12 24 11 0.4432 -0.0338
-12 24 12 -0.5968 -0.1064
-12 24 13 -1.1865 0.1518
-12 25 1 1.7136 0.0447
-12 25 2 0.5639 -0.0210
-12 25 3 0.1726 -0.0135
-12 25 4 -0.5012 -0.0240
-12 25 5 -0.1048 -0.0012
-12 25 6 -0.3212 0.0141
-12 25 7 0.3480 -0.0363
-12 25 8 1.7462 -0.0250
-12 25 9 -1.1754 -0.0480
-12 25 10 -0.5335 0.0160
-12 25 11 -0.2335 0.0995
-12 25 12 -1.7588 0.0097
-12 26 1 -0.4552 -0.0247
-12 26 2 -1.9736 -0.0111
-12 26 3 -0.8241 -0.0078
-12 26 4 -2.0693 0.0105
-12 26 5 0.1095 -0.0463
-12 26 6 -0.3079 -0.0118
-12 26 7 -0.3206 0.0752
-12 26 8 -0.1671 0.0065
-12 26 9 -0.4826 0.0012
-12 26 10 -2.1554 -0.0069
-12 26 11 0.9475 -0.1017
-12 27 1 -0.2300 -0.0138
-12 27 2 0.2908 0.0601
-12 27 3 1.6054 -0.0056
-12 27 4 0.4520 -0.0146
-12 27 5 1.3274 0.0595
-12 27 6 -0.1418 0.0256
-12 27 7 0.2841 -0.0179
-12 27 8 -0.2607 -0.0113
-12 27 9 0.9363 -0.0353
-12 27 10 0.5914 0.0865
-12 27 11 0.4384 0.0880
-12 28 1 0.1454 -0.0241
-12 28 2 1.0519 -0.0709
-12 28 3 0.2753 0.0645
-12 28 4 0.0339 0.0659
-12 28 5 -0.9428 -0.0658
-12 28 6 -0.2590 -0.0004
-12 28 7 0.1392 -0.0483
-12 28 8 -1.0901 0.1421
-12 28 9 0.3147 0.0132
-12 28 10 2.3726 -0.0784
-12 29 1 0.0683 0.0548
-12 29 2 0.0411 -0.0128
-12 29 3 -1.7265 0.0284
-12 29 4 1.5011 0.0264
-12 29 5 -1.6431 -0.1152
-12 29 6 -0.1675 0.1000
-12 29 7 1.1910 -0.0193
-12 29 8 -0.3486 -0.1504
-12 30 1 0.0662 0.0779
-12 30 2 0.7436 -0.0864
-12 30 3 -0.8531 -0.1306
-12 30 4 2.7617 0.0860
-12 30 5 0.0188 0.0388
-12 30 6 0.0598 -0.1641
-12 30 7 2.1613 0.0657
-12 31 1 -0.3712 -0.0616
-12 31 2 0.4338 0.0328
-12 31 3 -1.7784 -0.0610
-12 31 4 -1.1913 -0.0235
-12 31 5 0.3647 0.1593
-11 0 2 1.9589 -0.4655
-11 0 4 -0.1018 0.0453
-11 0 6 1.3468 0.0574
-11 0 8 0.2149 -0.0815
-11 0 10 0.5876 0.0559
-11 0 12 -1.1513 -0.0191
-11 0 14 -2.3266 0.0613
-11 0 16 -0.0032 -0.0196
-11 0 18 -1.0467 -0.0862
-11 1 1 -0.1254 0.3150
-11 1 2 1.4103 0.1142
-11 1 3 -0.1114 -0.1385
-11 1 4 -0.0466 0.0157
-11 1 5 0.1870 0.0632
-11 1 6 0.4884 -0.0786
-11 1 7 -1.1921 -0.1107
-11 1 8 0.3384 0.0568
-11 1 9 -0.1483 0.1013
-11 1 10 0.3628 -0.0036
-11 1 11 -0.6447 -0.0267
-11 1 12 -0.0861 -0.0096
-11 1 13 1.8520 -0.0878
-11 1 14 2.0203 0.0446
-11 1 15 -0.4318 0.0744
-11 1 16 1.3328 -0.0931
-11 1 17 0.7985 -0.0219
-11 1 18 0.0711 0.0007
-11 1 19 0.6718 0.2583
-11 2 1 -0.3768 -0.1040
-11 2 2 -0.7914 0.3112
-11 2 3 -0.5596 0.0258
-11 2 4 -0.9394 0.0028
-11 2 5 -1.4436 0.0442
-11 2 6 -0.1561 -0.0065
-11 2 7 0.5499 -0.0190
-11 2 8 -0.1719 0.0431
-11 2 9 0.1170 -0.0034
-11 2 10 0.3714 -0.0150
-11 2 11 -0.3161 -0.0131
-11 2 12 0.5569 -0.0335
-11 2 13 -0.1130 0.0115
-11 2 14 0.2167 0.1083
-11 2 15 -1.4471 -0.0385
-11 2 16 1.1575 -0.1135
-11 2 17 0.8993 0.0103
-11 2 18 -0.6795 0.0345
-11 2 19 0.1773 0.1788
-11 3 1 -0.7363 -0.0973
-11 3 2 0.6138 0.0536
-11 3 3 -0.6445 -0.1428
-11 3 4 0.3380 -0.0895
-11 3 5 0.3059 0.1232
-11 3 6 1.2389 0.1090
-11 3 7 2.6246 -0.0937
-11 3 8 -0.9016 -0.0478
-11 3 9 0.4076 0.0270
-11 3 10 -0.3814 -0.0173
-11 3 11 -0.7836 -0.0135
-11 3 12 -0.8180 0.0363
-11 3 13 0.2739 0.0186
-11 3 14 0.3424 -0.0250
-11 3 15 -1.0287 -0.0275
-11 3 16 -1.8188 0.0935
-11 3 17 -0.0594 -0.0283
-11 3 18 -0.8365 -0.0797
-11 3 19 -1.4134 0.0222
-11 4 1 -0.8425 -0.0186
-11 4 2 2.0378 -0.1224
-11 4 3 0.8726 -0.0491
-11 4 4 2.0644 0.0494
-11 4 5 0.6456 -0.0580
-11 4 6 -2.2547 0.0044
-11 4 7 -2.0082 0.0496
-11 4 8 -1.2591 -0.0439
-11 4 9 1.1569 -0.0170
-11 4 10 0.6619 0.0858
-11 4 11 1.4533 0.0472
-11 4 12 -0.5754 -0.0906
-11 4 13 0.9622 -0.0569
-11 4 14 -0.3105 0.0355
-11 4 15 0.2257 0.0210
-11 4 16 -0.8692 -0.0055
-11 4 17 0.9863 -0.0033
-11 4 18 1.0890 0.0576
-11 4 19 -1.0850 -0.0038
-11 5 1 -0.6894 0.1246
-11 5 2 -0.5210 0.1415
-11 5 3 0.1667 -0.0626
-11 5 4 -3.1814 0.0031
-11 5 5 -1.3596 0.0198
-11 5 6 0.2656 -0.0211
-11 5 7 -0.5611 -0.0477
-11 5 8 1.5308 -0.0307
-11 5 9 -0.2750 0.0370
-11 5 10 -1.6952 0.0383
-11 5 11 -0.4196 -0.0374
-11 5 12 -1.4063 -0.0493
-11 5 13 -0.1938 0.0462
-11 5 14 0.3046 0.0407
-11 5 15 1.1675 0.0089
-11 5 16 -0.4774 -0.0282
-11 5 17 0.3543 0.0131
-11 5 18 2.0439 -0.0188
-11 5 19 -0.1786 -0.1662
-11 6 1 -1.5973 0.0010
-11 6 2 -1.8608 0.0409
-11 6 3 2.1458 -0.0023
-11 6 4 -0.7722 -0.0243
-11 6 5 3.0917 -0.0128
-11 6 6 3.4756 -0.0028
-11 6 7 -2.0478 0.0203
-11 6 8 0.3314 0.0476
-11 6 9 0.4914 -0.0261
-11 6 10 0.4914 -0.0423
-11 6 11 -0.0632 0.0440
-11 6 12 0.5609 0.0210
-11 6 13 -1.1071 -0.0555
-11 6 14 1.0449 0.0048
-11 6 15 0.4395 0.0467
-11 6 16 -0.3106 -0.0749
-11 6 17 -1.8938 -0.0455
-11 6 18 -0.4693 0.0681
-11 6 19 0.2896 -0.0756
-11 7 1 -0.0619 0.0082
-11 7 2 0.3568 -0.0042
-11 7 3 1.9691 0.0544
-11 7 4 -0.9088 -0.0600
-11 7 5 -1.4657 0.0362
-11 7 6 0.0301 0.1357
-11 7 7 -0.5796 -0.0302
-11 7 8 0.6847 -0.0990
-11 7 9 0.9738 0.0310
-11 7 10 0.1617 0.0196
-11 7 11 0.1961 -0.0137
-11 7 12 1.7662 0.0390
-11 7 13 -0.9630 -0.0070
-11 7 14 1.0607 -0.0172
-11 7 15 -0.7621 0.0233
-11 7 16 0.6924 -0.0275
-11 7 17 -0.1853 0.0420
-11 7 18 1.0932 0.1405
-11 7 19 1.8704 0.0183
-11 8 1 0.6976 -0.0033
-11 8 2 -1.8631 -0.0408
-11 8 3 -1.8566 0.0217
-11 8 4 -0.6192 -0.0045
-11 8 5 -0.9690 -0.0239
-11 8 6 1.1759 -0.0063
-11 8 7 -0.3547 0.0098
-11 8 8 -3.1684 -0.0162
-11 8 9 0.4725 -0.0050
-11 8 10 -0.9705 0.0097
-11 8 11 0.7680 0.0111
-11 8 12 0.2634 -0.0078
-11 8 13 -1.1608 -0.0422
-11 8 14 -0.7967 0.0108
-11 8 15 -0.0417 0.0434
-11 8 16 1.3412 -0.0494
-11 8 17 -0.0699 -0.0002
-11 8 18 -2.1444 -0.0641
-11 8 19 -0.6327 -0.0021
-11 9 1 0.6577 -0.0311
-11 9 2 0.1592 -0.0074
-11 9 3 1.5313 -0.0012
-11 9 4 1.9179 -0.0092
-11 9 5 -0.9250 -0.0241
-11 9 6 0.5171 -0.0270
-11 9 7 0.2977 0.0124
-11 9 8 -0.5071 0.0263
-11 9 9 2.4311 -0.0077
-11 9 10 -2.5954 0.0305
-11 9 11 -0.7905 0.0003
-11 9 12 -0.0729 -0.0707
-11 9 13 0.3930 -0.0156
-11 9 14 -1.1527 0.0787
-11 9 15 0.8594 -0.0436
-11 9 16 -0.9368 0.0080
-11 9 17 -0.0410 0.0820
-11 9 18 -0.9275 -0.1436
-11 9 19 0.6106 0.1153
-11 10 1 1.9916 0.0162
-11 10 2 0.0179 0.0411
-11 10 3 -0.7967 -0.0283
-11 10 4 0.3542 -0.0226
-11 10 5 -0.8621 0.0143
-11 10 6 1.7709 -0.0062
-11 10 7 0.2991 0.0053
-11 10 8 -0.2798 0.0260
-11 10 9 1.4403 -0.0520
-11 10 10 0.9077 -0.0243
-11 10 11 -0.2660 0.0790
-11 10 12 1.7056 0.0538
-11 10 13 1.0842 -0.0519
-11 10 14 -1.4170 0.0269
-11 10 15 0.5612 -0.0553
-11 10 16 0.4496 0.0057
-11 10 17 1.4378 0.0024
-11 10 18 -0.1953 -0.0066
-11 10 19 -1.4642 0.1440
-11 11 1 -0.3859 0.0223
-11 11 2 -0.4136 0.0161
-11 11 3 -0.5475 -0.0268
-11 11 4 0.0548 0.0319
-11 11 5 -1.3458 0.0251
-11 11 6 0.8731 0.0008
-11 11 7 -0.6047 0.0163
-11 11 8 -0.2655 -0.0178
-11 11 9 0.2987 -0.0280
-11 11 10 0.9209 -0.0016
-11 11 11 -3.0353 -0.0326
-11 11 12 1.2368 -0.0277
-11 11 13 0.6770 0.0240
-11 11 14 -0.9503 0.0360
-11 11 15 -1.3424 0.0139
-11 11 16 -0.4396 0.0036
-11 11 17 -0.1832 -0.0158
-11 11 18 1.3477 0.0810
-11 12 1 -0.3592 -0.0136
-11 12 2 0.3791 0.0237
-11 12 3 -0.1763 0.0043
-11 12 4 -0.7701 0.0232
-11 12 5 0.4888 -0.0307
-11 12 6 0.5488 0.0060
-11 12 7 -1.1959 0.0133
-11 12 8 -1.6546 -0.0113
-11 12 9 -1.0459 0.0143
-11 12 10 -0.3169 0.0362
-11 12 11 -1.4758 -0.0046
-11 12 12 -0.3157 -0.0018
-11 12 13 0.0265 0.0370
-11 12 14 1.2377 -0.0985
-11 12 15 0.5574 0.0136
-11 12 16 1.0025 0.0059
-11 12 17 2.0987 -0.0564
-11 12 18 -0.0648 0.0692
-11 13 1 0.2492 0.0135
-11 13 2 0.2578 -0.0386
-11 13 3 1.3538 -0.0164
-11 13 4 0.0734 0.0494
-11 13 5 0.2602 -0.0234
-11 13 6 -0.3392 -0.0077
-11 13 7 0.0745 -0.0021
-11 13 8 0.4220 0.0156
-11 13 9 2.1194 0.0107
-11 13 10 1.0645 -0.0027
-11 13 11 1.3681 -0.0058
-11 13 12 -0.7646 -0.0119
-11 13 13 1.5070 0.0003
-11 13 14 0.6325 0.0260
-11 13 15 -0.4820 0.0323
-11 13 16 -2.3116 -0.0503
-11 13 17 -0.8159 0.0088
-11 13 18 -2.4212 0.0993
-11 14 1 0.7450 0.0270
-11 14 2 0.1270 -0.0018
-11 14 3 -0.0641 -0.0222
-11 14 4 -1.3199 -0.0312
-11 14 5 -0.4098 -0.0218
-11 14 6 1.7742 0.0113
-11 14 7 0.5656 0.0116
-11 14 8 -0.2617 -0.0105
-11 14 9 1.4183 -0.0278
-11 14 10 -0.5754 -0.0065
-11 14 11 1.4788 0.0156
-11 14 12 -0.7522 0.0265
-11 14 13 0.3633 -0.0385
-11 14 14 -1.5699 0.0523
-11 14 15 -0.8680 -0.0204
-11 14 16 -1.1674 -0.0893
-11 14 17 -0.9523 0.1518
-11 14 18 2.0354 -0.0347
-11 15 1 -0.9059 0.0193
-11 15 2 -0.4052 0.0126
-11 15 3 0.3074 -0.0101
-11 15 4 0.6871 -0.0197
-11 15 5 -0.7228 0.0416
-11 15 6 0.7168 -0.0185
-11 15 7 -0.4021 -0.0465
-11 15 8 -1.4430 0.0424
-11 15 9 -0.3343 0.0307
-11 15 10 -2.1158 -0.0330
-11 15 11 -1.0185 -0.0244
-11 15 12 -1.8647 -0.0172
-11 15 13 -0.5087 -0.0118
-11 15 14 1.0287 0.0363
-11 15 15 1.2492 0.0368
-11 15 16 3.2733 -0.0768
-11 15 17 0.2983 0.0565
-11 15 18 2.0889 -0.2266
-11 16 1 2.5068 -0.0133
-11 16 2 -0.1853 0.0038
-11 16 3 0.2042 0.0247
-11 16 4 0.5333 -0.0077
-11 16 5 -2.0354 0.0263
-11 16 6 0.5460 0.0323
-11 16 7 0.2021 -0.0202
-11 16 8 -1.2266 -0.0089
-11 16 9 0.5300 -0.0104
-11 16 10 0.3042 0.0068
-11 16 11 -0.4429 0.0704
-11 16 12 0.3623 -0.0205
-11 16 13 -0.0829 0.0040
-11 16 14 0.4621 -0.0151
-11 16 15 0.0041 -0.0403
-11 16 16 0.2191 0.0064
-11 16 17 -1.2765 -0.0130
-11 17 1 -0.3073 0.0085
-11 17 2 -1.7828 0.0140
-11 17 3 -0.7118 -0.0053
-11 17 4 1.1837 0.0021
-11 17 5 -1.1842 0.0110
-11 17 6 0.2395 -0.0007
-11 17 7 0.0056 0.0147
-11 17 8 0.0075 0.0063
-11 17 9 1.2399 -0.0063
-11 17 10 1.2426 0.0027
-11 17 11 1.3384 -0.0581
-11 17 12 2.1088 -0.0407
-11 17 13 0.8798 0.0491
-11 17 14 -0.9166 0.0506
-11 17 15 -0.9597 -0.0411
-11 17 16 -2.4039 0.1147
-11 17 17 -0.3743 -0.1393
-11 18 1 -0.3105 0.0152
-11 18 2 1.7592 0.0159
-11 18 3 -0.0914 -0.0068
-11 18 4 1.4153 -0.0131
-11 18 5 0.3656 -0.0132
-11 18 6 -0.1678 -0.0317
-11 18 7 1.0689 0.0092
-11 18 8 -0.0603 -0.0102
-11 18 9 -0.0833 -0.0170
-11 18 10 -0.6923 0.1044
-11 18 11 -0.2028 0.0049
-11 18 12 -0.7985 0.0039
-11 18 13 -0.2945 -0.0090
-11 18 14 0.6331 -0.0305
-11 18 15 0.8954 0.0384
-11 18 16 2.3393 -0.0076
-11 18 17 0.4159 -0.0360
-11 19 1 0.3190 -0.0011
-11 19 2 1.4394 -0.0031
-11 19 3 -0.5594 -0.0035
-11 19 4 -0.0722 -0.0094
-11 19 5 0.9577 0.0005
-11 19 6 -1.3293 0.0130
-11 19 7 0.9610 -0.0082
-11 19 8 -0.5109 0.0011
-11 19 9 -0.0870 -0.0017
-11 19 10 -0.7231 -0.0461
-11 19 11 -0.7284 -0.0471
-11 19 12 -1.1076 -0.0049
-11 19 13 -2.0829 0.0352
-11 19 14 0.5735 -0.0317
-11 19 15 -1.8812 0.1165
-11 19 16 1.3802 -0.1467
-11 20 1 -1.0747 0.0174
-11 20 2 -0.6605 -0.0246
-11 20 3 -0.8194 -0.0116
-11 20 4 -1.1281 0.0146
-11 20 5 0.5869 -0.0233
-11 20 6 -1.6872 0.0161
-11 20 7 -0.5776 -0.0018
-11 20 8 0.1701 -0.0561
-11 20 9 0.0154 0.0418
-11 20 10 0.1951 -0.0038
-11 20 11 0.6322 0.0712
-11 20 12 0.8874 0.0018
-11 20 13 -0.1965 -0.0745
-11 20 14 1.1344 -0.0643
-11 20 15 -0.8302 -0.0234
-11 20 16 -1.5096 -0.0648
-11 21 1 -0.0498 -0.0371
-11 21 2 -1.6698 0.0381
-11 21 3 -0.3912 0.0162
-11 21 4 0.4031 -0.0071
-11 21 5 0.7378 0.0110
-11 21 6 -0.0609 0.0214
-11 21 7 -0.4934 0.0254
-11 21 8 1.8230 0.0179
-11 21 9 -1.0373 0.0270
-11 21 10 -1.0349 -0.0388
-11 21 11 1.0580 -0.0309
-11 21 12 0.6283 0.0071
-11 21 13 1.1592 0.0279
-11 21 14 -0.1552 0.0836
-11 21 15 1.1956 -0.0300
-11 22 1 1.6503 -0.0099
-11 22 2 0.5454 0.0076
-11 22 3 1.2464 -0.0275
-11 22 4 0.6008 0.0087
-11 22 5 0.5789 0.0579
-11 22 6 1.5279 -0.0090
-11 22 7 -1.2011 -0.0813
-11 22 8 1.4696 0.0097
-11 22 9 -0.2164 -0.0400
-11 22 10 0.1155 0.0458
-11 22 11 0.5245 0.0595
-11 22 12 -1.5322 -0.0448
-11 22 13 -1.2577 0.0542
-11 22 14 0.1379 0.0099
-11 22 15 0.8070 0.0019
-11 23 1 2.0574 -0.0046
-11 23 2 -0.1935 0.0096
-11 23 3 -0.6077 0.0222
-11 23 4 -0.4466 -0.0117
-11 23 5 0.0603 -0.0490
-11 23 6 0.3640 0.0275
-11 23 7 -2.9575 0.0217
-11 23 8 0.7311 0.0516
-11 23 9 0.2888 -0.0041
-11 23 10 -0.3620 -0.0443
-11 23 11 0.0394 -0.0408
-11 23 12 2.0202 -0.0355
-11 23 13 -0.0739 0.0867
-11 23 14 1.1200 -0.1090
-11 23 15 -2.2612 -0.1341
-11 24 1 -0.7877 0.0585
-11 24 2 -0.9865 0.0146
-11 24 3 -0.8375 -0.0539
-11 24 4 0.5901 -0.0170
-11 24 5 -1.0736 0.0263
-11 24 6 0.0590 -0.0094
-11 24 7 -0.4379 -0.0230
-11 24 8 0.4480 -0.0799
-11 24 9 0.4371 0.0117
-11 24 10 -0.4993 0.0782
-11 24 11 0.4336 -0.0139
-11 24 12 -0.1522 0.0105
-11 24 13 -2.5820 -0.1130
-11 24 14 -0.9827 0.0268
-11 25 1 0.6374 -0.0418
-11 25 2 1.4091 -0.0121
-11 25 3 -1.7023 0.0049
-11 25 4 0.2972 -0.0344
-11 25 5 -0.2169 0.0185
-11 25 6 1.5047 -0.0173
-11 25 7 1.2451 0.0339
-11 25 8 -0.1813 0.0257
-11 25 9 0.7320 -0.0121
-11 25 10 -2.3508 0.0078
-11 25 11 0.0976 -0.0705
-11 25 12 -1.6470 0.0790
-11 25 13 0.9673 0.0788
-11 26 1 0.0395 -0.0027
-11 26 2 0.5180 0.0275
-11 26 3 -1.4861 0.0198
-11 26 4 1.4704 -0.0362
-11 26 5 0.4723 0.0330
-11 26 6 -0.3829 0.0603
-11 26 7 -1.2799 -0.0561
-11 26 8 -0.3116 -0.0042
-11 26 9 0.5108 0.0205
-11 26 10 -1.1564 -0.0269
-11 26 11 3.6141 0.0977
-11 26 12 1.4683 -0.1013
-11 26 13 1.3254 -0.0964
-11 27 1 0.5902 -0.0017
-11 27 2 0.7667 0.0170
-11 27 3 0.0333 0.0318
-11 27 4 0.1310 0.0167
-11 27 5 -0.1104 -0.0463
-11 27 6 -0.1296 0.0265
-11 27 7 -0.9574 0.0174
-11 27 8 0.2242 -0.0206
-11 27 9 0.3799 0.0424
-11 27 10 -1.6564 -0.0734
-11 27 11 -0.2043 0.0534
-11 27 12 -0.0332 -0.0157
-11 28 1 0.9379 0.0017
-11 28 2 -0.7298 0.0368
-11 28 3 0.0947 -0.0284
-11 28 4 -0.7144 -0.0064
-11 28 5 0.8600 0.0378
-11 28 6 -0.3625 -0.0348
-11 28 7 0.5086 0.0143
-11 28 8 -0.0773 0.0092
-11 28 9 1.7848 0.0204
-11 28 10 -0.5699 0.0808
-11 28 11 -0.6644 -0.0830
-11 29 1 0.7821 -0.0443
-11 29 2 0.0444 0.0105
-11 29 3 0.6789 0.0056
-11 29 4 -1.5566 -0.0520
-11 29 5 0.2233 -0.0197
-11 29 6 0.1822 0.0026
-11 29 7 2.0337 -0.0088
-11 29 8 -0.3719 0.0194
-11 29 9 1.4579 -0.1894
-11 29 10 -0.2472 -0.0467
-11 30 1 1.4088 0.0222
-11 30 2 -0.4019 -0.0306
-11 30 3 -0.8908 -0.0348
-11 30 4 0.3161 0.0501
-11 30 5 -0.3708 -0.0452
-11 30 6 -0.4322 0.0594
-11 30 7 -1.4631 -0.1545
-11 30 8 -1.7519 -0.0108
-11 30 9 -1.5822 0.1941
-11 31 1 -0.4701 0.0204
-11 31 2 -0.4263 -0.0119
-11 31 3 0.1823 -0.0315
-11 31 4 2.3216 0.1246
-11 31 5 -1.4003 -0.0814
-11 31 6 0.1594 0.0449
-11 31 7 0.7337 0.1711
-11 31 8 1.3152 0.0176
-11 32 1 0.9713 0.0477
-11 32 2 0.7620 0.1164
-11 32 3 -0.8549 -0.0820
-11 32 4 0.7162 -0.0434
-11 32 5 -0.0223 0.1701
-11 32 6 -0.4969 -0.0863
-11 32 7 1.2041 0.0254
-11 33 1 1.4033 -0.0350
-11 33 2 -0.2389 0.0679
-11 33 3 -1.1574 0.0103
-11 33 4 0.5419 -0.1791
-10 0 2 -5.3520 0.2382
-10 0 4 -4.4952 0.0423
-10 0 6 -3.4093 -0.1308
-10 0 8 0.2445 0.1048
-10 0 10 0.9083 -0.1073
-10 0 12 1.3685 0.0059
-10 0 14 -1.9921 -0.0261
-10 0 16 0.2660 0.0024
-10 0 18 2.5135 0.0708
-10 0 20 -0.7966 -0.1195
-10 1 1 1.8784 -0.2404
-10 1 2 -0.7309 -0.0635
-10 1 3 0.7511 0.1705
-10 1 4 -1.0115 -0.0708
-10 1 5 1.6239 -0.1041
-10 1 6 1.1351 0.0884
-10 1 7 0.6830 0.0632
-10 1 8 1.0192 -0.0576
-10 1 9 -1.4849 -0.0029
-10 1 10 -0.2682 -0.0237
-10 1 11 0.5336 0.0132
-10 1 12 -0.4477 0.0470
-10 1 13 -1.3271 0.0732
-10 1 14 -2.4618 -0.0115
-10 1 15 1.7313 -0.0788
-10 1 16 0.5330 -0.0267
-10 1 17 -1.7016 -0.0146
-10 1 18 -0.1644 -0.0753
-10 1 19 0.3994 0.0805
-10 1 20 -1.0117 0.0218
-10 2 1 0.6182 0.1741
-10 2 2 2.7684 -0.3666
-10 2 3 1.1965 -0.0208
-10 2 4 4.4814 0.0447
-10 2 5 -0.6609 -0.0413
-10 2 6 1.6964 0.0016
-10 2 7 -1.3102 0.0139
-10 2 8 1.1844 0.0021
-10 2 9 -0.4366 0.0086
-10 2 10 -0.4324 -0.0321
-10 2 11 0.1852 -0.0169
-10 2 12 -0.0771 0.0581
-10 2 13 2.0245 0.0080
-10 2 14 0.4648 -0.0423
-10 2 15 1.5926 -0.0006
-10 2 16 0.8444 0.0658
-10 2 17 -1.2501 0.0474
-10 2 18 -0.6674 -0.0136
-10 2 19 -0.3851 0.0130
-10 2 20 -0.3625 -0.1006
-10 3 1 -0.2540 0.0632
-10 3 2 0.2850 -0.1184
-10 3 3 -2.9874 0.1303
-10 3 4 -0.4023 0.1115
-10 3 5 -4.6359 -0.0978
-10 3 6 0.6823 -0.0668
-10 3 7 -0.8220 0.0717
-10 3 8 0.6870 0.0173
-10 3 9 -0.2107 -0.0329
-10 3 10 -1.5049 0.0584
-10 3 11 0.5802 0.0048
-10 3 12 0.8890 -0.0804
-10 3 13 0.4053 -0.0072
-10 3 14 -0.9844 0.0345
-10 3 15 -0.6398 -0.0287
-10 3 16 0.7549 -0.0016
-10 3 17 -1.3034 0.0714
-10 3 18 0.4671 -0.0217
-10 3 19 0.8088 -0.1531
-10 3 20 0.9188 0.1002
-10 4 1 0.5604 0.0622
-10 4 2 -2.3815 0.0849
-10 4 3 -1.0815 -0.0210
-10 4 4 2.2378 0.0150
-10 4 5 0.7930 0.0993
-10 4 6 0.0236 -0.0871
-10 4 7 0.5257 -0.0746
-10 4 8 -0.5377 0.0951
-10 4 9 0.3038 0.0197
-10 4 10 -0.1523 -0.0892
-10 4 11 0.5610 -0.0044
-10 4 12 -0.0954 0.0427
-10 4 13 -1.3102 0.0184
-10 4 14 -1.0231 -0.0116
-10 4 15 -2.0134 -0.0092
-10 4 16 0.9853 -0.0089
-10 4 17 -0.2444 -0.0440
-10 4 18 -0.4351 0.0227
-10 4 19 1.8261 -0.0093
-10 4 20 -0.1127 0.1842
-10 5 1 2.8238 -0.0948
-10 5 2 -0.3898 -0.0583
-10 5 3 0.5450 0.0349
-10 5 4 1.3808 -0.0463
-10 5 5 0.1963 0.0099
-10 5 6 -2.7628 0.0175
-10 5 7 2.1435 0.0274
-10 5 8 0.2372 0.0184
-10 5 9 0.7794 -0.0434
-10 5 10 0.8239 -0.0389
-10 5 11 -1.0005 0.0181
-10 5 12 -0.3392 0.0290
-10 5 13 1.1234 -0.0096
-10 5 14 0.7384 0.0369
-10 5 15 -0.2525 -0.0130
-10 5 16 1.2301 -0.0559
-10 5 17 0.1420 0.0166
-10 5 18 -0.7335 0.0734
-10 5 19 1.6213 -0.1162
-10 5 20 -2.5008 -0.0240
-10 6 1 0.2172 0.0207
-10 6 2 1.1645 -0.0489
-10 6 3 -1.9865 -0.0185
-10 6 4 -0.8214 0.0180
-10 6 5 1.4945 0.0289
-10 6 6 -1.4274 0.0035
-10 6 7 1.3430 -0.0357
-10 6 8 -0.1571 -0.0168
-10 6 9 -1.5454 0.0669
-10 6 10 0.1676 0.0306
-10 6 11 0.0754 -0.0707
-10 6 12 -0.5428 0.0356
-10 6 13 1.5538 0.0153
-10 6 14 -0.2856 -0.0659
-10 6 15 1.0326 -0.0433
-10 6 16 1.3346 0.0409
-10 6 17 0.4899 0.0866
-10 6 18 -1.0035 -0.0483
-10 6 19 -0.2275 -0.0420
-10 6 20 -0.8955 0.0826
-10 7 1 -0.6598 0.0176
-10 7 2 3.0490 -0.0331
-10 7 3 -0.9921 -0.0155
-10 7 4 0.8460 0.0938
-10 7 5 2.3329 -0.0542
-10 7 6 -1.8519 -0.0922
-10 7 7 -2.0351 0.0359
-10 7 8 0.7163 0.0172
-10 7 9 -1.2907 -0.0244
-10 7 10 0.1808 0.0324
-10 7 11 0.9342 0.0230
-10 7 12 -2.2326 -0.0331
-10 7 13 0.4554 -0.0033
-10 7 14 -0.4503 0.0619
-10 7 15 -0.1168 0.0216
-10 7 16 -1.5116 -0.0084
-10 7 17 -1.8063 0.0351
-10 7 18 -0.6341 -0.0597
-10 7 19 1.8394 0.0720
-10 7 20 0.3075 0.0045
-10 8 1 -3.2709 0.0280
-10 8 2 0.6878 0.0143
-10 8 3 -0.1391 -0.0543
-10 8 4 -1.8836 -0.0095
-10 8 5 -0.7343 0.0207
-10 8 6 0.8593 -0.0052
-10 8 7 -0.4334 -0.0221
-10 8 8 2.5003 0.0265
-10 8 9 -0.8866 0.0124
-10 8 10 -0.1224 -0.0400
-10 8 11 1.6532 -0.0282
-10 8 12 -0.3238 -0.0174
-10 8 13 0.1396 0.0219
-10 8 14 0.3159 0.0520
-10 8 15 -0.5033 -0.0737
-10 8 16 0.7759 -0.0112
-10 8 17 0.4983 0.0298
-10 8 18 -0.0676 -0.0539
-10 8 19 0.4765 0.0518
-10 8 20 -0.8098 -0.1147
-10 9 1 -1.5561 0.0309
-10 9 2 -0.9448 -0.0007
-10 9 3 0.2928 -0.0017
-10 9 4 -1.4721 -0.0021
-10 9 5 1.6102 0.0392
-10 9 6 2.5315 0.0392
-10 9 7 -1.4278 -0.0217
-10 9 8 1.6223 0.0222
-10 9 9 0.2875 -0.0001
-10 9 10 0.0604 -0.0309
-10 9 11 1.6298 0.0182
-10 9 12 -0.0422 0.0387
-10 9 13 -1.2915 -0.0297
-10 9 14 0.5170 -0.0119
-10 9 15 -1.0730 -0.0261
-10 9 16 0.9177 -0.0081
-10 9 17 -0.6878 -0.0009
-10 9 18 -1.3851 0.0169
-10 9 19 0.7678 -0.0117
-10 10 1 0.8638 -0.0411
-10 10 2 0.1029 -0.0229
-10 10 3 3.3171 0.0567
-10 10 4 0.3997 0.0045
-10 10 5 -0.7538 -0.0068
-10 10 6 -1.1125 0.0187
-10 10 7 -0.7222 -0.0383
-10 10 8 0.0768 -0.0255
-10 10 9 -1.0704 0.0314
-10 10 10 -2.5825 0.0233
-10 10 11 0.8943 -0.0337
-10 10 12 -1.2713 -0.0033
-10 10 13 -1.7420 0.0393
-10 10 14 0.6827 -0.0330
-10 10 15 -0.2960 0.0255
-10 10 16 1.2458 0.0318
-10 10 17 1.0723 -0.0321
-10 10 18 -0.0378 -0.0192
-10 10 19 0.3783 -0.1023
-10 11 1 1.4471 -0.0151
-10 11 2 -1.0868 -0.0110
-10 11 3 -0.2274 0.0178
-10 11 4 -0.5981 -0.0243
-10 11 5 -1.3417 -0.0062
-10 11 6 0.0981 -0.0079
-10 11 7 -0.2926 -0.0041
-10 11 8 -2.0334 0.0022
-10 11 9 0.8476 0.0092
-10 11 10 -0.9746 0.0272
-10 11 11 0.9184 0.0038
-10 11 12 0.9797 -0.0330
-10 11 13 1.2645 0.0039
-10 11 14 1.3356 -0.0125
-10 11 15 0.4956 0.0304
-10 11 16 0.3567 0.0094
-10 11 17 -0.0841 0.0184
-10 11 18 -0.1149 0.1297
-10 11 19 -0.7231 -0.0658
-10 12 1 -2.1131 0.0270
-10 12 2 -2.1839 -0.0363
-10 12 3 -0.8265 0.0022
-10 12 4 2.0753 0.0018
-10 12 5 -1.0085 0.0018
-10 12 6 0.4909 -0.0276
-10 12 7 1.6367 0.0156
-10 12 8 1.4155 0.0163
-10 12 9 2.0912 -0.0246
-10 12 10 -0.1222 -0.0080
-10 12 11 0.1238 -0.0113
-10 12 12 2.0669 0.0092
-10 12 13 -0.7100 0.0163
-10 12 14 -2.3869 0.0123
-10 12 15 -0.5046 -0.0401
-10 12 16 0.1999 -0.0509
-10 12 17 -1.4482 0.0374
-10 12 18 0.5755 -0.0333
-10 12 19 -0.6722 -0.1282
-10 13 1 1.4000 -0.0072
-10 13 2 0.6065 0.0076
-10 13 3 -0.7219 -0.0007
-10 13 4 1.5641 -0.0187
-10 13 5 0.3473 0.0136
-10 13 6 -0.0279 -0.0028
-10 13 7 0.8688 -0.0033
-10 13 8 -0.9891 -0.0063
-10 13 9 -1.0019 -0.0049
-10 13 10 0.6519 -0.0039
-10 13 11 -1.5855 0.0032
-10 13 12 -1.2156 0.0198
-10 13 13 -0.0483 -0.0229
-10 13 14 -0.3903 0.0076
-10 13 15 0.7356 0.0331
-10 13 16 0.2266 -0.0018
-10 13 17 -1.1060 0.0499
-10 13 18 -1.0379 -0.1122
-10 13 19 1.6196 0.0868
-10 14 1 1.6250 -0.0087
-10 14 2 0.2840 -0.0075
-10 14 3 0.0457 -0.0082
-10 14 4 -0.8694 0.0134
-10 14 5 1.0142 0.0217
-10 14 6 -2.3678 -0.0037
-10 14 7 -0.3721 0.0040
-10 14 8 -0.2161 0.0074
-10 14 9 -0.6609 0.0203
-10 14 10 -0.1347 -0.0119
-10 14 11 -1.1814 0.0167
-10 14 12 0.3512 0.0041
-10 14 13 2.2497 -0.0220
-10 14 14 -0.5523 0.0010
-10 14 15 -1.2390 -0.0287
-10 14 16 -0.8889 -0.0027
-10 14 17 2.4507 0.0421
-10 14 18 -0.5032 -0.0480
-10 14 19 3.8589 0.1402
-10 15 1 -1.4547 -0.0166
-10 15 2 -0.6584 -0.0093
-10 15 3 0.1392 0.0238
-10 15 4 -1.8389 0.0046
-10 15 5 3.1909 -0.0115
-10 15 6 0.0532 0.0167
-10 15 7 -0.3041 0.0037
-10 15 8 1.4847 -0.0270
-10 15 9 -0.7915 -0.0025
-10 15 10 1.2741 0.0029
-10 15 11 2.2977 -0.0170
-10 15 12 0.1617 -0.0022
-10 15 13 -1.3407 0.0196
-10 15 14 0.0555 0.0079
-10 15 15 0.1230 -0.0553
-10 15 16 1.2763 0.0337
-10 15 17 2.0919 -0.0262
-10 15 18 -2.0601 0.0396
-10 16 1 1.1596 -0.0092
-10 16 2 -0.0354 -0.0022
-10 16 3 0.7120 0.0131
-10 16 4 -1.7262 0.0168
-10 16 5 -1.0706 -0.0040
-10 16 6 -0.4663 -0.0075
-10 16 7 -1.7418 -0.0029
-10 16 8 1.2399 0.0256
-10 16 9 -0.4805 -0.0091
-10 16 10 -0.2659 -0.0029
-10 16 11 -0.8438 -0.0056
-10 16 12 -2.3642 0.0320
-10 16 13 0.2301 0.0346
-10 16 14 3.2123 -0.0425
-10 16 15 -0.1627 0.0088
-10 16 16 0.2736 0.0593
-10 16 17 -2.8604 -0.1090
-10 16 18 0.0796 0.0958
-10 17 1 1.6962 0.0069
-10 17 2 -0.2684 -0.0070
-10 17 3 -0.2663 -0.0191
-10 17 4 -0.3886 -0.0067
-10 17 5 -0.7586 -0.0264
-10 17 6 2.9078 -0.0012
-10 17 7 -0.2052 -0.0002
-10 17 8 -0.3112 0.0109
-10 17 9 0.4035 -0.0015
-10 17 10 -2.1382 0.0035
-10 17 11 0.4608 -0.0069
-10 17 12 1.4226 -0.0450
-10 17 13 1.0153 -0.0181
-10 17 14 -1.2419 -0.0036
-10 17 15 -1.5368 0.0242
-10 17 16 0.4334 0.0304
-10 17 17 -0.3378 0.0182
-10 17 18 3.0341 0.1258
-10 18 1 -0.6138 0.0017
-10 18 2 1.3543 0.0077
-10 18 3 1.0539 -0.0186
-10 18 4 2.6944 -0.0048
-10 18 5 -0.6042 -0.0081
-10 18 6 1.7223 0.0141
-10 18 7 0.5602 -0.0171
-10 18 8 -0.9375 -0.0041
-10 18 9 1.7750 0.0157
-10 18 10 0.8413 -0.0262
-10 18 11 0.9270 -0.0025
-10 18 12 0.5118 0.0743
-10 18 13 -1.5075 0.0070
-10 18 14 -1.7448 0.0279
-10 18 15 1.3308 -0.0314
-10 18 16 -1.6237 -0.0637
-10 18 17 -0.1102 0.0288
-10 19 1 -1.5852 -0.0206
-10 19 2 0.1295 0.0060
-10 19 3 -1.1406 0.0286
-10 19 4 -0.2592 0.0047
-10 19 5 -3.0986 0.0075
-10 19 6 -0.4159 -0.0021
-10 19 7 -0.4754 -0.0118
-10 19 8 -1.9919 0.0194
-10 19 9 0.6303 -0.0020
-10 19 10 1.0912 -0.0103
-10 19 11 -2.1749 -0.0343
-10 19 12 0.4616 0.0016
-10 19 13 0.5253 -0.0425
-10 19 14 -0.7447 0.0274
-10 19 15 1.2452 0.0234
-10 19 16 -0.4933 -0.0856
-10 19 17 1.2377 0.1002
-10 20 1 -1.3103 -0.0265
-10 20 2 0.3116 0.0003
-10 20 3 1.0555 0.0290
-10 20 4 -0.2352 -0.0276
-10 20 5 -0.4589 0.0184
-10 20 6 -0.3121 0.0066
-10 20 7 1.6000 -0.0067
-10 20 8 -0.4154 0.0121
-10 20 9 -0.1023 -0.0111
-10 20 10 -0.6567 0.0171
-10 20 11 -1.5145 0.0493
-10 20 12 -0.4405 -0.0033
-10 20 13 1.0064 0.0173
-10 20 14 0.3779 -0.0447
-10 20 15 1.3275 -0.0086
-10 20 16 1.7934 0.0341
-10 20 17 -1.0791 0.0696
-10 21 1 -0.6379 -0.0009
-10 21 2 -1.1100 -0.0185
-10 21 3 0.8006 0.0099
-10 21 4 -0.9673 0.0140
-10 21 5 1.9366 -0.0095
-10 21 6 -1.2578 -0.0033
-10 21 7 2.6711 0.0237
-10 21 8 -0.8768 0.0089
-10 21 9 -0.7798 0.0212
-10 21 10 0.3208 -0.0213
-10 21 11 0.3243 -0.0117
-10 21 12 0.2254 -0.0491
-10 21 13 1.3652 0.0062
-10 21 14 -0.3608 0.0093
-10 21 15 -1.5520 0.0026
-10 21 16 0.6029 0.0628
-10 22 1 -0.2482 -0.0070
-10 22 2 -1.4775 0.0265
-10 22 3 0.9328 -0.0102
-10 22 4 0.4422 0.0177
-10 22 5 1.3109 -0.0192
-10 22 6 -2.3526 -0.0159
-10 22 7 0.8786 0.0011
-10 22 8 -0.3972 -0.0281
-10 22 9 -0.6676 -0.0055
-10 22 10 3.3232 0.0181
-10 22 11 -0.2342 -0.0083
-10 22 12 0.9159 0.0531
-10 22 13 -0.5170 0.0187
-10 22 14 -0.8659 -0.0400
-10 22 15 -0.6718 0.0202
-10 22 16 -0.3989 0.0118
-10 23 1 1.8349 -0.0131
-10 23 2 1.4677 -0.0144
-10 23 3 0.6848 -0.0025
-10 23 4 0.8758 0.0102
-10 23 5 -0.5218 -0.0152
-10 23 6 -0.7246 -0.0206
-10 23 7 -0.2911 -0.0088
-10 23 8 1.3040 0.0252
-10 23 9 -0.6587 -0.0223
-10 23 10 1.0950 -0.0158
-10 23 11 -2.2485 -0.0467
-10 23 12 -0.4289 -0.0125
-10 23 13 -0.2425 0.0490
-10 23 14 -0.3996 -0.0478
-10 23 15 -0.4174 0.0601
-10 23 16 0.1315 -0.0866
-10 24 1 0.0250 -0.0200
-10 24 2 -1.7002 0.0050
-10 24 3 -2.2438 0.0240
-10 24 4 -0.1198 -0.0367
-10 24 5 -0.4476 -0.0118
-10 24 6 1.0562 0.0573
-10 24 7 -0.4308 -0.0141
-10 24 8 1.0824 -0.0307
-10 24 9 -0.6222 0.0028
-10 24 10 -1.6479 -0.0234
-10 24 11 -0.0223 0.0829
-10 24 12 -1.4250 0.0134
-10 24 13 0.8710 -0.0036
-10 24 14 0.8709 -0.0108
-10 24 15 1.2390 -0.0294
-10 25 1 -0.1562 -0.0090
-10 25 2 -1.1789 -0.0227
-10 25 3 0.9789 -0.0061
-10 25 4 0.0054 0.0588
-10 25 5 -0.9045 -0.0070
-10 25 6 0.1321 -0.0257
-10 25 7 -2.0111 0.0361
-10 25 8 -0.2730 0.0412
-10 25 9 -0.4079 0.0870
-10 25 10 0.1809 -0.0382
-10 25 11 1.4562 -0.0222
-10 25 12 0.2689 -0.0479
-10 25 13 1.6888 -0.0855
-10 25 14 0.0134 0.1303
-10 25 15 -0.3605 -0.0890
-10 26 1 1.4511 -0.0541
-10 26 2 0.7757 0.0259
-10 26 3 -0.0349 0.0074
-10 26 4 0.4495 0.0040
-10 26 5 1.5131 0.0010
-10 26 6 1.2778 -0.0227
-10 26 7 -0.6821 0.0148
-10 26 8 0.6691 -0.0427
-10 26 9 0.3230 -0.0473
-10 26 10 2.0115 0.0336
-10 26 11 -0.3253 0.0681
-10 26 12 0.5998 0.0469
-10 26 13 -0.4191 0.0030
-10 26 14 -2.2048 0.0030
-10 27 1 -1.7157 0.0178
-10 27 2 1.8525 -0.0027
-10 27 3 -1.0516 -0.0022
-10 27 4 1.2065 0.0006
-10 27 5 0.6431 0.0348
-10 27 6 -1.2359 -0.0327
-10 27 7 1.4653 -0.0140
-10 27 8 0.3600 0.0673
-10 27 9 1.0294 -0.0032
-10 27 10 -0.9395 -0.0653
-10 27 11 -2.0553 -0.0066
-10 27 12 -0.9792 -0.0841
-10 27 13 -0.6289 0.0653
-10 28 1 -1.2051 0.0057
-10 28 2 1.7149 -0.0158
-10 28 3 -2.8859 0.0271
-10 28 4 -2.3501 -0.0175
-10 28 5 0.6240 -0.0434
-10 28 6 -0.7771 0.0113
-10 28 7 0.0301 0.0099
-10 28 8 -3.1215 -0.0699
-10 28 9 0.8712 -0.0098
-10 28 10 -0.9851 -0.0512
-10 28 11 0.9110 0.0312
-10 28 12 0.9548 0.0023
-10 28 13 0.5419 -0.0713
-10 29 1 -1.3857 -0.0006
-10 29 2 0.2856 -0.0191
-10 29 3 2.8092 -0.0316
-10 29 4 -0.1256 0.0088
-10 29 5 1.2044 0.0209
-10 29 6 -0.0874 -0.0427
-10 29 7 -1.2814 0.0136
-10 29 8 -0.4131 0.0173
-10 29 9 0.5930 0.0540
-10 29 10 1.0310 0.0171
-10 29 11 -0.5080 -0.0821
-10 29 12 1.4806 0.1733
-10 30 1 1.4153 -0.0282
-10 30 2 -0.5860 -0.0114
-10 30 3 0.9069 0.0112
-10 30 4 -3.7445 -0.0046
-10 30 5 0.5592 0.0482
-10 30 6 2.6664 0.0113
-10 30 7 0.9605 -0.0177
-10 30 8 0.4641 0.0258
-10 30 9 -0.9210 -0.0705
-10 30 10 2.0152 0.1320
-10 30 11 -2.6498 0.0290
-10 31 1 -1.3520 -0.0013
-10 31 2 -2.7210 -0.0096
-10 31 3 0.8016 0.0609
-10 31 4 -0.4147 0.0321
-10 31 5 0.7102 -0.0480
-10 31 6 -1.3257 0.0279
-10 31 7 0.7185 -0.0351
-10 31 8 0.0091 0.1488
-10 31 9 0.3849 0.0802
-10 31 10 1.0731 -0.1012
-10 32 1 -0.1776 0.0471
-10 32 2 2.3568 0.0070
-10 32 3 2.6061 -0.0393
-10 32 4 -1.0713 0.0288
-10 32 5 -1.0593 -0.0772
-10 32 6 0.4511 0.0764
-10 32 7 0.0508 0.0014
-10 32 8 -2.1402 -0.1956
-10 32 9 -1.7152 -0.0467
-10 33 1 1.9978 0.0778
-10 33 2 -0.2704 -0.0648
-10 33 3 -0.1128 -0.1232
-10 33 4 0.4348 0.0780
-10 33 5 -0.3543 0.0299
-10 33 6 1.7979 -0.1299
-10 33 7 -2.0130 0.0045
-10 33 8 1.9868 -0.0706
-10 34 1 -1.0747 -0.0589
-10 34 2 -1.5920 0.0724
-10 34 3 0.1873 0.0138
-10 34 4 -0.0315 -0.0538
-10 34 5 -2.2921 0.0688
-10 34 6 1.4672 -0.0321
-9 0 2 3.0078 0.0840
-9 0 4 0.5499 -0.1186
-9 0 6 0.2741 0.1500
-9 0 8 -1.4110 -0.0935
-9 0 10 0.0288 0.0745
-9 0 12 -0.3499 0.0153
-9 0 14 2.4583 -0.0133
-9 0 16 -1.9728 0.0240
-9 0 18 -2.6018 -0.0612
-9 0 20 0.4016 0.1055
-9 1 1 -0.0584 0.0466
-9 1 2 0.8235 0.0054
-9 1 3 -1.3293 -0.1500
-9 1 4 -0.7607 0.0821
-9 1 5 1.5311 0.0419
-9 1 6 0.9181 -0.0765
-9 1 7 0.4287 0.0089
-9 1 8 2.5265 -0.0079
-9 1 9 0.6794 -0.0624
-9 1 10 1.8141 0.0480
-9 1 11 0.5456 0.0472
-9 1 12 1.3242 -0.0674
-9 1 13 -0.6852 -0.0421
-9 1 14 -0.2455 0.0224
-9 1 15 -1.4773 0.0514
-9 1 16 0.1954 -0.0058
-9 1 17 2.5459 -0.0320
-9 1 18 1.1541 -0.0190
-9 1 19 -0.5437 0.0013
-9 1 20 0.2558 0.0043
-9 1 21 0.0588 0.0289
-9 2 1 -2.0328 -0.1906
-9 2 2 0.7417 0.2951
-9 2 3 0.7864 -0.0022
-9 2 4 -2.1298 -0.0562
-9 2 5 1.2867 0.0476
-9 2 6 -1.1170 0.0218
-9 2 7 -0.3200 0.0126
-9 2 8 0.3580 -0.0057
-9 2 9 -1.7435 -0.0133
-9 2 10 -0.0584 0.0469
-9 2 11 -0.1564 0.0274
-9 2 12 -1.4223 -0.0812
-9 2 13 -1.8247 -0.0194
-9 2 14 1.1955 0.0521
-9 2 15 0.6677 -0.0199
-9 2 16 0.3090 -0.0141
-9 2 17 0.0779 0.0204
-9 2 18 0.8122 0.0190
-9 2 19 -0.6085 0.0183
-9 2 20 -0.3078 0.1049
-9 2 21 0.1773 -0.0396
-9 3 1 -3.9707 -0.0120
-9 3 2 0.4711 0.1197
-9 3 3 1.8012 -0.0647
-9 3 4 -2.6088 -0.0922
-9 3 5 0.5961 0.0632
-9 3 6 -0.5226 0.0126
-9 3 7 -2.7845 -0.0485
-9 3 8 -0.9964 0.0404
-9 3 9 0.7712 0.0074
-9 3 10 -2.0217 -0.0884
-9 3 11 -0.3539 0.0309
-9 3 12 1.1176 0.0551
-9 3 13 1.7508 -0.0463
-9 3 14 -0.2902 -0.0097
-9 3 15 -0.3105 0.0444
-9 3 16 -2.4284 -0.0432
-9 3 17 -0.7474 -0.0948
-9 3 18 0.8796 0.0114
-9 3 19 -0.8196 0.0336
-9 3 20 0.1015 0.0314
-9 3 21 1.5924 -0.2061
-9 4 1 -0.5301 -0.1183
-9 4 2 -0.0830 -0.0050
-9 4 3 2.2384 0.0901
-9 4 4 -1.7242 -0.0979
-9 4 5 -0.8447 -0.1044
-9 4 6 3.5646 0.1235
-9 4 7 -0.6617 0.0518
-9 4 8 0.7106 -0.1178
-9 4 9 2.2382 -0.0001
-9 4 10 -1.5158 0.0618
-9 4 11 0.8133 0.0044
-9 4 12 0.7733 -0.0227
-9 4 13 -0.1766 0.0062
-9 4 14 -1.7683 -0.0138
-9 4 15 2.8652 0.0103
-9 4 16 -0.8002 0.0397
-9 4 17 -0.5623 0.0584
-9 4 18 1.8661 -0.0090
-9 4 19 -1.8009 -0.0322
-9 4 20 0.2657 -0.0269
-9 4 21 -1.2099 -0.0800
-9 5 1 1.7795 0.0425
-9 5 2 -2.7855 -0.0234
-9 5 3 2.4921 -0.0020
-9 5 4 2.2524 0.0678
-9 5 5 -1.6642 0.0067
-9 5 6 3.2545 -0.0182
-9 5 7 -0.5179 -0.0095
-9 5 8 -1.5976 -0.0308
-9 5 9 2.1202 0.0125
-9 5 10 1.1062 0.0296
-9 5 11 -1.6107 0.0154
-9 5 12 -0.4524 -0.0001
-9 5 13 0.5513 -0.0068
-9 5 14 -0.7613 -0.0362
-9 5 15 0.3116 0.0190
-9 5 16 0.8556 0.0692
-9 5 17 -0.7560 -0.0383
-9 5 18 1.7615 -0.1197
-9 5 19 -0.7641 0.1164
-9 5 20 0.5097 0.0410
-9 6 1 1.4491 -0.0288
-9 6 2 -2.0779 0.0502
-9 6 3 -0.1263 0.0419
-9 6 4 0.9486 -0.0205
-9 6 5 -4.1264 -0.0520
-9 6 6 -0.3609 -0.0154
-9 6 7 1.3599 0.0669
-9 6 8 -2.5147 0.0110
-9 6 9 0.4258 -0.0810
-9 6 10 0.9538 0.0104
-9 6 11 -2.2554 0.0541
-9 6 12 1.1377 -0.0661
-9 6 13 0.2944 -0.0303
-9 6 14 0.4637 0.0918
-9 6 15 -0.9091 0.0007
-9 6 16 1.7080 -0.0598
-9 6 17 -0.9270 -0.0036
-9 6 18 -0.2490 -0.0146
-9 6 19 2.1735 0.0695
-9 6 20 -1.1908 -0.0669
-9 7 1 1.6697 -0.0235
-9 7 2 -1.5857 0.0482
-9 7 3 -3.7269 -0.0389
-9 7 4 1.2041 -0.0829
-9 7 5 0.5298 0.0520
-9 7 6 -1.3246 0.0419
-9 7 7 3.1375 -0.0225
-9 7 8 -2.0973 0.0518
-9 7 9 -0.6402 0.0227
-9 7 10 1.5682 -0.0698
-9 7 11 -0.2595 -0.0027
-9 7 12 0.6007 0.0672
-9 7 13 0.1847 -0.0080
-9 7 14 -0.0462 -0.0419
-9 7 15 -1.5034 0.0108
-9 7 16 0.1187 0.0102
-9 7 17 -0.7298 -0.0020
-9 7 18 -3.2937 -0.0236
-9 7 19 1.5196 0.0141
-9 7 20 -1.3463 -0.0471
-9 8 1 1.6873 -0.0606
-9 8 2 2.2798 0.0114
-9 8 3 1.3418 0.0517
-9 8 4 3.0073 0.0045
-9 8 5 1.7209 -0.0309
-9 8 6 -2.9873 0.0188
-9 8 7 2.5039 0.0110
-9 8 8 -0.8017 -0.0372
-9 8 9 -0.1555 -0.0211
-9 8 10 1.1422 0.0157
-9 8 11 -1.4031 0.0329
-9 8 12 -2.3032 0.0134
-9 8 13 1.2087 -0.0521
-9 8 14 -0.8642 -0.0637
-9 8 15 0.1993 0.0276
-9 8 16 0.6737 0.0333
-9 8 17 -0.2832 -0.0252
-9 8 18 0.5689 0.0333
-9 8 19 1.4967 0.0849
-9 8 20 -0.2624 0.0641
-9 9 1 -0.6964 -0.0137
-9 9 2 3.1747 0.0095
-9 9 3 -2.0972 0.0090
-9 9 4 -2.6070 0.0200
-9 9 5 -0.0848 -0.0248
-9 9 6 -1.5519 -0.0125
-9 9 7 0.3174 0.0006
-9 9 8 0.1320 -0.0378
-9 9 9 -0.6048 0.0067
-9 9 10 0.4265 0.0312
-9 9 11 0.7024 -0.0198
-9 9 12 0.5757 -0.0069
-9 9 13 2.7058 0.0559
-9 9 14 -1.3809 0.0016
-9 9 15 -0.5312 -0.0314
-9 9 16 1.8730 0.0644
-9 9 17 0.8055 -0.0341
-9 9 18 1.4976 -0.0823
-9 9 19 -2.2336 -0.0286
-9 9 20 0.8000 0.0430
-9 10 1 -4.0960 0.0427
-9 10 2 0.3564 0.0038
-9 10 3 -2.5168 -0.0345
-9 10 4 -0.2473 0.0207
-9 10 5 2.0734 -0.0188
-9 10 6 0.7283 -0.0195
-9 10 7 -0.6276 0.0559
-9 10 8 1.0742 0.0363
-9 10 9 -0.7951 -0.0256
-9 10 10 0.5730 -0.0164
-9 10 11 0.5687 0.0121
-9 10 12 -2.2153 -0.0346
-9 10 13 -0.7395 -0.0112
-9 10 14 0.8570 0.0460
-9 10 15 0.4966 0.0112
-9 10 16 0.1528 -0.0090
-9 10 17 -1.3701 0.0202
-9 10 18 -1.0207 -0.0276
-9 10 19 -0.8637 -0.0581
-9 10 20 2.0581 0.1054
-9 11 1 -1.5586 -0.0041
-9 11 2 1.0378 0.0205
-9 11 3 3.5297 -0.0189
-9 11 4 -0.7074 0.0104
-9 11 5 0.0932 -0.0052
-9 11 6 0.5776 -0.0049
-9 11 7 -0.9016 0.0011
-9 11 8 0.2073 0.0093
-9 11 9 -0.4357 0.0002
-9 11 10 -0.7174 -0.0297
-9 11 11 -0.5582 0.0068
-9 11 12 -0.6655 0.0383
-9 11 13 0.7043 -0.0057
-9 11 14 1.2046 -0.0254
-9 11 15 -1.2819 0.0255
-9 11 16 -1.6407 -0.0400
-9 11 17 1.1448 0.0533
-9 11 18 1.1427 0.0114
-9 11 19 0.4034 0.0495
-9 11 20 -0.6544 0.0986
-9 12 1 1.1605 -0.0072
-9 12 2 -1.5255 0.0408
-9 12 3 2.2401 -0.0228
-9 12 4 -2.2639 -0.0119
-9 12 5 -0.4247 0.0135
-9 12 6 0.2056 0.0068
-9 12 7 -0.8233 -0.0276
-9 12 8 0.0718 -0.0182
-9 12 9 1.2518 0.0161
-9 12 10 0.9561 -0.0016
-9 12 11 1.5952 0.0040
-9 12 12 1.7090 0.0185
-9 12 13 -0.8348 -0.0305
-9 12 14 -1.1487 -0.0398
-9 12 15 0.0058 0.0251
-9 12 16 0.1256 -0.0154
-9 12 17 -0.2838 -0.0344
-9 12 18 -1.0257 -0.0599
-9 12 19 -0.5133 0.0694
-9 12 20 -1.5618 -0.1346
-9 13 1 0.4035 -0.0149
-9 13 2 -0.7545 -0.0116
-9 13 3 0.8794 0.0157
-9 13 4 1.3225 -0.0006
-9 13 5 -1.2561 -0.0058
-9 13 6 0.5527 0.0110
-9 13 7 1.9512 0.0059
-9 13 8 -0.3353 0.0104
-9 13 9 -0.9860 0.0247
-9 13 10 0.0933 -0.0040
-9 13 11 -1.1345 -0.0053
-9 13 12 -0.4625 -0.0063
-9 13 13 -0.6458 0.0245
-9 13 14 0.3595 0.0151
-9 13 15 1.0039 -0.0581
-9 13 16 1.3649 0.0575
-9 13 17 -1.8174 0.0214
-9 13 18 0.2309 -0.0740
-9 13 19 2.1736 0.0630
-9 14 1 -1.8688 0.0006
-9 14 2 -1.2369 0.0128
-9 14 3 -2.4160 0.0132
-9 14 4 2.0001 -0.0022
-9 14 5 -0.7587 0.0008
-9 14 6 -0.5174 0.0133
-9 14 7 0.6984 -0.0172
-9 14 8 -2.4177 -0.0162
-9 14 9 -0.4895 0.0063
-9 14 10 0.6102 -0.0039
-9 14 11 -2.0591 0.0119
-9 14 12 -0.7353 -0.0278
-9 14 13 1.1030 -0.0013
-9 14 14 0.1023 0.0212
-9 14 15 -1.2390 0.0005
-9 14 16 2.8891 0.0245
-9 14 17 -0.7260 0.0092
-9 14 18 0.8404 -0.0204
-9 14 19 0.4622 -0.0126
-9 15 1 0.1974 0.0252
-9 15 2 -0.4863 -0.0055
-9 15 3 -0.8153 -0.0276
-9 15 4 0.8484 0.0207
-9 15 5 0.2402 0.0028
-9 15 6 -3.2351 -0.0216
-9 15 7 1.5826 0.0042
-9 15 8 0.7933 0.0013
-9 15 9 0.9205 -0.0165
-9 15 10 -0.1286 -0.0114
-9 15 11 1.7329 0.0150
-9 15 12 1.6625 -0.0100
-9 15 13 0.1752 0.0051
-9 15 14 -1.3169 -0.0167
-9 15 15 -1.8921 0.0456
-9 15 16 1.7254 -0.0416
-9 15 17 -0.8895 0.0010
-9 15 18 -0.8364 0.1473
-9 15 19 0.4650 -0.1190
-9 16 1 3.8588 0.0127
-9 16 2 0.6985 0.0246
-9 16 3 0.4989 -0.0074
-9 16 4 0.0551 -0.0253
-9 16 5 3.3183 0.0029
-9 16 6 -0.7318 0.0118
-9 16 7 1.2717 0.0178
-9 16 8 0.0622 -0.0063
-9 16 9 -1.2562 0.0081
-9 16 10 0.0460 0.0146
-9 16 11 0.4488 -0.0001
-9 16 12 -1.1540 -0.0021
-9 16 13 -0.2215 0.0063
-9 16 14 2.1296 -0.0264
-9 16 15 0.4640 0.0161
-9 16 16 -1.3672 0.0022
-9 16 17 0.4041 -0.0789
-9 16 18 -1.6595 0.0114
-9 16 19 -0.5284 -0.1475
-9 17 1 0.6730 -0.0059
-9 17 2 0.1143 0.0014
-9 17 3 -0.6092 -0.0092
-9 17 4 -1.6395 -0.0116
-9 17 5 1.6708 0.0111
-9 17 6 -0.7072 0.0007
-9 17 7 -2.3977 -0.0179
-9 17 8 2.2997 -0.0032
-9 17 9 -0.2805 0.0105
-9 17 10 0.1162 -0.0223
-9 17 11 -1.2801 0.0001
-9 17 12 0.8148 0.0326
-9 17 13 -0.2107 -0.0209
-9 17 14 -0.7580 0.0117
-9 17 15 -1.6704 -0.0092
-9 17 16 -0.8769 -0.0034
-9 17 17 2.7189 -0.0006
-9 17 18 -0.5096 -0.0504
-9 18 1 -1.5850 -0.0132
-9 18 2 0.7309 -0.0188
-9 18 3 -1.5753 0.0178
-9 18 4 -2.9052 0.0271
-9 18 5 0.9184 -0.0129
-9 18 6 0.9554 0.0130
-9 18 7 -2.9431 0.0087
-9 18 8 2.7366 -0.0205
-9 18 9 -0.8370 0.0024
-9 18 10 0.0771 0.0109
-9 18 11 1.4243 0.0095
-9 18 12 0.6433 0.0037
-9 18 13 -1.8554 -0.0106
-9 18 14 1.1287 0.0248
-9 18 15 0.8405 -0.0150
-9 18 16 0.8298 -0.0150
-9 18 17 -0.0080 0.1406
-9 18 18 0.4517 -0.1153
-9 19 1 -1.3935 0.0325
-9 19 2 1.2483 0.0130
-9 19 3 1.0612 -0.0218
-9 19 4 -0.8201 -0.0090
-9 19 5 0.1655 -0.0078
-9 19 6 1.6252 -0.0016
-9 19 7 -2.0877 0.0163
-9 19 8 -0.2503 0.0050
-9 19 9 -0.0366 0.0104
-9 19 10 -1.9105 -0.0076
-9 19 11 -0.6181 -0.0143
-9 19 12 -0.4975 -0.0253
-9 19 13 0.5610 -0.0098
-9 19 14 1.6848 -0.0127
-9 19 15 -0.0767 -0.0094
-9 19 16 -1.0336 0.0245
-9 19 17 -0.6258 -0.0488
-9 19 18 1.1416 -0.0262
-9 20 1 -0.2872 0.0201
-9 20 2 1.6099 -0.0085
-9 20 3 1.3909 -0.0073
-9 20 4 0.0404 0.0227
-9 20 5 -0.4086 0.0056
-9 20 6 2.5588 -0.0271
-9 20 7 -0.2661 -0.0034
-9 20 8 -0.7844 -0.0010
-9 20 9 2.2396 -0.0185
-9 20 10 -1.3050 -0.0039
-9 20 11 -1.1058 0.0270
-9 20 12 1.3802 0.0044
-9 20 13 -1.2221 0.0049
-9 20 14 -2.9528 0.0330
-9 20 15 1.2843 -0.0174
-9 20 16 -0.3201 0.0451
-9 20 17 0.1015 -0.1049
-9 21 1 -0.0874 0.0051
-9 21 2 1.0327 0.0136
-9 21 3 -0.3298 -0.0165
-9 21 4 0.3855 -0.0052
-9 21 5 -1.0382 0.0117
-9 21 6 1.1325 0.0270
-9 21 7 -0.0390 -0.0193
-9 21 8 -0.9834 -0.0028
-9 21 9 2.0367 0.0256
-9 21 10 1.7268 0.0089
-9 21 11 0.6289 -0.0091
-9 21 12 2.7876 -0.0090
-9 21 13 -0.3895 -0.0257
-9 21 14 -0.3973 -0.0149
-9 21 15 1.6845 0.0441
-9 21 16 -0.7149 0.0066
-9 21 17 -1.6618 0.0129
-9 22 1 -2.0138 0.0006
-9 22 2 -1.4938 -0.0129
-9 22 3 -0.4552 0.0024
-9 22 4 -0.9473 0.0127
-9 22 5 -1.5433 -0.0250
-9 22 6 0.5063 0.0113
-9 22 7 -0.4405 0.0033
-9 22 8 -2.0749 0.0056
-9 22 9 1.1230 -0.0005
-9 22 10 -1.0366 -0.0408
-9 22 11 -1.8353 0.0114
-9 22 12 0.9627 0.0495
-9 22 13 1.2881 0.0206
-9 22 14 0.9444 -0.0089
-9 22 15 -0.2227 0.0191
-9 22 16 1.4778 -0.1151
-9 22 17 -0.3442 0.0411
-9 23 1 0.1224 0.0077
-9 23 2 -1.3832 0.0058
-9 23 3 2.3762 -0.0135
-9 23 4 -1.4789 -0.0160
-9 23 5 -1.2922 -0.0093
-9 23 6 0.6291 0.0202
-9 23 7 1.0386 0.0013
-9 23 8 -0.8439 -0.0288
-9 23 9 0.6603 -0.0013
-9 23 10 -1.6089 0.0099
-9 23 11 -0.9497 0.0111
-9 23 12 -1.4348 -0.0205
-9 23 13 -1.5872 -0.0661
-9 23 14 -3.1486 0.0283
-9 23 15 -0.5267 -0.0358
-9 23 16 0.5747 0.0621
-9 24 1 2.5395 0.0147
-9 24 2 -0.6665 -0.0149
-9 24 3 3.0542 -0.0182
-9 24 4 0.3308 0.0329
-9 24 5 1.1149 0.0228
-9 24 6 1.3520 -0.0277
-9 24 7 1.3151 -0.0065
-9 24 8 -0.1447 0.0229
-9 24 9 -0.9022 -0.0208
-9 24 10 2.1614 0.0019
-9 24 11 -0.6299 -0.0001
-9 24 12 -0.0998 0.0236
-9 24 13 2.3339 0.0053
-9 24 14 -1.0672 0.0252
-9 24 15 1.0196 -0.0422
-9 24 16 -0.4700 0.0400
-9 25 1 0.5201 0.0097
-9 25 2 -2.3264 0.0383
-9 25 3 -0.4394 -0.0085
-9 25 4 0.9050 -0.0189
-9 25 5 -0.7119 0.0033
-9 25 6 -2.1618 -0.0087
-9 25 7 -0.7000 -0.0003
-9 25 8 0.7733 0.0287
-9 25 9 -1.7850 0.0100
-9 25 10 2.2199 0.0380
-9 25 11 -0.1304 -0.0026
-9 25 12 1.7353 -0.0349
-9 25 13 2.5562 0.0242
-9 25 14 0.6035 -0.0903
-9 25 15 0.6332 0.0997
-9 26 1 -1.2621 0.0031
-9 26 2 0.2864 0.0002
-9 26 3 -1.2753 0.0069
-9 26 4 0.4931 0.0056
-9 26 5 -1.6531 -0.0155
-9 26 6 -0.5157 0.0003
-9 26 7 1.0719 0.0309
-9 26 8 1.0648 -0.0066
-9 26 9 0.3701 -0.0075
-9 26 10 -1.1973 -0.0599
-9 26 11 -0.2373 -0.0416
-9 26 12 -1.8721 0.0505
-9 26 13 -1.6103 0.0454
-9 26 14 0.2454 -0.0211
-9 26 15 -2.4992 0.0837
-9 27 1 2.4940 0.0175
-9 27 2 2.4238 0.0034
-9 27 3 -0.5745 -0.0146
-9 27 4 2.1080 0.0005
-9 27 5 0.4126 0.0155
-9 27 6 0.2465 0.0231
-9 27 7 -0.8362 -0.0072
-9 27 8 -1.1319 -0.0567
-9 27 9 1.6198 0.0448
-9 27 10 -2.2198 0.0425
-9 27 11 1.2054 -0.0253
-9 27 12 -0.0948 0.0505
-9 27 13 -0.2516 -0.1253
-9 27 14 0.2414 0.0525
-9 28 1 -0.4917 -0.0056
-9 28 2 -2.3257 -0.0257
-9 28 3 -1.3872 0.0034
-9 28 4 0.5581 0.0070
-9 28 5 -0.6690 -0.0103
-9 28 6 0.4868 -0.0321
-9 28 7 0.0242 -0.0081
-9 28 8 0.4374 0.0015
-9 28 9 1.0356 -0.0375
-9 28 10 -0.2290 -0.0398
-9 28 11 -0.0243 0.0172
-9 28 12 1.1240 0.0374
-9 28 13 0.5121 0.0285
-9 28 14 0.6777 -0.0110
-9 29 1 -0.3939 -0.0201
-9 29 2 -0.4200 -0.0121
-9 29 3 -0.2981 0.0248
-9 29 4 1.0686 -0.0345
-9 29 5 0.7746 0.0147
-9 29 6 0.2867 0.0162
-9 29 7 -0.7185 -0.0186
-9 29 8 -0.1712 0.0010
-9 29 9 0.2229 0.0532
-9 29 10 0.6464 -0.0036
-9 29 11 -1.8054 0.0840
-9 29 12 -0.4336 -0.1556
-9 29 13 -1.1642 0.0971
-9 30 1 0.8465 0.0250
-9 30 2 2.0434 0.0234
-9 30 3 0.6774 0.0167
-9 30 4 -0.1994 -0.0057
-9 30 5 -0.8488 -0.0016
-9 30 6 -1.6118 -0.0236
-9 30 7 -0.5092 0.0589
-9 30 8 -0.6766 0.0337
-9 30 9 0.2309 0.0183
-9 30 10 -0.1906 -0.0681
-9 30 11 -0.1595 0.0298
-9 30 12 0.8718 0.0392
-9 31 1 0.3650 -0.0133
-9 31 2 -1.8143 0.0179
-9 31 3 -1.5309 0.0034
-9 31 4 -1.2739 -0.0043
-9 31 5 2.1986 0.0278
-9 31 6 0.8301 -0.0004
-9 31 7 -0.1242 0.0007
-9 31 8 -0.0343 -0.0215
-9 31 9 -0.0193 -0.0135
-9 31 10 0.6501 0.1092
-9 31 11 0.6274 -0.1415
-9 32 1 -0.2657 -0.0706
-9 32 2 -1.3086 -0.0259
-9 32 3 1.2451 0.0469
-9 32 4 0.0460 -0.0267
-9 32 5 1.3401 -0.0203
-9 32 6 0.0308 0.0389
-9 32 7 0.9962 -0.0191
-9 32 8 1.7215 0.0500
-9 32 9 -0.3651 -0.1415
-9 32 10 1.1203 -0.0738
-9 33 1 1.5925 0.0592
-9 33 2 2.9402 -0.1108
-9 33 3 -0.4763 -0.0173
-9 33 4 -0.7560 0.0596
-9 33 5 0.6720 -0.0697
-9 33 6 -0.5067 -0.0108
-9 33 7 -0.8781 -0.1398
-9 33 8 -2.1245 -0.0551
-9 33 9 -0.7685 0.1186
-9 34 1 -1.6168 0.0305
-9 34 2 0.2909 -0.0222
-9 34 3 -1.9196 0.0045
-9 34 4 -0.0724 0.1248
-9 34 5 -2.0190 -0.0999
-9 34 6 -1.5890 -0.0122
-9 34 7 -0.8445 0.1654
-9 34 8 0.0032 0.0580
-9 35 1 -0.9101 0.0933
-9 35 2 -0.2522 0.1058
-9 35 3 -0.0211 -0.1254
-9 35 4 -0.1397 0.0045
-9 35 5 -0.4047 0.1798
-9 35 6 4.9764 0.0089
-9 35 7 1.0084 0.0649
-9 36 1 1.0565 -0.0458
-9 36 2 -0.0347 -0.0254
-9 36 3 2.3287 -0.0129
-9 36 4 1.5541 -0.1135
-8 0 2 -1.5770 -0.3937
-8 0 4 0.2330 0.1560
-8 0 6 1.7009 -0.0926
-8 0 8 -0.5416 0.0715
-8 0 10 1.1018 -0.0205
-8 0 12 -0.1067 -0.0275
-8 0 14 -1.1131 0.0344
-8 0 16 4.1915 -0.0364
-8 0 18 -0.3646 0.0170
-8 0 20 0.6069 -0.0085
-8 1 1 1.8389 0.1315
-8 1 2 0.5877 0.0750
-8 1 3 -2.3171 0.0778
-8 1 4 1.7594 -0.0728
-8 1 5 -1.3603 0.0210
-8 1 6 -0.9016 0.0297
-8 1 7 -0.0720 -0.0495
-8 1 8 -3.0177 0.0517
-8 1 9 0.2451 0.0799
-8 1 10 -0.3719 -0.0640
-8 1 11 -0.0589 -0.0751
-8 1 12 -0.4136 0.0400
-8 1 13 0.7358 0.0495
-8 1 14 0.6091 -0.0036
-8 1 15 -0.4355 -0.0121
-8 1 16 -0.8096 -0.0283
-8 1 17 -1.9863 0.0146
-8 1 18 -0.3419 0.0476
-8 1 19 0.7182 0.0184
-8 1 20 3.0888 0.0543
-8 1 21 0.4458 -0.1613
-8 2 1 1.2768 0.1558
-8 2 2 3.6239 -0.0991
-8 2 3 -0.4691 0.0083
-8 2 4 4.0431 0.0301
-8 2 5 0.5800 -0.0382
-8 2 6 -2.0847 -0.0540
-8 2 7 3.0724 -0.0157
-8 2 8 -0.2113 0.0242
-8 2 9 0.2146 0.0088
-8 2 10 -1.7723 -0.0294
-8 2 11 1.0837 -0.0123
-8 2 12 -0.6979 0.0774
-8 2 13 0.2081 -0.0010
-8 2 14 -1.2239 -0.0288
-8 2 15 -1.8232 -0.0538
-8 2 16 -0.0966 -0.0232
-8 2 17 3.3733 0.0361
-8 2 18 -0.7808 0.0688
-8 2 19 -0.7828 -0.0242
-8 2 20 -1.3320 -0.0971
-8 2 21 -0.8440 -0.0507
-8 3 1 -1.4459 -0.0608
-8 3 2 2.2726 -0.0951
-8 3 3 -3.3407 -0.0180
-8 3 4 -3.5230 0.0887
-8 3 5 2.1264 0.0089
-8 3 6 -2.8952 0.0432
-8 3 7 2.7854 -0.0108
-8 3 8 0.0978 -0.0704
-8 3 9 -0.3632 0.0083
-8 3 10 -0.2033 0.0896
-8 3 11 2.2184 -0.0603
-8 3 12 -0.1473 -0.0388
-8 3 13 0.6755 0.0498
-8 3 14 1.6532 -0.0026
-8 3 15 1.3202 -0.0592
-8 3 16 0.4021 0.0548
-8 3 17 1.9800 0.0278
-8 3 18 -3.8101 -0.0817
-8 3 19 0.4449 -0.0445
-8 3 20 -1.7074 -0.0220
-8 3 21 0.9075 0.1282
-8 4 1 -6.0960 0.1234
-8 4 2 1.3450 -0.0839
-8 4 3 -0.1030 -0.1398
-8 4 4 -2.3542 0.1545
-8 4 5 5.1717 0.0576
-8 4 6 -3.4294 -0.1114
-8 4 7 -2.0302 -0.0193
-8 4 8 2.1274 0.0967
-8 4 9 0.7923 -0.0231
-8 4 10 -0.0736 -0.0236
-8 4 11 -0.2558 0.0019
-8 4 12 0.7625 -0.0427
-8 4 13 -0.9650 0.0083
-8 4 14 -0.2232 0.0482
-8 4 15 -2.4482 0.0194
-8 4 16 -2.6637 -0.0209
-8 4 17 1.9714 -0.0290
-8 4 18 0.9908 0.0632
-8 4 19 2.0479 0.0092
-8 4 20 0.2553 -0.0858
-8 4 21 0.7991 0.1021
-8 5 1 -2.4092 0.0597
-8 5 2 3.6168 0.1087
-8 5 3 1.5773 -0.0305
-8 5 4 -3.2885 -0.0821
-8 5 5 1.2994 -0.0190
-8 5 6 2.2050 0.0111
-8 5 7 -1.7309 -0.0153
-8 5 8 3.2391 0.0366
-8 5 9 -2.0281 0.0302
-8 5 10 -1.6214 -0.0063
-8 5 11 -1.5126 -0.0238
-8 5 12 -0.4367 -0.0286
-8 5 13 -1.9267 0.0321
-8 5 14 0.9923 0.0543
-8 5 15 0.6149 -0.0254
-8 5 16 -0.0923 -0.0612
-8 5 17 0.1624 0.0013
-8 5 18 0.2766 0.0890
-8 5 19 -2.3289 -0.0459
-8 5 20 1.0607 0.0066
-8 5 21 0.2841 0.1476
-8 6 1 -2.5980 0.0322
-8 6 2 -0.3144 -0.0331
-8 6 3 3.6793 -0.0323
-8 6 4 0.1349 0.0065
-8 6 5 0.7232 0.0594
-8 6 6 3.7052 0.0298
-8 6 7 -6.0651 -0.0865
-8 6 8 -0.3538 -0.0042
-8 6 9 0.9303 0.0498
-8 6 10 0.0108 -0.0346
-8 6 11 0.4299 -0.0107
-8 6 12 1.1304 0.0871
-8 6 13 1.5017 -0.0172
-8 6 14 1.4576 -0.0818
-8 6 15 1.0129 0.0159
-8 6 16 -0.8520 0.0164
-8 6 17 -1.1149 -0.0175
-8 6 18 2.0422 0.0785
-8 6 19 -1.6120 0.0290
-8 6 20 0.6466 -0.0673
-8 6 21 -2.7028 -0.0396
-8 7 1 0.2225 0.0032
-8 7 2 -2.3429 -0.0548
-8 7 3 2.6765 0.0641
-8 7 4 -4.8088 0.0427
-8 7 5 -4.9225 -0.0350
-8 7 6 1.1395 0.0512
-8 7 7 -0.7300 0.0018
-8 7 8 0.9804 -0.0850
-8 7 9 2.3328 -0.0006
-8 7 10 -1.8564 0.0825
-8 7 11 1.3911 -0.0185
-8 7 12 0.6379 -0.0577
-8 7 13 -0.3251 0.0218
-8 7 14 -0.5920 0.0192
-8 7 15 1.1252 -0.0066
-8 7 16 -0.9372 0.0015
-8 7 17 -0.0590 -0.0096
-8 7 18 1.1965 -0.0115
-8 7 19 -1.8263 -0.0699
-8 7 20 0.6657 -0.0581
-8 7 21 -0.5797 -0.0367
-8 8 1 0.6681 0.0572
-8 8 2 -6.0514 -0.0277
-8 8 3 0.5357 -0.0477
-8 8 4 1.1000 0.0012
-8 8 5 1.2185 0.0075
-8 8 6 4.0508 -0.0259
-8 8 7 1.8455 -0.0085
-8 8 8 -2.5523 0.0246
-8 8 9 1.2460 0.0168
-8 8 10 0.5213 -0.0154
-8 8 11 0.3128 -0.0361
-8 8 12 -1.8114 -0.0252
-8 8 13 -1.3524 0.0479
-8 8 14 -1.9247 0.0295
-8 8 15 0.0355 -0.0273
-8 8 16 -0.7478 0.0072
-8 8 17 0.1363 -0.0174
-8 8 18 -0.6047 -0.0002
-8 8 19 0.6494 -0.0216
-8 8 20 1.7550 0.0422
-8 8 21 0.6241 0.0050
-8 9 1 2.6784 -0.0034
-8 9 2 0.7580 -0.0005
-8 9 3 3.4735 -0.0209
-8 9 4 4.6474 -0.0167
-8 9 5 -2.7977 0.0135
-8 9 6 -1.6221 -0.0069
-8 9 7 0.2770 0.0146
-8 9 8 -0.8997 0.0293
-8 9 9 0.4735 -0.0182
-8 9 10 -0.9763 -0.0073
-8 9 11 -1.5962 0.0381
-8 9 12 0.1531 -0.0281
-8 9 13 1.0650 -0.0347
-8 9 14 0.1043 0.0443
-8 9 15 1.3132 0.0150
-8 9 16 0.0345 -0.0539
-8 9 17 0.9300 0.0086
-8 9 18 0.1444 0.0778
-8 9 19 0.7603 0.0006
-8 9 20 -1.2530 -0.0348
-8 10 1 2.5594 -0.0123
-8 10 2 0.3512 0.0283
-8 10 3 -4.4198 0.0134
-8 10 4 -0.2254 -0.0273
-8 10 5 -1.4519 0.0382
-8 10 6 -1.3616 0.0430
-8 10 7 1.3675 -0.0459
-8 10 8 -0.0538 -0.0185
-8 10 9 -1.3824 0.0263
-8 10 10 0.4248 0.0030
-8 10 11 2.0799 0.0054
-8 10 12 2.5154 0.0268
-8 10 13 -0.0037 -0.0081
-8 10 14 0.3045 -0.0408
-8 10 15 -0.2619 0.0022
-8 10 16 -0.0741 -0.0138
-8 10 17 1.2864 0.0064
-8 10 18 -0.5791 0.0529
-8 10 19 -0.6349 0.0808
-8 10 20 0.1297 -0.1503
-8 11 1 -2.0429 0.0145
-8 11 2 -1.0121 -0.0106
-8 11 3 -2.4164 0.0256
-8 11 4 0.6753 -0.0154
-8 11 5 2.4514 -0.0281
-8 11 6 -1.9415 0.0109
-8 11 7 0.3979 -0.0132
-8 11 8 0.9427 -0.0227
-8 11 9 0.3091 0.0067
-8 11 10 -0.3008 0.0194
-8 11 11 -2.3589 -0.0114
-8 11 12 -1.0898 -0.0024
-8 11 13 -1.3819 0.0179
-8 11 14 1.3175 0.0122
-8 11 15 -0.3532 0.0251
-8 11 16 -1.6480 0.0221
-8 11 17 -1.8357 -0.0473
-8 11 18 -0.3617 -0.0429
-8 11 19 -0.4745 0.0211
-8 11 20 0.0273 -0.1313
-8 12 1 0.5179 -0.0043
-8 12 2 4.2513 -0.0384
-8 12 3 1.4838 0.0216
-8 12 4 -1.7211 0.0134
-8 12 5 2.7925 -0.0327
-8 12 6 -0.5948 0.0110
-8 12 7 -1.0368 0.0382
-8 12 8 0.5538 -0.0121
-8 12 9 0.5683 -0.0234
-8 12 10 -1.3162 0.0088
-8 12 11 -0.1196 -0.0351
-8 12 12 2.0048 -0.0303
-8 12 13 0.3121 0.0179
-8 12 14 -0.8219 0.0090
-8 12 15 -0.0358 -0.0226
-8 12 16 0.5830 0.0077
-8 12 17 1.1668 -0.0368
-8 12 18 2.1475 -0.0131
-8 12 19 -1.7069 0.0293
-8 12 20 0.1036 0.0234
-8 13 1 -0.7986 0.0153
-8 13 2 -0.3897 -0.0181
-8 13 3 0.3626 -0.0099
-8 13 4 -1.9559 0.0275
-8 13 5 1.0683 0.0035
-8 13 6 0.3676 -0.0107
-8 13 7 -0.7479 0.0062
-8 13 8 0.4413 0.0026
-8 13 9 1.6315 -0.0156
-8 13 10 1.5073 0.0171
-8 13 11 1.8088 0.0261
-8 13 12 -1.0949 -0.0001
-8 13 13 -0.1063 -0.0091
-8 13 14 -0.3717 0.0054
-8 13 15 1.5670 -0.0073
-8 13 16 -0.3238 -0.0103
-8 13 17 -1.9155 0.0193
-8 13 18 2.1940 0.0679
-8 13 19 0.0396 -0.0679
-8 13 20 2.5972 0.0295
-8 14 1 -1.9245 0.0001
-8 14 2 -2.0148 -0.0048
-8 14 3 1.8021 -0.0017
-8 14 4 -0.5338 -0.0102
-8 14 5 -1.8934 -0.0098
-8 14 6 1.9711 -0.0041
-8 14 7 -0.3277 -0.0086
-8 14 8 -0.9230 0.0193
-8 14 9 -1.2784 0.0136
-8 14 10 -0.7905 -0.0063
-8 14 11 -2.2704 0.0180
-8 14 12 -1.9556 0.0093
-8 14 13 1.2657 -0.0295
-8 14 14 -1.0489 0.0029
-8 14 15 -0.4850 0.0165
-8 14 16 0.6106 -0.0023
-8 14 17 -0.7906 -0.0085
-8 14 18 1.7760 0.0627
-8 14 19 -1.7170 -0.0302
-8 14 20 -0.0524 0.0620
-8 15 1 1.7917 -0.0139
-8 15 2 0.1191 0.0107
-8 15 3 1.0567 0.0165
-8 15 4 2.6001 -0.0151
-8 15 5 -1.9209 0.0140
-8 15 6 0.8073 0.0241
-8 15 7 -1.2165 -0.0232
-8 15 8 0.1395 0.0067
-8 15 9 -1.2720 0.0297
-8 15 10 1.0027 -0.0275
-8 15 11 0.3947 -0.0261
-8 15 12 0.5848 0.0150
-8 15 13 0.6075 -0.0034
-8 15 14 0.2858 0.0011
-8 15 15 1.4784 0.0186
-8 15 16 1.2413 -0.0060
-8 15 17 -1.6272 -0.0104
-8 15 18 -3.2440 0.0067
-8 15 19 -0.8717 0.0143
-8 16 1 1.2601 -0.0177
-8 16 2 -0.3905 -0.0133
-8 16 3 -2.5294 0.0116
-8 16 4 1.1102 0.0050
-8 16 5 -1.6942 -0.0008
-8 16 6 -1.3865 0.0026
-8 16 7 2.1410 -0.0074
-8 16 8 1.4467 -0.0169
-8 16 9 -0.0212 -0.0238
-8 16 10 1.5539 0.0033
-8 16 11 1.8343 0.0121
-8 16 12 0.4157 -0.0051
-8 16 13 0.6225 0.0159
-8 16 14 -0.5772 -0.0028
-8 16 15 -1.3541 -0.0092
-8 16 16 -1.1163 -0.0204
-8 16 17 1.9627 0.0015
-8 16 18 -0.5347 -0.1124
-8 16 19 3.6585 0.0806
-8 17 1 -2.4227 -0.0012
-8 17 2 -2.0258 0.0074
-8 17 3 -1.9105 -0.0011
-8 17 4 0.7835 -0.0172
-8 17 5 3.1049 -0.0082
-8 17 6 -1.6696 -0.0019
-8 17 7 1.9665 -0.0008
-8 17 8 -1.8327 0.0053
-8 17 9 -0.8668 -0.0073
-8 17 10 -0.2980 0.0162
-8 17 11 -0.5317 -0.0066
-8 17 12 -1.6557 -0.0299
-8 17 13 0.2438 0.0360
-8 17 14 -0.7390 0.0204
-8 17 15 -0.8349 -0.0409
-8 17 16 0.3400 0.0128
-8 17 17 2.0036 0.0546
-8 17 18 0.6098 -0.0368
-8 17 19 -0.1843 0.1027
-8 18 1 2.8620 0.0165
-8 18 2 3.7124 0.0045
-8 18 3 1.1692 -0.0170
-8 18 4 -0.2785 0.0054
-8 18 5 1.3767 0.0221
-8 18 6 -3.6008 -0.0069
-8 18 7 0.2635 -0.0027
-8 18 8 1.0895 0.0250
-8 18 9 -1.2740 -0.0054
-8 18 10 -0.4843 -0.0042
-8 18 11 -0.9851 0.0175
-8 18 12 -1.3029 0.0000
-8 18 13 -0.3221 -0.0301
-8 18 14 0.6747 0.0078
-8 18 15 -0.3306 0.0029
-8 18 16 1.2738 -0.0081
-8 18 17 -0.8258 -0.0006
-8 18 18 0.1778 0.0907
-8 18 19 -4.2669 -0.0435
-8 19 1 0.7132 -0.0376
-8 19 2 -0.2735 -0.0064
-8 19 3 -2.4289 0.0226
-8 19 4 0.6884 -0.0080
-8 19 5 1.3601 -0.0141
-8 19 6 -0.6031 0.0050
-8 19 7 0.3925 0.0038
-8 19 8 2.7709 -0.0101
-8 19 9 -2.1445 0.0218
-8 19 10 2.3171 0.0168
-8 19 11 1.9077 -0.0147
-8 19 12 0.0679 -0.0060
-8 19 13 0.7021 0.0021
-8 19 14 3.4047 -0.0168
-8 19 15 -1.1838 0.0295
-8 19 16 -0.9707 -0.0419
-8 19 17 -1.1814 -0.0117
-8 19 18 1.6493 0.0779
-8 20 1 -1.5275 0.0061
-8 20 2 0.4481 0.0201
-8 20 3 -0.6384 0.0139
-8 20 4 -0.2133 -0.0164
-8 20 5 0.9189 0.0176
-8 20 6 -0.9361 0.0230
-8 20 7 -1.1947 -0.0155
-8 20 8 1.7703 -0.0244
-8 20 9 -1.1347 0.0200
-8 20 10 -0.5152 -0.0143
-8 20 11 1.0907 -0.0164
-8 20 12 -0.1944 0.0173
-8 20 13 -0.9066 0.0136
-8 20 14 0.2108 -0.0182
-8 20 15 -1.8380 0.0628
-8 20 16 -0.3788 -0.0454
-8 20 17 1.1718 -0.0508
-8 20 18 0.4556 -0.0088
-8 21 1 0.1088 -0.0114
-8 21 2 0.2196 -0.0162
-8 21 3 -1.3197 0.0224
-8 21 4 -2.6514 -0.0113
-8 21 5 2.3652 -0.0303
-8 21 6 -0.7840 -0.0142
-8 21 7 -2.0542 0.0064
-8 21 8 0.5403 0.0045
-8 21 9 -0.3175 0.0053
-8 21 10 -1.9327 -0.0027
-8 21 11 1.5837 0.0002
-8 21 12 -1.6201 -0.0152
-8 21 13 -1.5442 -0.0177
-8 21 14 1.1075 0.0484
-8 21 15 1.9067 -0.0155
-8 21 16 -0.3059 0.0004
-8 21 17 -0.4094 0.0756
-8 21 18 0.3392 0.0341
-8 22 1 0.4743 -0.0068
-8 22 2 1.7762 -0.0078
-8 22 3 1.8677 -0.0165
-8 22 4 0.2082 -0.0057
-8 22 5 1.2391 0.0415
-8 22 6 0.5664 0.0229
-8 22 7 -0.8878 -0.0050
-8 22 8 1.1714 -0.0232
-8 22 9 0.5238 -0.0202
-8 22 10 -0.3649 -0.0060
-8 22 11 0.1122 0.0104
-8 22 12 -0.2470 0.0130
-8 22 13 1.0472 -0.0070
-8 22 14 -0.6142 0.0345
-8 22 15 -0.1956 -0.0426
-8 22 16 -1.0704 0.0300
-8 22 17 -0.0459 -0.0441
-8 23 1 -2.0605 -0.0166
-8 23 2 0.3057 0.0070
-8 23 3 -1.1678 0.0131
-8 23 4 -1.0204 0.0026
-8 23 5 -0.0206 -0.0012
-8 23 6 1.6719 -0.0408
-8 23 7 -0.2693 0.0055
-8 23 8 0.3318 0.0069
-8 23 9 -0.3432 -0.0023
-8 23 10 1.8544 0.0255
-8 23 11 -0.5551 0.0329
-8 23 12 0.7366 -0.0254
-8 23 13 -0.8977 -0.0325
-8 23 14 -1.8702 -0.0270
-8 23 15 1.4331 -0.0529
-8 23 16 0.1044 -0.0165
-8 23 17 0.1003 -0.0652
-8 24 1 -1.3212 0.0181
-8 24 2 1.7096 0.0197
-8 24 3 -0.5807 -0.0131
-8 24 4 -0.8531 -0.0119
-8 24 5 0.0171 0.0156
-8 24 6 -0.3158 0.0023
-8 24 7 0.6716 0.0096
-8 24 8 -0.2476 0.0108
-8 24 9 -1.8502 0.0267
-8 24 10 1.2048 0.0072
-8 24 11 -0.9081 -0.0295
-8 24 12 -0.1988 -0.0065
-8 24 13 1.1362 0.0322
-8 24 14 1.4803 0.0423
-8 24 15 1.6964 0.0413
-8 24 16 -0.8792 0.0428
-8 25 1 0.9746 0.0021
-8 25 2 1.1626 -0.0131
-8 25 3 0.5428 -0.0014
-8 25 4 -0.7801 0.0181
-8 25 5 -0.1641 -0.0168
-8 25 6 -0.8140 0.0006
-8 25 7 -0.3123 0.0049
-8 25 8 -1.2895 -0.0062
-8 25 9 -0.8354 -0.0096
-8 25 10 0.2338 -0.0078
-8 25 11 1.3848 -0.0147
-8 25 12 -1.4566 0.0350
-8 25 13 1.7271 -0.0426
-8 25 14 -1.0498 0.0129
-8 25 15 -1.9346 0.0624
-8 25 16 -0.3647 -0.0438
-8 26 1 -1.0104 -0.0047
-8 26 2 -1.6767 0.0126
-8 26 3 1.4363 -0.0374
-8 26 4 0.0162 -0.0172
-8 26 5 0.0027 0.0152
-8 26 6 0.7838 0.0383
-8 26 7 2.2336 -0.0114
-8 26 8 2.1087 -0.0155
-8 26 9 -0.1493 0.0058
-8 26 10 -1.0695 0.0034
-8 26 11 2.2138 -0.0476
-8 26 12 -2.8334 0.0154
-8 26 13 -0.7918 -0.0037
-8 26 14 -0.3015 0.0031
-8 26 15 -0.5401 0.0174
-8 26 16 2.2756 -0.1603
-8 27 1 0.1038 -0.0089
-8 27 2 -0.1849 0.0385
-8 27 3 1.6169 -0.0042
-8 27 4 -1.5375 0.0021
-8 27 5 0.1329 0.0087
-8 27 6 -0.5185 -0.0194
-8 27 7 -0.9914 -0.0315
-8 27 8 -0.6112 -0.0083
-8 27 9 -2.6435 -0.0184
-8 27 10 1.6892 0.0235
-8 27 11 1.3293 0.0309
-8 27 12 -0.3636 0.0125
-8 27 13 -0.0130 -0.0592
-8 27 14 2.9998 -0.0573
-8 27 15 -1.2964 0.0171
-8 28 1 0.3604 -0.0103
-8 28 2 -0.4422 0.0254
-8 28 3 1.0809 -0.0124
-8 28 4 -0.8947 -0.0005
-8 28 5 -0.3484 0.0260
-8 28 6 -1.5093 -0.0072
-8 28 7 -0.7132 -0.0140
-8 28 8 3.2553 0.0103
-8 28 9 -1.5340 0.0179
-8 28 10 -0.0643 0.0306
-8 28 11 -1.0840 -0.0368
-8 28 12 1.0201 -0.0115
-8 28 13 -0.6695 0.0268
-8 28 14 0.5436 0.1155
-8 29 1 -2.0670 -0.0051
-8 29 2 0.0535 0.0239
-8 29 3 0.4095 -0.0023
-8 29 4 0.4612 -0.0305
-8 29 5 0.1443 0.0053
-8 29 6 2.2869 0.0116
-8 29 7 0.8177 0.0251
-8 29 8 1.1845 -0.0179
-8 29 9 -0.7653 -0.0201
-8 29 10 -1.2172 0.0368
-8 29 11 2.0326 0.0275
-8 29 12 -1.4927 0.0482
-8 29 13 -0.9836 -0.0397
-8 29 14 -0.7924 -0.1123
-8 30 1 -1.1921 0.0264
-8 30 2 0.2480 -0.0012
-8 30 3 -0.3474 -0.0089
-8 30 4 1.3684 -0.0403
-8 30 5 -0.7218 0.0110
-8 30 6 -0.7459 0.0090
-8 30 7 -0.9852 0.0243
-8 30 8 -0.6619 -0.0010
-8 30 9 2.4052 0.0256
-8 30 10 -1.2765 -0.0056
-8 30 11 1.9215 -0.0458
-8 30 12 -0.6763 -0.0702
-8 30 13 2.3658 0.0487
-8 31 1 0.0837 -0.0077
-8 31 2 0.7782 0.0014
-8 31 3 0.6667 0.0178
-8 31 4 -0.2432 -0.0005
-8 31 5 -1.2375 0.0079
-8 31 6 -0.6969 0.0277
-8 31 7 -0.1395 0.0354
-8 31 8 -1.5265 -0.0681
-8 31 9 -0.8418 -0.0216
-8 31 10 -0.7970 -0.0212
-8 31 11 -0.4837 0.0668
-8 31 12 0.0031 -0.0024
-8 32 1 0.1957 -0.0113
-8 32 2 -1.7004 0.0058
-8 32 3 -0.2356 -0.0126
-8 32 4 0.8220 0.0063
-8 32 5 0.2360 -0.0173
-8 32 6 0.5009 -0.0444
-8 32 7 -0.0983 -0.0094
-8 32 8 1.6099 -0.0368
-8 32 9 0.2078 0.0157
-8 32 10 1.4039 -0.0543
-8 32 11 -1.5793 -0.0752
-8 32 12 -1.2079 0.0027
-8 33 1 -0.1010 -0.0112
-8 33 2 -0.7479 0.0735
-8 33 3 0.4493 0.0102
-8 33 4 -0.2532 -0.0160
-8 33 5 -0.4605 0.0032
-8 33 6 1.8043 -0.0060
-8 33 7 0.7833 0.0045
-8 33 8 0.2981 -0.0063
-8 33 9 -0.3719 -0.0494
-8 33 10 0.8548 0.1239
-8 33 11 2.0703 0.0930
-8 34 1 -0.3511 -0.0209
-8 34 2 -0.9987 -0.0270
-8 34 3 0.4181 0.0150
-8 34 4 -0.5454 0.0206
-8 34 5 0.7064 -0.0294
-8 34 6 -1.4778 0.0099
-8 34 7 -2.1707 0.0169
-8 34 8 -2.0424 0.1696
-8 34 9 0.2325 0.0836
-8 34 10 -0.5948 0.0710
-8 35 1 0.8224 0.0027
-8 35 2 0.9049 -0.0084
-8 35 3 1.2358 -0.0385
-8 35 4 -0.9291 0.0036
-8 35 5 -0.3303 -0.0181
-8 35 6 0.6427 0.1228
-8 35 7 2.8580 0.0077
-8 35 8 0.7451 -0.1286
-8 36 1 0.0898 0.0850
-8 36 2 0.4437 -0.0517
-8 36 3 -0.9052 -0.1035
-8 36 4 1.3197 0.1211
-8 36 5 0.7428 -0.0138
-8 36 6 1.2648 -0.1643
-8 36 7 -0.1302 -0.0569
-8 37 1 -0.9485 -0.0182
-8 37 2 0.6304 0.1253
-8 37 3 -1.0743 0.0230
-8 37 4 -0.7573 -0.0425
-8 37 5 -2.8895 0.0041
-7 0 2 2.0157 0.5937
-7 0 4 0.4080 -0.1614
-7 0 6 1.9011 0.0230
-7 0 8 0.7851 -0.0096
-7 0 10 0.4224 -0.0374
-7 0 12 1.3316 0.0308
-7 0 14 -1.2248 -0.0417
-7 0 16 -0.2626 0.0345
-7 0 18 1.7419 -0.0188
-7 0 20 1.7518 -0.0429
-7 1 1 0.3661 -0.2955
-7 1 2 0.6237 -0.1289
-7 1 3 1.0480 0.0244
-7 1 4 4.6120 0.0345
-7 1 5 1.5289 -0.0657
-7 1 6 6.4412 0.0307
-7 1 7 -2.3594 0.0906
-7 1 8 1.5924 -0.0642
-7 1 9 0.6708 -0.1030
-7 1 10 1.6873 0.0581
-7 1 11 -0.6187 0.0656
-7 1 12 -1.1958 -0.0137
-7 1 13 -0.7751 -0.0091
-7 1 14 -1.4200 -0.0299
-7 1 15 3.5616 -0.0428
-7 1 16 1.7414 0.0364
-7 1 17 -1.9521 0.0375
-7 1 18 0.4702 -0.0226
-7 1 19 -0.2061 0.0236
-7 1 20 0.1581 -0.0302
-7 1 21 -1.0330 0.1632
-7 2 1 3.1989 -0.0552
-7 2 2 -5.7176 -0.1289
-7 2 3 -2.8838 -0.0295
-7 2 4 -3.0557 -0.0151
-7 2 5 -7.5792 0.0337
-7 2 6 -0.9867 0.0614
-7 2 7 -4.2270 0.0274
-7 2 8 0.2856 -0.0239
-7 2 9 0.2968 -0.0260
-7 2 10 -0.3084 0.0405
-7 2 11 -0.7170 0.0104
-7 2 12 0.2559 -0.0241
-7 2 13 1.9087 0.0140
-7 2 14 -1.1541 -0.0038
-7 2 15 -0.8642 0.0206
-7 2 16 -2.4023 0.0579
-7 2 17 -1.9832 -0.0234
-7 2 18 0.7292 -0.0782
-7 2 19 0.4143 -0.0299
-7 2 20 -1.1139 0.0573
-7 2 21 0.8568 0.0750
-7 3 1 8.1736 0.0939
-7 3 2 -1.1332 0.0490
-7 3 3 0.9285 0.1058
-7 3 4 1.5514 -0.0130
-7 3 5 -0.0307 -0.0760
-7 3 6 0.9819 -0.1024
-7 3 7 3.0814 0.0437
-7 3 8 -3.1579 0.0968
-7 3 9 -1.0204 -0.0307
-7 3 10 0.0716 -0.0560
-7 3 11 -0.4108 0.0515
-7 3 12 0.6339 -0.0150
-7 3 13 -1.0671 -0.0777
-7 3 14 -2.2806 0.0219
-7 3 15 0.7049 0.0574
-7 3 16 3.7491 -0.0414
-7 3 17 1.0357 -0.0291
-7 3 18 -1.2686 0.0854
-7 3 19 0.6510 -0.0323
-7 3 20 -1.0387 -0.0041
-7 3 21 -0.2718 0.0253
-7 4 1 6.7272 -0.0851
-7 4 2 0.9270 0.1563
-7 4 3 -1.8722 0.1372
-7 4 4 3.3475 -0.1395
-7 4 5 7.1773 -0.0113
-7 4 6 -2.0876 0.0747
-7 4 7 5.3499 -0.0322
-7 4 8 -2.9019 -0.0294
-7 4 9 0.4480 0.0457
-7 4 10 3.8130 -0.0430
-7 4 11 -0.9130 -0.0157
-7 4 12 0.7058 0.0712
-7 4 13 0.9935 0.0199
-7 4 14 1.9534 -0.0392
-7 4 15 -0.2820 0.0054
-7 4 16 0.6161 0.0001
-7 4 17 -0.8785 -0.0095
-7 4 18 -0.6212 -0.0031
-7 4 19 1.4953 -0.0144
-7 4 20 1.1415 0.0440
-7 4 21 -0.3548 -0.0381
-7 5 1 -4.4228 -0.1248
-7 5 2 3.4886 -0.1770
-7 5 3 -4.9551 0.0519
-7 5 4 -2.1842 0.0441
-7 5 5 1.4901 -0.0056
-7 5 6 -8.9552 0.0089
-7 5 7 2.9785 0.0202
-7 5 8 2.5218 -0.0261
-7 5 9 -2.6529 -0.0478
-7 5 10 1.6088 -0.0278
-7 5 11 -1.2490 0.0443
-7 5 12 -0.5609 0.0443
-7 5 13 0.5367 -0.0226
-7 5 14 -0.4955 -0.0748
-7 5 15 -3.6443 0.0384
-7 5 16 0.4557 0.0295
-7 5 17 0.6956 -0.0139
-7 5 18 -0.1975 -0.0226
-7 5 19 -0.2558 0.0056
-7 5 20 1.2048 0.0179
-7 5 21 -1.4606 -0.1143
-7 6 1 -4.7145 -0.0213
-7 6 2 9.0376 -0.0066
-7 6 3 -6.6239 0.0298
-7 6 4 -4.1927 0.0104
-7 6 5 3.9236 -0.0281
-7 6 6 -0.9876 -0.0144
-7 6 7 -1.3722 0.0557
-7 6 8 1.9891 -0.0090
-7 6 9 -4.6739 -0.0139
-7 6 10 0.5507 0.0443
-7 6 11 0.4971 -0.0155
-7 6 12 -1.9683 -0.0692
-7 6 13 1.0734 0.0595
-7 6 14 0.8807 0.0173
-7 6 15 -0.0479 -0.0420
-7 6 16 0.3191 0.0275
-7 6 17 -1.0583 0.0481
-7 6 18 -1.6031 -0.0581
-7 6 19 -1.1992 -0.0324
-7 6 20 -0.4702 0.1194
-7 6 21 0.2048 -0.0346
-7 7 1 -3.9826 -0.0205
-7 7 2 8.3188 0.0405
-7 7 3 3.8769 -0.0660
-7 7 4 1.4727 0.0162
-7 7 5 4.6058 0.0058
-7 7 6 1.4544 -0.1146
-7 7 7 -4.7405 0.0273
-7 7 8 3.5313 0.1091
-7 7 9 0.2996 -0.0150
-7 7 10 -0.2232 -0.0470
-7 7 11 0.3808 0.0378
-7 7 12 -0.8955 0.0056
-7 7 13 0.7510 -0.0475
-7 7 14 0.1768 0.0038
-7 7 15 1.2675 0.0075
-7 7 16 -0.2488 0.0053
-7 7 17 2.6227 -0.0086
-7 7 18 1.8318 -0.0385
-7 7 19 1.2043 -0.0015
-7 7 20 -0.6160 0.0627
-7 7 21 1.4315 0.0346
-7 8 1 -2.0865 -0.0486
-7 8 2 -3.4141 0.0365
-7 8 3 0.9869 0.0128
-7 8 4 -8.2199 -0.0031
-7 8 5 -1.8185 0.0055
-7 8 6 2.9986 0.0163
-7 8 7 -1.2444 -0.0058
-7 8 8 0.8670 -0.0154
-7 8 9 -0.5107 -0.0108
-7 8 10 1.8557 -0.0007
-7 8 11 0.9771 0.0095
-7 8 12 0.0396 0.0210
-7 8 13 -0.3015 0.0009
-7 8 14 -0.2594 0.0064
-7 8 15 -0.3732 -0.0219
-7 8 16 -1.8542 -0.0091
-7 8 17 1.2494 0.0471
-7 8 18 -1.3477 0.0560
-7 8 19 -0.1419 -0.0464
-7 8 20 -0.4158 -0.0777
-7 8 21 0.1371 0.0321
-7 9 1 -1.1711 0.0235
-7 9 2 -6.9043 0.0046
-7 9 3 4.1307 0.0316
-7 9 4 -1.5531 0.0306
-7 9 5 0.7853 0.0074
-7 9 6 1.3238 0.0176
-7 9 7 -1.1520 -0.0251
-7 9 8 -0.3540 -0.0220
-7 9 9 -0.5901 0.0063
-7 9 10 1.7911 -0.0355
-7 9 11 -1.6451 -0.0159
-7 9 12 -1.7712 0.0444
-7 9 13 -0.6558 0.0206
-7 9 14 0.7992 -0.0678
-7 9 15 -0.7184 0.0107
-7 9 16 -1.3722 0.0563
-7 9 17 -1.8848 -0.0649
-7 9 18 -1.8272 -0.0138
-7 9 19 -0.7073 -0.0148
-7 9 20 0.1525 0.0027
-7 9 21 -0.3964 0.0783
-7 10 1 4.3948 0.0033
-7 10 2 3.1463 -0.0574
-7 10 3 4.4162 -0.0005
-7 10 4 1.5325 0.0209
-7 10 5 -0.9630 -0.0375
-7 10 6 -0.5767 -0.0212
-7 10 7 0.6107 0.0308
-7 10 8 0.2823 0.0063
-7 10 9 -2.9558 0.0061
-7 10 10 -1.6564 0.0105
-7 10 11 2.2339 -0.0130
-7 10 12 -0.1813 -0.0313
-7 10 13 0.6196 0.0358
-7 10 14 2.4447 0.0300
-7 10 15 0.4378 -0.0124
-7 10 16 1.5452 0.0011
-7 10 17 1.6003 -0.0011
-7 10 18 3.3165 0.0217
-7 10 19 0.2552 0.0055
-7 10 20 0.4843 0.0460
-7 10 21 -0.5885 0.0314
-7 11 1 -2.4466 -0.0203
-7 11 2 0.3182 -0.0015
-7 11 3 -4.3408 -0.0098
-7 11 4 0.3454 -0.0080
-7 11 5 -1.0342 0.0144
-7 11 6 0.3759 -0.0050
-7 11 7 1.4954 0.0059
-7 11 8 0.4480 0.0239
-7 11 9 0.4360 0.0050
-7 11 10 0.7387 0.0031
-7 11 11 3.6201 0.0040
-7 11 12 -0.9964 0.0029
-7 11 13 -1.2716 -0.0178
-7 11 14 -0.9203 -0.0104
-7 11 15 -0.7209 -0.0109
-7 11 16 0.6091 -0.0012
-7 11 17 0.7357 0.0352
-7 11 18 0.5913 -0.0351
-7 11 19 0.3606 -0.0350
-7 11 20 -1.0400 0.0372
-7 11 21 -2.0814 -0.0798
-7 12 1 -2.8253 0.0052
-7 12 2 0.1082 0.0238
-7 12 3 -2.8262 -0.0157
-7 12 4 2.1641 -0.0213
-7 12 5 0.6838 0.0314
-7 12 6 -0.7643 -0.0273
-7 12 7 -0.2725 -0.0363
-7 12 8 1.1345 0.0159
-7 12 9 0.3462 -0.0095
-7 12 10 -1.0361 -0.0184
-7 12 11 -2.7817 0.0215
-7 12 12 0.2815 0.0041
-7 12 13 -0.5582 -0.0106
-7 12 14 -0.1433 -0.0041
-7 12 15 0.9438 -0.0263
-7 12 16 -3.0155 -0.0345
-7 12 17 -2.2821 0.0318
-7 12 18 -2.3089 0.0554
-7 12 19 0.4690 -0.0622
-7 12 20 -0.0300 0.0268
-7 13 1 2.2801 -0.0370
-7 13 2 4.0753 0.0307
-7 13 3 0.9962 0.0219
-7 13 4 -0.3176 -0.0363
-7 13 5 0.8664 0.0109
-7 13 6 -1.6482 0.0052
-7 13 7 -1.2655 0.0106
-7 13 8 1.1058 0.0054
-7 13 9 -3.6477 0.0100
-7 13 10 0.4508 -0.0123
-7 13 11 -1.1949 0.0136
-7 13 12 2.6554 -0.0132
-7 13 13 0.0185 0.0079
-7 13 14 0.5093 0.0247
-7 13 15 0.4592 0.0225
-7 13 16 -1.3424 0.0395
-7 13 17 1.0830 -0.0358
-7 13 18 0.4472 -0.0388
-7 13 19 -0.2400 -0.0537
-7 13 20 1.0929 0.1038
-7 14 1 -0.5222 -0.0200
-7 14 2 -2.0039 0.0136
-7 14 3 -0.8861 0.0141
-7 14 4 -3.2444 0.0115
-7 14 5 1.6254 0.0221
-7 14 6 -0.1413 -0.0046
-7 14 7 -1.6983 0.0124
-7 14 8 2.1251 -0.0169
-7 14 9 1.1137 0.0019
-7 14 10 3.0489 -0.0012
-7 14 11 0.0864 -0.0167
-7 14 12 -0.5840 -0.0032
-7 14 13 -1.2092 0.0096
-7 14 14 0.4774 0.0024
-7 14 15 0.9935 -0.0197
-7 14 16 2.0292 -0.0072
-7 14 17 0.9418 0.0147
-7 14 18 1.6962 0.0095
-7 14 19 -0.6081 0.0992
-7 14 20 0.7411 -0.0125
-7 15 1 -2.6670 -0.0011
-7 15 2 0.0074 -0.0145
-7 15 3 2.7364 -0.0089
-7 15 4 -3.0008 0.0270
-7 15 5 1.5566 -0.0154
-7 15 6 2.7626 -0.0233
-7 15 7 -0.1391 0.0333
-7 15 8 0.3050 -0.0151
-7 15 9 0.9304 -0.0294
-7 15 10 -2.4950 0.0211
-7 15 11 -0.2688 -0.0033
-7 15 12 0.7656 -0.0001
-7 15 13 0.1765 0.0118
-7 15 14 0.5262 -0.0118
-7 15 15 0.9416 -0.0018
-7 15 16 -0.8972 0.0321
-7 15 17 -1.3221 0.0163
-7 15 18 0.5850 -0.0521
-7 15 19 0.2434 0.0391
-7 15 20 0.2426 -0.1551
-7 16 1 1.1044 0.0133
-7 16 2 1.1144 0.0083
-7 16 3 3.2960 -0.0212
-7 16 4 -0.0221 0.0000
-7 16 5 0.0066 -0.0082
-7 16 6 0.7329 -0.0185
-7 16 7 -2.6983 0.0030
-7 16 8 -2.8257 0.0082
-7 16 9 0.5937 0.0077
-7 16 10 -0.0482 0.0000
-7 16 11 -0.1443 0.0107
-7 16 12 -0.4775 0.0048
-7 16 13 -0.9505 0.0014
-7 16 14 -2.6705 -0.0253
-7 16 15 0.5803 -0.0460
-7 16 16 -2.3349 0.0228
-7 16 17 -0.6912 -0.0252
-7 16 18 -1.7356 -0.0174
-7 16 19 -0.9121 -0.0329
-7 16 20 -1.7658 -0.0201
-7 17 1 -2.1079 0.0020
-7 17 2 -2.3421 -0.0078
-7 17 3 0.7421 -0.0150
-7 17 4 -0.8568 -0.0059
-7 17 5 -4.3182 0.0021
-7 17 6 3.5053 0.0085
-7 17 7 1.4437 -0.0075
-7 17 8 0.6428 0.0055
-7 17 9 0.5415 0.0146
-7 17 10 0.8726 -0.0151
-7 17 11 -0.8899 0.0046
-7 17 12 0.2038 0.0058
-7 17 13 2.5117 -0.0254
-7 17 14 -2.1422 0.0204
-7 17 15 1.9518 0.0259
-7 17 16 0.7968 0.0032
-7 17 17 0.7045 -0.0297
-7 17 18 0.5988 0.0191
-7 17 19 1.6301 -0.0416
-7 18 1 -1.8368 -0.0310
-7 18 2 -0.8447 0.0040
-7 18 3 0.3315 0.0273
-7 18 4 2.6273 -0.0066
-7 18 5 -3.2307 -0.0088
-7 18 6 2.1914 0.0237
-7 18 7 -1.4683 -0.0175
-7 18 8 -1.5140 -0.0091
-7 18 9 0.1243 0.0105
-7 18 10 1.0188 -0.0088
-7 18 11 0.6707 -0.0208
-7 18 12 -0.2779 0.0382
-7 18 13 1.5207 0.0191
-7 18 14 -0.0944 -0.0119
-7 18 15 0.8165 0.0013
-7 18 16 2.0535 -0.0121
-7 18 17 -0.2432 0.0537
-7 18 18 0.8309 0.0683
-7 18 19 0.5189 -0.0616
-7 19 1 2.5597 0.0312
-7 19 2 0.8122 0.0166
-7 19 3 -0.7132 0.0008
-7 19 4 1.6102 0.0112
-7 19 5 -2.8839 0.0010
-7 19 6 -0.5910 -0.0016
-7 19 7 2.2418 0.0151
-7 19 8 -1.1191 0.0288
-7 19 9 -0.3346 -0.0032
-7 19 10 -0.3397 -0.0096
-7 19 11 -1.4842 -0.0019
-7 19 12 -0.3652 -0.0322
-7 19 13 -0.3494 -0.0096
-7 19 14 0.1023 0.0160
-7 19 15 -2.6931 -0.0094
-7 19 16 -0.4507 0.0236
-7 19 17 -1.3378 0.0047
-7 19 18 -1.6278 -0.0697
-7 19 19 -0.8616 -0.0262
-7 20 1 -0.5383 -0.0219
-7 20 2 -3.2760 0.0062
-7 20 3 1.3831 -0.0035
-7 20 4 1.9372 0.0080
-7 20 5 1.2442 0.0017
-7 20 6 -1.1515 -0.0045
-7 20 7 3.0790 0.0066
-7 20 8 -1.2540 -0.0204
-7 20 9 0.2624 -0.0281
-7 20 10 2.1349 0.0036
-7 20 11 -1.4787 0.0296
-7 20 12 0.7894 -0.0171
-7 20 13 -0.5138 0.0060
-7 20 14 -0.5574 0.0091
-7 20 15 0.4600 -0.0745
-7 20 16 -0.3049 0.0099
-7 20 17 0.9815 0.0505
-7 20 18 0.0217 -0.0884
-7 21 1 0.5323 0.0048
-7 21 2 -2.0439 0.0034
-7 21 3 1.0786 -0.0428
-7 21 4 -1.2296 -0.0054
-7 21 5 -0.3232 0.0124
-7 21 6 -1.3223 -0.0303
-7 21 7 1.1582 -0.0170
-7 21 8 -0.3053 0.0173
-7 21 9 -0.9772 0.0057
-7 21 10 0.7619 -0.0006
-7 21 11 -0.2838 0.0008
-7 21 12 0.0477 0.0074
-7 21 13 1.8949 0.0120
-7 21 14 -0.4507 0.0083
-7 21 15 2.4639 0.0371
-7 21 16 -0.4207 -0.0115
-7 21 17 1.8822 -0.0163
-7 21 18 1.4337 -0.0381
-7 22 1 1.9852 -0.0087
-7 22 2 -1.0135 0.0005
-7 22 3 -0.7949 0.0329
-7 22 4 2.6547 0.0096
-7 22 5 -0.5899 -0.0235
-7 22 6 -1.4670 -0.0013
-7 22 7 -1.0322 0.0245
-7 22 8 -0.1518 -0.0137
-7 22 9 -0.6755 -0.0091
-7 22 10 -0.0420 0.0166
-7 22 11 0.9305 0.0021
-7 22 12 -2.1857 0.0138
-7 22 13 1.1478 0.0113
-7 22 14 -1.4259 -0.0514
-7 22 15 -0.5909 -0.0164
-7 22 16 -1.1206 0.0543
-7 22 17 -1.5311 -0.0188
-7 22 18 -0.7817 0.1280
-7 23 1 1.0612 0.0279
-7 23 2 1.1312 -0.0056
-7 23 3 -1.8130 -0.0101
-7 23 4 1.4033 -0.0047
-7 23 5 -0.7894 -0.0042
-7 23 6 1.2014 0.0075
-7 23 7 0.9209 0.0078
-7 23 8 1.1743 -0.0165
-7 23 9 0.2353 0.0596
-7 23 10 -0.1002 -0.0149
-7 23 11 1.0190 -0.0434
-7 23 12 -0.0994 0.0243
-7 23 13 0.3425 -0.0090
-7 23 14 -0.1422 -0.0121
-7 23 15 -1.4916 0.0108
-7 23 16 0.8051 0.0349
-7 23 17 -0.6862 -0.0803
-7 24 1 -0.2129 -0.0014
-7 24 2 0.0669 -0.0131
-7 24 3 -1.2415 0.0067
-7 24 4 0.5350 0.0212
-7 24 5 0.8288 0.0039
-7 24 6 0.0930 0.0161
-7 24 7 -1.2180 0.0453
-7 24 8 1.0265 -0.0217
-7 24 9 0.4108 -0.0119
-7 24 10 0.0036 -0.0355
-7 24 11 -0.5786 0.0015
-7 24 12 -0.2356 0.0396
-7 24 13 -0.8121 -0.0082
-7 24 14 2.0312 -0.0119
-7 24 15 1.5324 0.0012
-7 24 16 2.0711 -0.0958
-7 24 17 0.6531 0.1518
-7 25 1 1.3499 0.0109
-7 25 2 -1.4660 0.0118
-7 25 3 -0.3449 0.0075
-7 25 4 -0.8987 -0.0111
-7 25 5 -0.7657 0.0006
-7 25 6 -0.1265 -0.0242
-7 25 7 -0.4487 -0.0292
-7 25 8 -2.0349 0.0088
-7 25 9 -0.7891 0.0190
-7 25 10 -0.8272 -0.0148
-7 25 11 -1.4675 -0.0045
-7 25 12 0.3740 -0.0260
-7 25 13 0.2098 0.0252
-7 25 14 -0.8722 0.0255
-7 25 15 -1.7469 -0.0080
-7 25 16 -1.9462 -0.0105
-7 25 17 -1.0072 0.0892
-7 26 1 0.8554 -0.0153
-7 26 2 0.8682 -0.0196
-7 26 3 1.1301 0.0008
-7 26 4 0.6389 -0.0090
-7 26 5 0.8110 -0.0112
-7 26 6 -0.0989 -0.0038
-7 26 7 1.4960 -0.0170
-7 26 8 -1.4346 0.0107
-7 26 9 1.9389 -0.0116
-7 26 10 1.1157 -0.0110
-7 26 11 0.3320 0.0429
-7 26 12 1.2067 -0.0368
-7 26 13 -0.0643 -0.0149
-7 26 14 -1.0919 0.0764
-7 26 15 0.7123 -0.1258
-7 26 16 0.8703 0.1046
-7 27 1 -1.0926 0.0158
-7 27 2 0.8667 0.0131
-7 27 3 -1.6958 -0.0151
-7 27 4 0.0022 0.0253
-7 27 5 0.3849 -0.0036
-7 27 6 -0.8041 0.0013
-7 27 7 1.5723 -0.0028
-7 27 8 0.0523 0.0031
-7 27 9 -0.1034 0.0067
-7 27 10 1.6668 0.0164
-7 27 11 1.0842 -0.0180
-7 27 12 -0.8019 0.0218
-7 27 13 0.8564 0.0506
-7 27 14 1.3219 0.0218
-7 27 15 1.3612 -0.0560
-7 27 16 0.3365 0.0375
-7 28 1 -1.8421 0.0062
-7 28 2 1.7784 0.0026
-7 28 3 -1.0195 0.0026
-7 28 4 0.6771 0.0278
-7 28 5 -0.8751 -0.0187
-7 28 6 0.5471 0.0011
-7 28 7 -1.0180 0.0353
-7 28 8 1.5326 0.0056
-7 28 9 -1.4707 -0.0025
-7 28 10 -1.1082 0.0556
-7 28 11 -0.4940 -0.0345
-7 28 12 -2.7996 -0.0253
-7 28 13 0.7458 -0.0067
-7 28 14 -1.8655 -0.1270
-7 28 15 -1.6786 0.1637
-7 29 1 1.0922 -0.0090
-7 29 2 1.0823 -0.0139
-7 29 3 -0.4531 0.0163
-7 29 4 0.7752 -0.0071
-7 29 5 -0.6545 -0.0246
-7 29 6 1.1088 0.0096
-7 29 7 -1.9220 0.0026
-7 29 8 0.0868 -0.0098
-7 29 9 -1.7255 0.0133
-7 29 10 -2.2310 -0.0199
-7 29 11 2.2042 -0.0450
-7 29 12 0.0243 0.0183
-7 29 13 -0.0705 0.0231
-7 29 14 -0.4911 0.0090
-7 30 1 -0.1212 0.0121
-7 30 2 -1.5811 -0.0207
-7 30 3 0.0519 -0.0254
-7 30 4 -1.2967 0.0174
-7 30 5 -0.3329 0.0103
-7 30 6 -0.5727 0.0161
-7 30 7 1.0630 -0.0198
-7 30 8 -0.1257 -0.0404
-7 30 9 2.0908 0.0106
-7 30 10 0.3706 -0.0215
-7 30 11 0.6414 0.0414
-7 30 12 1.3016 0.0343
-7 30 13 -0.5333 -0.1299
-7 30 14 3.0836 0.1289
-7 31 1 0.4342 -0.0435
-7 31 2 -1.1881 -0.0062
-7 31 3 1.1456 0.0134
-7 31 4 -0.0754 0.0294
-7 31 5 1.9398 -0.0107
-7 31 6 -0.8463 -0.0306
-7 31 7 1.7937 0.0257
-7 31 8 -0.1296 0.0160
-7 31 9 1.6127 -0.0246
-7 31 10 -0.3567 -0.0427
-7 31 11 -1.8279 0.0253
-7 31 12 2.1659 0.0055
-7 31 13 -1.5569 0.0391
-7 32 1 -0.2922 0.0332
-7 32 2 2.1908 0.0074
-7 32 3 0.3394 0.0058
-7 32 4 -0.0943 -0.0231
-7 32 5 0.0795 0.0105
-7 32 6 -0.8621 -0.0346
-7 32 7 -0.5045 -0.0182
-7 32 8 0.1122 0.0043
-7 32 9 -1.1473 0.0278
-7 32 10 -0.7040 0.0382
-7 32 11 -0.8655 0.0538
-7 32 12 0.4485 -0.1208
-7 33 1 -1.6633 0.0438
-7 33 2 0.9615 -0.0427
-7 33 3 -1.3144 0.0268
-7 33 4 0.6338 0.0250
-7 33 5 -0.4314 -0.0177
-7 33 6 -0.5097 0.0026
-7 33 7 -2.7689 0.0519
-7 33 8 0.8737 0.0170
-7 33 9 -0.3443 0.0130
-7 33 10 0.5467 -0.0665
-7 33 11 0.5866 0.0080
-7 33 12 -1.0964 0.0929
-7 34 1 -0.7272 0.0228
-7 34 2 0.1011 -0.0220
-7 34 3 -0.5246 -0.0485
-7 34 4 -0.1746 0.0179
-7 34 5 -0.2096 0.0240
-7 34 6 2.3170 0.0272
-7 34 7 0.1606 0.0081
-7 34 8 2.0742 -0.0407
-7 34 9 1.9337 0.0557
-7 34 10 -0.7326 0.0797
-7 34 11 0.1418 -0.0609
-7 35 1 0.4897 -0.0565
-7 35 2 -1.3598 -0.0346
-7 35 3 -0.4272 0.0430
-7 35 4 2.0109 -0.0344
-7 35 5 0.0492 -0.0428
-7 35 6 0.1620 -0.0613
-7 35 7 -1.1565 -0.0068
-7 35 8 -2.1397 0.0334
-7 35 9 1.2832 -0.1318
-7 35 10 -2.4543 -0.1003
-7 36 1 1.1292 0.0357
-7 36 2 -0.0349 -0.0214
-7 36 3 -1.9006 0.0541
-7 36 4 -0.2354 -0.0098
-7 36 5 -0.9953 0.0842
-7 36 6 -0.5201 0.0445
-7 36 7 0.4348 -0.1388
-7 36 8 -2.9962 -0.0250
-7 37 1 0.4576 0.0727
-7 37 2 1.3320 -0.1010
-7 37 3 0.2076 0.0646
-7 37 4 0.9985 0.1363
-7 37 5 2.8155 -0.1213
-7 37 6 -0.2819 0.0300
-7 37 7 0.7808 0.1058
-7 38 1 0.9071 0.0928
-7 38 2 1.6271 -0.0039
-7 38 3 -0.3561 -0.1885
-7 38 4 -2.9378 -0.0276
-6 0 2 -5.8693 -0.6394
-6 0 4 -7.7677 0.1069
-6 0 6 -6.9723 0.0668
-6 0 8 0.3379 -0.0786
-6 0 10 -2.7613 0.0592
-6 0 12 0.4677 -0.0340
-6 0 14 2.2233 0.0302
-6 0 16 -3.0631 -0.0160
-6 0 18 -0.5733 0.0070
-6 0 20 0.9051 0.0407
-6 0 22 -2.4931 -0.0863
-6 1 1 -4.5542 0.3885
-6 1 2 0.7297 0.1393
-6 1 3 6.7689 -0.1132
-6 1 4 -2.3050 0.0027
-6 1 5 2.1748 0.0766
-6 1 6 -2.6784 -0.0767
-6 1 7 1.5741 -0.1028
-6 1 8 -0.2322 0.0752
-6 1 9 -0.1784 0.0779
-6 1 10 -1.6222 -0.0087
-6 1 11 1.5347 -0.0182
-6 1 12 -0.2391 -0.0236
-6 1 13 -2.7065 -0.0038
-6 1 14 -0.3813 0.0481
-6 1 15 -0.9873 0.0475
-6 1 16 0.8068 -0.0325
-6 1 17 1.6180 -0.0477
-6 1 18 1.4647 0.0160
-6 1 19 -1.1845 -0.0353
-6 1 20 -1.3527 -0.0423
-6 1 21 0.3258 0.0186
-6 1 22 0.3008 -0.0086
-6 2 1 1.2131 -0.0688
-6 2 2 1.3224 0.3352
-6 2 3 4.8616 0.0395
-6 2 4 0.7056 0.0140
-6 2 5 1.0920 -0.0043
-6 2 6 2.1610 -0.0406
-6 2 7 -0.8994 -0.0354
-6 2 8 1.7105 0.0311
-6 2 9 2.3166 0.0124
-6 2 10 -1.0810 -0.0112
-6 2 11 -1.3243 0.0141
-6 2 12 0.6925 -0.0107
-6 2 13 -2.6925 -0.0332
-6 2 14 2.4124 0.0309
-6 2 15 1.5231 0.0088
-6 2 16 0.8250 -0.0553
-6 2 17 -0.4924 0.0096
-6 2 18 -0.1306 0.0807
-6 2 19 -1.3541 -0.0013
-6 2 20 0.6467 -0.0366
-6 2 21 0.0578 -0.0091
-6 2 22 1.4116 -0.0178
-6 3 1 -6.4073 -0.1184
-6 3 2 -11.1701 0.0220
-6 3 3 1.9785 -0.1648
-6 3 4 0.9081 -0.0675
-6 3 5 -3.4515 0.1025
-6 3 6 2.8786 0.1266
-6 3 7 -0.2130 -0.0730
-6 3 8 0.8290 -0.0785
-6 3 9 0.7503 0.0383
-6 3 10 1.7071 0.0139
-6 3 11 0.2618 -0.0583
-6 3 12 3.0878 0.0446
-6 3 13 0.7548 0.0489
-6 3 14 -0.1872 -0.0440
-6 3 15 0.6134 -0.0176
-6 3 16 -2.2743 0.0125
-6 3 17 0.1723 -0.0118
-6 3 18 0.9451 -0.0243
-6 3 19 0.7035 0.0590
-6 3 20 1.2923 -0.0485
-6 3 21 -0.5126 -0.1661
-6 3 22 0.5306 0.0894
-6 4 1 8.9762 0.0197
-6 4 2 -8.2781 -0.1854
-6 4 3 1.5187 -0.0858
-6 4 4 0.9171 0.0895
-6 4 5 -5.4812 -0.0564
-6 4 6 0.4645 0.0012
-6 4 7 -1.5518 0.0877
-6 4 8 -2.4087 -0.0178
-6 4 9 -1.4807 -0.0562
-6 4 10 -1.4399 0.0589
-6 4 11 -1.0773 0.0091
-6 4 12 -0.2493 -0.0669
-6 4 13 0.9546 0.0060
-6 4 14 -2.5596 0.0209
-6 4 15 2.8448 0.0063
-6 4 16 -1.5613 -0.0048
-6 4 17 -0.7981 -0.0008
-6 4 18 -0.2717 -0.0171
-6 4 19 -0.1182 0.0064
-6 4 20 -0.4095 0.0258
-6 4 21 -0.7228 0.0198
-6 4 22 -0.9106 0.2305
-6 5 1 9.2532 0.1672
-6 5 2 -4.9655 0.1864
-6 5 3 2.6441 -0.0676
-6 5 4 7.8736 0.0004
-6 5 5 -0.3406 0.0015
-6 5 6 0.7731 -0.0350
-6 5 7 0.0606 -0.0443
-6 5 8 -2.6375 -0.0049
-6 5 9 0.8617 0.0520
-6 5 10 -0.3652 0.0465
-6 5 11 1.5974 -0.0270
-6 5 12 -0.5687 -0.0653
-6 5 13 -0.8646 0.0238
-6 5 14 -1.4739 0.0367
-6 5 15 0.2106 -0.0227
-6 5 16 -0.2909 -0.0039
-6 5 17 0.1682 0.0064
-6 5 18 0.8316 -0.0314
-6 5 19 -0.6659 0.0534
-6 5 20 0.2788 0.0598
-6 5 21 -0.4034 -0.0093
-6 6 1 7.6634 -0.0150
-6 6 2 1.0967 0.0354
-6 6 3 -2.1310 -0.0160
-6 6 4 2.4482 -0.0145
-6 6 5 -3.4705 0.0218
-6 6 6 -1.7136 0.0018
-6 6 7 5.0840 -0.0267
-6 6 8 1.3472 0.0269
-6 6 9 2.6833 -0.0205
-6 6 10 0.3862 -0.0514
-6 6 11 -1.8602 0.0535
-6 6 12 1.4137 0.0463
-6 6 13 -1.6303 -0.0559
-6 6 14 -0.1021 0.0100
-6 6 15 -0.5508 0.0468
-6 6 16 2.9230 -0.0500
-6 6 17 -0.6803 -0.0222
-6 6 18 1.3923 0.0405
-6 6 19 0.1232 0.0685
-6 6 20 0.7192 -0.1679
-6 6 21 -0.2898 0.0007
-6 7 1 2.3027 0.0181
-6 7 2 -5.7378 0.0021
-6 7 3 -10.0317 0.0792
-6 7 4 0.5103 -0.0774
-6 7 5 1.4579 0.0331
-6 7 6 -0.4176 0.1459
-6 7 7 3.1068 -0.0463
-6 7 8 -1.7697 -0.0750
-6 7 9 -2.3809 0.0490
-6 7 10 1.8594 0.0260
-6 7 11 -2.6106 -0.0546
-6 7 12 2.6633 0.0139
-6 7 13 0.5964 0.0369
-6 7 14 1.5871 -0.0223
-6 7 15 0.0075 0.0014
-6 7 16 1.2756 0.0201
-6 7 17 -3.6940 -0.0058
-6 7 18 -0.6142 0.0143
-6 7 19 -1.1580 0.0256
-6 7 20 0.4530 -0.0789
-6 7 21 4.2433 0.0556
-6 8 1 1.5576 0.0193
-6 8 2 5.1360 -0.0553
-6 8 3 1.1176 0.0213
-6 8 4 4.6996 -0.0013
-6 8 5 -0.0198 -0.0293
-6 8 6 -6.7365 -0.0102
-6 8 7 -1.7669 0.0158
-6 8 8 0.0223 -0.0042
-6 8 9 -2.3789 -0.0138
-6 8 10 1.4608 0.0108
-6 8 11 -0.9470 -0.0097
-6 8 12 -0.2920 -0.0225
-6 8 13 1.3635 -0.0045
-6 8 14 -0.0850 -0.0151
-6 8 15 -1.3551 0.0276
-6 8 16 0.2968 0.0526
-6 8 17 -0.3397 -0.0765
-6 8 18 0.1978 -0.0278
-6 8 19 0.4465 0.0225
-6 8 20 -0.9075 0.0627
-6 8 21 -0.1101 -0.0106
-6 9 1 0.1241 -0.0432
-6 9 2 5.9718 0.0084
-6 9 3 -2.8414 -0.0325
-6 9 4 -2.4939 -0.0376
-6 9 5 2.4156 -0.0152
-6 9 6 0.6115 -0.0262
-6 9 7 2.6068 0.0182
-6 9 8 1.3678 -0.0075
-6 9 9 -0.2084 -0.0108
-6 9 10 0.5744 0.0616
-6 9 11 1.4293 0.0180
-6 9 12 -1.5943 -0.0662
-6 9 13 0.0504 0.0076
-6 9 14 -2.0958 0.0465
-6 9 15 -0.0188 -0.0326
-6 9 16 0.7945 -0.0384
-6 9 17 2.6426 0.0186
-6 9 18 0.3673 -0.0161
-6 9 19 -1.0495 0.0001
-6 9 20 -1.8474 0.0522
-6 9 21 -0.6509 -0.1110
-6 10 1 -2.8839 0.0130
-6 10 2 -1.5438 0.0476
-6 10 3 0.4547 -0.0160
-6 10 4 0.4659 -0.0131
-6 10 5 4.8488 0.0387
-6 10 6 0.7559 0.0032
-6 10 7 -0.4406 -0.0123
-6 10 8 0.5464 0.0205
-6 10 9 1.3811 -0.0152
-6 10 10 -0.1338 -0.0369
-6 10 11 0.0546 0.0365
-6 10 12 -1.1417 0.0356
-6 10 13 -0.7977 -0.0236
-6 10 14 -0.6805 -0.0255
-6 10 15 1.8867 0.0248
-6 10 16 -1.1071 -0.0204
-6 10 17 -0.4447 0.0298
-6 10 18 0.8277 0.0044
-6 10 19 0.8694 0.0198
-6 10 20 1.2416 -0.0329
-6 10 21 1.9329 -0.0671
-6 11 1 1.7443 0.0124
-6 11 2 -1.6106 0.0060
-6 11 3 3.5243 0.0138
-6 11 4 -2.3327 0.0177
-6 11 5 -4.5410 -0.0124
-6 11 6 -1.9441 0.0285
-6 11 7 -1.4862 -0.0053
-6 11 8 -1.1734 -0.0310
-6 11 9 -2.0669 0.0112
-6 11 10 0.1650 -0.0048
-6 11 11 -0.4639 -0.0048
-6 11 12 1.1144 0.0103
-6 11 13 1.9687 0.0111
-6 11 14 1.3450 -0.0091
-6 11 15 -1.1603 0.0197
-6 11 16 -0.6153 0.0106
-6 11 17 -0.8150 -0.0377
-6 11 18 -0.4773 -0.0169
-6 11 19 -0.3145 0.0455
-6 11 20 -1.9190 0.0137
-6 11 21 0.9290 0.0314
-6 12 1 4.1080 -0.0071
-6 12 2 -3.8014 0.0261
-6 12 3 -2.3125 0.0013
-6 12 4 0.0887 0.0049
-6 12 5 -2.5187 -0.0257
-6 12 6 2.2354 0.0327
-6 12 7 1.2382 0.0207
-6 12 8 -0.9900 -0.0147
-6 12 9 -1.1892 0.0192
-6 12 10 1.9961 0.0059
-6 12 11 1.0152 -0.0366
-6 12 12 0.4550 -0.0176
-6 12 13 -1.1667 0.0009
-6 12 14 -0.5782 -0.0142
-6 12 15 -1.0460 0.0097
-6 12 16 1.7481 0.0661
-6 12 17 -0.5067 -0.0185
-6 12 18 -0.4650 -0.0453
-6 12 19 1.3111 0.0771
-6 12 20 -2.1815 -0.0659
-6 12 21 -2.0122 -0.0622
-6 13 1 0.3509 0.0105
-6 13 2 -0.3107 -0.0273
-6 13 3 -1.5751 -0.0101
-6 13 4 6.7723 0.0276
-6 13 5 1.0406 -0.0085
-6 13 6 -0.1295 -0.0099
-6 13 7 3.1045 -0.0143
-6 13 8 2.7567 0.0046
-6 13 9 -0.0021 -0.0078
-6 13 10 -1.3124 0.0172
-6 13 11 -1.4211 0.0134
-6 13 12 -2.0328 -0.0084
-6 13 13 -0.3055 0.0105
-6 13 14 2.1427 -0.0018
-6 13 15 0.1550 -0.0317
-6 13 16 -0.6201 -0.0096
-6 13 17 -0.0004 0.0356
-6 13 18 1.9548 -0.0191
-6 13 19 0.4327 0.0486
-6 13 20 0.5984 -0.0535
-6 14 1 3.1941 0.0120
-6 14 2 6.0110 -0.0277
-6 14 3 -3.4061 -0.0030
-6 14 4 2.3382 -0.0157
-6 14 5 -0.1023 -0.0258
-6 14 6 -3.6766 0.0064
-6 14 7 0.7445 -0.0163
-6 14 8 0.1357 0.0107
-6 14 9 -3.2680 -0.0145
-6 14 10 0.4506 -0.0145
-6 14 11 3.1456 0.0212
-6 14 12 1.5275 0.0037
-6 14 13 -0.0045 0.0122
-6 14 14 -0.6319 -0.0028
-6 14 15 -0.5919 -0.0029
-6 14 16 0.9596 -0.0059
-6 14 17 -0.2911 -0.0338
-6 14 18 0.1185 -0.0165
-6 14 19 -0.6526 -0.0111
-6 14 20 1.1444 0.0200
-6 15 1 -3.4402 0.0321
-6 15 2 0.6735 0.0106
-6 15 3 -4.9823 -0.0213
-6 15 4 -1.2606 -0.0192
-6 15 5 2.5509 0.0215
-6 15 6 -4.0432 0.0088
-6 15 7 -2.8388 -0.0290
-6 15 8 1.9316 0.0210
-6 15 9 0.4139 0.0168
-6 15 10 0.6364 -0.0124
-6 15 11 -0.9741 0.0056
-6 15 12 -1.3855 0.0069
-6 15 13 -1.5356 -0.0057
-6 15 14 1.6480 0.0074
-6 15 15 1.1250 0.0224
-6 15 16 -1.5457 0.0156
-6 15 17 -1.6279 -0.0239
-6 15 18 -0.7528 0.0114
-6 15 19 0.2477 -0.0389
-6 15 20 -0.7739 0.0322
-6 16 1 -0.0040 -0.0123
-6 16 2 2.7011 0.0061
-6 16 3 -0.7054 0.0329
-6 16 4 -2.9096 0.0012
-6 16 5 3.5148 0.0256
-6 16 6 0.4851 0.0205
-6 16 7 0.4023 -0.0107
-6 16 8 3.0674 0.0023
-6 16 9 -1.7336 -0.0022
-6 16 10 -2.4092 0.0064
-6 16 11 0.8724 -0.0169
-6 16 12 1.5738 -0.0046
-6 16 13 -0.9744 -0.0117
-6 16 14 -0.7762 -0.0115
-6 16 15 -0.4428 -0.0095
-6 16 16 -1.8475 -0.0234
-6 16 17 3.3413 0.0433
-6 16 18 1.2131 0.0122
-6 16 19 -0.1404 0.0055
-6 16 20 -0.7338 0.0894
-6 17 1 1.3546 -0.0081
-6 17 2 1.6289 0.0034
-6 17 3 1.4730 0.0256
-6 17 4 -0.2694 -0.0182
-6 17 5 2.3250 0.0096
-6 17 6 0.8230 0.0137
-6 17 7 -2.1299 -0.0106
-6 17 8 0.6480 -0.0052
-6 17 9 1.5305 0.0040
-6 17 10 0.7325 0.0052
-6 17 11 1.3763 -0.0096
-6 17 12 -0.6006 0.0006
-6 17 13 -0.6001 0.0143
-6 17 14 0.2237 -0.0134
-6 17 15 3.4489 -0.0150
-6 17 16 0.1705 0.0100
-6 17 17 -1.6622 0.0147
-6 17 18 -1.3183 -0.0017
-6 17 19 -1.2946 0.0226
-6 17 20 -0.3483 0.0467
-6 18 1 -2.9688 0.0255
-6 18 2 1.5417 -0.0160
-6 18 3 0.3240 -0.0197
-6 18 4 -2.6548 -0.0082
-6 18 5 -0.6975 -0.0140
-6 18 6 0.6575 -0.0231
-6 18 7 -1.9197 0.0248
-6 18 8 0.1874 0.0008
-6 18 9 0.0425 -0.0060
-6 18 10 -3.3891 -0.0028
-6 18 11 0.1655 0.0138
-6 18 12 1.3752 -0.0236
-6 18 13 -0.2778 0.0130
-6 18 14 -0.0649 0.0408
-6 18 15 -0.3062 -0.0043
-6 18 16 -0.2474 0.0297
-6 18 17 -1.7023 -0.0377
-6 18 18 3.7904 -0.0217
-6 18 19 2.3722 0.0199
-6 19 1 -2.3713 -0.0152
-6 19 2 0.3232 0.0060
-6 19 3 0.3404 -0.0132
-6 19 4 -1.5349 -0.0102
-6 19 5 1.2471 0.0032
-6 19 6 1.5476 -0.0048
-6 19 7 -1.3257 -0.0025
-6 19 8 0.1735 -0.0142
-6 19 9 1.7175 0.0002
-6 19 10 -1.1494 0.0018
-6 19 11 0.3883 0.0093
-6 19 12 0.9588 -0.0027
-6 19 13 -2.7856 -0.0049
-6 19 14 0.0168 -0.0003
-6 19 15 -0.5644 -0.0051
-6 19 16 1.0327 -0.0010
-6 19 17 -0.6095 0.0098
-6 19 18 -0.1753 -0.0696
-6 19 19 0.4030 0.0752
-6 20 1 1.3943 0.0081
-6 20 2 0.0683 -0.0094
-6 20 3 1.4567 -0.0044
-6 20 4 -0.7407 0.0228
-6 20 5 -2.1281 0.0038
-6 20 6 1.1754 0.0050
-6 20 7 -0.6728 -0.0213
-6 20 8 -0.7394 0.0149
-6 20 9 2.0489 0.0047
-6 20 10 -0.2033 -0.0132
-6 20 11 -0.6426 -0.0069
-6 20 12 2.1843 0.0092
-6 20 13 0.4763 0.0040
-6 20 14 -0.2661 -0.0124
-6 20 15 1.5934 0.0242
-6 20 16 -0.9698 -0.0406
-6 20 17 -1.0555 -0.0325
-6 20 18 -1.6058 0.0155
-6 20 19 0.1817 0.0404
-6 21 1 -2.6270 -0.0035
-6 21 2 -0.6621 0.0051
-6 21 3 0.0924 0.0372
-6 21 4 2.2226 0.0115
-6 21 5 -1.1915 -0.0339
-6 21 6 1.3520 0.0296
-6 21 7 0.3571 -0.0093
-6 21 8 -0.9016 -0.0037
-6 21 9 0.2924 0.0209
-6 21 10 -0.2771 0.0189
-6 21 11 -1.0306 0.0114
-6 21 12 0.1046 -0.0047
-6 21 13 0.8300 -0.0095
-6 21 14 -1.7410 -0.0230
-6 21 15 2.7055 0.0064
-6 21 16 -0.1462 0.0660
-6 21 17 0.6358 -0.0380
-6 21 18 -0.5820 0.1003
-6 22 1 1.0299 0.0240
-6 22 2 1.9865 -0.0234
-6 22 3 -0.0192 -0.0173
-6 22 4 1.0810 0.0141
-6 22 5 -0.0255 0.0084
-6 22 6 -0.3957 0.0142
-6 22 7 1.4024 -0.0012
-6 22 8 -0.1911 0.0151
-6 22 9 -0.8194 -0.0189
-6 22 10 1.0816 -0.0227
-6 22 11 -0.4801 -0.0022
-6 22 12 -0.9360 -0.0128
-6 22 13 -0.7442 -0.0142
-6 22 14 -1.8049 0.0160
-6 22 15 -1.1685 -0.0139
-6 22 16 -0.7269 -0.0173
-6 22 17 0.8938 0.0064
-6 22 18 0.3991 -0.0257
-6 23 1 -0.3533 -0.0044
-6 23 2 -3.5540 -0.0230
-6 23 3 -0.4791 -0.0019
-6 23 4 -1.6972 -0.0084
-6 23 5 -0.3031 -0.0116
-6 23 6 -1.6648 -0.0018
-6 23 7 -0.4298 -0.0176
-6 23 8 0.5405 0.0137
-6 23 9 -0.2581 -0.0267
-6 23 10 0.4501 0.0178
-6 23 11 -0.2079 0.0262
-6 23 12 2.0243 -0.0034
-6 23 13 -0.0384 -0.0063
-6 23 14 1.2861 0.0174
-6 23 15 0.1645 0.0271
-6 23 16 0.6340 -0.0268
-6 23 17 0.2953 0.1261
-6 23 18 -0.9705 -0.1811
-6 24 1 0.2670 0.0162
-6 24 2 -0.3285 0.0055
-6 24 3 1.2282 -0.0085
-6 24 4 0.0110 -0.0020
-6 24 5 0.6448 0.0187
-6 24 6 0.7615 -0.0157
-6 24 7 -1.1475 -0.0276
-6 24 8 0.2129 0.0356
-6 24 9 -0.6410 0.0013
-6 24 10 -1.7625 -0.0244
-6 24 11 0.1417 0.0211
-6 24 12 -0.1628 0.0019
-6 24 13 -0.4745 -0.0099
-6 24 14 0.9167 0.0056
-6 24 15 1.4375 -0.0332
-6 24 16 -0.0740 0.0274
-6 24 17 0.0927 -0.0379
-6 25 1 0.5275 -0.0075
-6 25 2 1.1883 -0.0113
-6 25 3 -0.2936 -0.0003
-6 25 4 1.9293 0.0036
-6 25 5 0.0295 0.0104
-6 25 6 0.4956 -0.0102
-6 25 7 0.5352 0.0231
-6 25 8 1.3606 -0.0291
-6 25 9 1.7778 -0.0212
-6 25 10 -1.2800 -0.0045
-6 25 11 2.2806 0.0114
-6 25 12 -1.0824 -0.0208
-6 25 13 0.9836 0.0166
-6 25 14 -1.6090 0.0136
-6 25 15 0.2693 -0.0551
-6 25 16 -1.5926 0.1030
-6 25 17 -1.4550 -0.0999
-6 26 1 0.1044 0.0265
-6 26 2 -0.2932 0.0053
-6 26 3 -0.9060 -0.0079
-6 26 4 -0.6661 -0.0017
-6 26 5 -0.8613 0.0069
-6 26 6 0.3656 -0.0050
-6 26 7 -0.5124 0.0307
-6 26 8 -0.8653 0.0057
-6 26 9 1.3919 0.0196
-6 26 10 -0.9073 0.0043
-6 26 11 1.2296 -0.0225
-6 26 12 0.2892 0.0358
-6 26 13 -0.0250 0.0521
-6 26 14 -1.3030 -0.0890
-6 26 15 0.8340 0.0479
-6 26 16 -1.5160 -0.0735
-6 27 1 1.1237 0.0190
-6 27 2 -1.8850 -0.0035
-6 27 3 0.3306 0.0080
-6 27 4 0.8980 0.0243
-6 27 5 -0.2569 -0.0083
-6 27 6 -0.2249 -0.0031
-6 27 7 -2.0184 -0.0101
-6 27 8 -0.1491 -0.0088
-6 27 9 -0.0913 0.0134
-6 27 10 -1.4889 0.0148
-6 27 11 -2.4115 0.0025
-6 27 12 1.7454 -0.0283
-6 27 13 -2.7403 -0.0536
-6 27 14 -0.4045 -0.0368
-6 27 15 2.0335 0.1347
-6 27 16 1.7436 -0.0958
-6 28 1 1.8402 -0.0028
-6 28 2 -0.0064 -0.0117
-6 28 3 0.8254 -0.0055
-6 28 4 0.6892 -0.0056
-6 28 5 -1.3234 -0.0103
-6 28 6 1.2904 0.0076
-6 28 7 0.7900 -0.0012
-6 28 8 -0.0915 0.0021
-6 28 9 1.1935 0.0249
-6 28 10 1.3638 -0.0475
-6 28 11 -1.7579 0.0252
-6 28 12 1.8422 0.0500
-6 28 13 -1.4230 -0.0160
-6 28 14 1.1127 0.0891
-6 28 15 0.3234 -0.1330
-6 29 1 -2.1849 -0.0036
-6 29 2 -0.4902 -0.0088
-6 29 3 -1.1646 -0.0257
-6 29 4 -0.6740 -0.0300
-6 29 5 0.5441 0.0064
-6 29 6 -0.2312 -0.0089
-6 29 7 0.5421 0.0011
-6 29 8 -1.9929 -0.0026
-6 29 9 1.5099 -0.0420
-6 29 10 -0.6414 -0.0413
-6 29 11 0.2886 0.0161
-6 29 12 2.6693 -0.0458
-6 29 13 1.3656 -0.0234
-6 29 14 -0.0454 0.0912
-6 29 15 -1.1543 -0.0825
-6 30 1 -0.7143 -0.0050
-6 30 2 0.8929 0.0455
-6 30 3 -0.0973 0.0146
-6 30 4 0.0439 0.0149
-6 30 5 1.3041 0.0222
-6 30 6 -0.0840 -0.0092
-6 30 7 1.7580 -0.0132
-6 30 8 -0.8577 0.0323
-6 30 9 -0.0507 -0.0416
-6 30 10 -0.9759 0.0313
-6 30 11 0.4698 0.0407
-6 30 12 -1.4603 -0.0493
-6 30 13 -0.6555 0.1154
-6 30 14 -1.2331 -0.1158
-6 31 1 -0.1836 0.0070
-6 31 2 -0.6046 -0.0152
-6 31 3 0.7583 -0.0057
-6 31 4 0.8706 0.0394
-6 31 5 -1.2455 -0.0088
-6 31 6 0.2192 -0.0044
-6 31 7 -0.9527 0.0060
-6 31 8 -0.4052 0.0384
-6 31 9 -0.1067 0.0286
-6 31 10 0.9269 0.0313
-6 31 11 0.3932 0.0044
-6 31 12 0.2541 -0.0289
-6 31 13 0.6164 0.0065
-6 31 14 -2.8549 -0.0694
-6 32 1 2.1772 -0.0064
-6 32 2 -0.0896 0.0045
-6 32 3 1.3358 0.0206
-6 32 4 0.1122 -0.0255
-6 32 5 -3.0697 -0.0442
-6 32 6 0.2079 0.0181
-6 32 7 0.4066 0.0383
-6 32 8 0.7392 -0.0270
-6 32 9 0.4698 -0.0090
-6 32 10 -0.3543 -0.0070
-6 32 11 -1.6838 -0.0206
-6 32 12 0.9494 0.1410
-6 32 13 -0.0059 -0.0887
-6 33 1 1.3434 0.0261
-6 33 2 -2.5212 -0.0100
-6 33 3 -0.3608 -0.0248
-6 33 4 1.0318 -0.0162
-6 33 5 -0.3878 0.0341
-6 33 6 0.1112 -0.0297
-6 33 7 2.0462 -0.0407
-6 33 8 -1.3522 0.0308
-6 33 9 -1.3858 -0.0359
-6 33 10 -0.4171 -0.0324
-6 33 11 -2.1816 -0.1149
-6 33 12 2.0915 -0.0485
-6 34 1 -1.3217 -0.0692
-6 34 2 -1.7946 0.0091
-6 34 3 -0.9265 0.0117
-6 34 4 0.9536 -0.0173
-6 34 5 -0.4808 0.0067
-6 34 6 -1.5375 -0.0051
-6 34 7 1.1398 -0.0221
-6 34 8 1.7964 0.0252
-6 34 9 0.2723 -0.0761
-6 34 10 2.9016 -0.0026
-6 34 11 -0.8491 0.1682
-6 35 1 -0.6066 0.0088
-6 35 2 0.9453 0.0334
-6 35 3 1.1144 -0.0021
-6 35 4 1.9322 0.0512
-6 35 5 2.1884 0.0192
-6 35 6 -1.0572 -0.0344
-6 35 7 -1.3401 0.0012
-6 35 8 1.5720 0.0451
-6 35 9 -2.6369 0.1786
-6 35 10 -0.5325 -0.0084
-6 36 1 2.6520 -0.0342
-6 36 2 0.4554 0.0513
-6 36 3 1.1487 0.0386
-6 36 4 -1.6533 -0.0296
-6 36 5 0.8020 -0.0264
-6 36 6 -2.2924 0.0578
-6 36 7 -1.2933 0.1223
-6 36 8 1.0414 -0.0889
-6 36 9 0.7504 -0.0762
-6 37 1 -0.4784 0.0318
-6 37 2 -3.0547 -0.0505
-6 37 3 -0.8437 -0.0274
-6 37 4 -1.3241 -0.0269
-6 37 5 0.7769 0.0555
-6 37 6 0.3543 -0.0744
-6 37 7 -0.2269 -0.1786
-6 37 8 0.0637 -0.0029
-6 38 1 0.0351 -0.1521
-6 38 2 0.8655 -0.0894
-6 38 3 -0.5909 0.1319
-6 38 4 1.7656 -0.0696
-6 38 5 -1.7703 -0.1208
-6 38 6 1.8011 0.0384
-6 39 1 -0.2052 0.0584
-6 39 2 -0.4222 0.0293
-6 39 3 -1.7267 0.0087
-6 39 4 2.2887 0.0576
-5 0 2 1.8445 0.4653
-5 0 4 -5.4866 -0.0027
-5 0 6 1.7939 -0.1486
-5 0 8 1.5053 0.1035
-5 0 10 1.0634 -0.0672
-5 0 12 -2.1683 0.0121
-5 0 14 -0.2948 -0.0202
-5 0 16 2.6204 0.0009
-5 0 18 -2.7372 0.0102
-5 0 20 -1.9042 -0.0275
-5 0 22 -3.9859 0.0859
-5 1 1 6.4072 -0.3738
-5 1 2 9.8473 -0.1047
-5 1 3 -3.8586 0.1440
-5 1 4 2.5953 -0.0544
-5 1 5 1.4163 -0.0836
-5 1 6 4.2823 0.0957
-5 1 7 -3.0086 0.0551
-5 1 8 3.8733 -0.0455
-5 1 9 -0.2462 -0.0249
-5 1 10 -0.8174 -0.0115
-5 1 11 -0.5457 0.0038
-5 1 12 -1.4463 0.0441
-5 1 13 2.8188 0.0244
-5 1 14 1.3765 -0.0440
-5 1 15 -1.9187 -0.0479
-5 1 16 0.2069 0.0418
-5 1 17 -0.5129 0.0397
-5 1 18 -0.9397 -0.0083
-5 1 19 0.9363 0.0259
-5 1 20 -0.4340 0.0188
-5 1 21 2.1067 -0.0884
-5 1 22 1.0958 -0.0098
-5 2 1 -11.4022 0.1425
-5 2 2 12.8592 -0.4325
-5 2 3 -3.1480 -0.0304
-5 2 4 -2.1071 0.0060
-5 2 5 -1.6647 -0.0330
-5 2 6 4.5239 0.0531
-5 2 7 0.0069 0.0181
-5 2 8 1.0880 -0.0232
-5 2 9 -0.3312 -0.0131
-5 2 10 -0.1743 -0.0238
-5 2 11 2.4474 -0.0246
-5 2 12 -1.3106 0.0452
-5 2 13 -0.1118 0.0279
-5 2 14 -1.3240 -0.0427
-5 2 15 -1.3719 -0.0322
-5 2 16 1.3296 0.0421
-5 2 17 1.7882 -0.0260
-5 2 18 0.7999 -0.0739
-5 2 19 -0.8581 0.0307
-5 2 20 2.0813 0.0001
-5 2 21 1.3841 0.0316
-5 2 22 0.8019 0.0991
-5 3 1 -21.7138 0.1121
-5 3 2 10.2439 -0.0927
-5 3 3 -1.4340 0.1858
-5 3 4 -6.8847 0.1132
-5 3 5 4.2475 -0.1014
-5 3 6 -3.4156 -0.1102
-5 3 7 -5.2592 0.0627
-5 3 8 -2.5872 0.0389
-5 3 9 -0.7544 -0.0167
-5 3 10 0.0633 0.0513
-5 3 11 1.6043 0.0359
-5 3 12 -1.3925 -0.0751
-5 3 13 1.1588 -0.0265
-5 3 14 2.7087 0.0387
-5 3 15 0.4456 -0.0032
-5 3 16 0.0451 0.0364
-5 3 17 -0.1550 0.0440
-5 3 18 -0.4650 -0.0225
-5 3 19 -2.5243 -0.0769
-5 3 20 -0.8493 0.0347
-5 3 21 -3.4439 0.1230
-5 3 22 -0.5917 -0.0582
-5 4 1 -18.9591 0.0403
-5 4 2 5.6238 0.1641
-5 4 3 9.8564 0.0270
-5 4 4 -7.8050 -0.0341
-5 4 5 1.2218 0.1226
-5 4 6 -0.8409 -0.0686
-5 4 7 0.3164 -0.0698
-5 4 8 4.4835 0.0642
-5 4 9 -0.4244 0.0221
-5 4 10 -0.5063 -0.0789
-5 4 11 -1.3245 0.0109
-5 4 12 0.1113 0.0562
-5 4 13 -1.7301 -0.0002
-5 4 14 -0.4988 -0.0189
-5 4 15 -2.8485 -0.0219
-5 4 16 -1.0071 -0.0032
-5 4 17 0.2819 -0.0214
-5 4 18 2.1274 0.0384
-5 4 19 0.7996 0.0160
-5 4 20 -0.2100 0.0165
-5 4 21 0.8362 0.0065
-5 4 22 2.3018 -0.1246
-5 5 1 -4.9586 -0.1579
-5 5 2 -5.7375 -0.1219
-5 5 3 13.0255 0.0503
-5 5 4 -3.4827 -0.0650
-5 5 5 2.5432 0.0122
-5 5 6 9.2988 0.0261
-5 5 7 -3.0352 0.0378
-5 5 8 1.2689 0.0085
-5 5 9 0.1229 -0.0402
-5 5 10 -0.9574 -0.0633
-5 5 11 0.6853 0.0033
-5 5 12 1.8901 0.0492
-5 5 13 -1.8427 -0.0010
-5 5 14 0.0277 -0.0092
-5 5 15 1.1916 0.0102
-5 5 16 1.1075 -0.0051
-5 5 17 -0.2588 0.0154
-5 5 18 -0.2528 0.0454
-5 5 19 0.1346 -0.0400
-5 5 20 0.3622 -0.0737
-5 5 21 0.9623 0.0635
-5 5 22 -0.5392 -0.0219
-5 6 1 3.9108 0.0211
-5 6 2 -14.0242 -0.0599
-5 6 3 7.7830 -0.0011
-5 6 4 -3.6453 -0.0007
-5 6 5 -8.9240 -0.0159
-5 6 6 3.7271 0.0189
-5 6 7 -4.8410 0.0002
-5 6 8 -2.2748 -0.0267
-5 6 9 5.6099 0.0637
-5 6 10 -2.4780 0.0365
-5 6 11 1.8750 -0.0676
-5 6 12 -0.2500 0.0058
-5 6 13 2.9383 0.0547
-5 6 14 0.9034 -0.0654
-5 6 15 1.0167 -0.0327
-5 6 16 -1.8124 0.0745
-5 6 17 -1.3790 0.0103
-5 6 18 -0.2246 -0.0705
-5 6 19 0.9014 -0.0330
-5 6 20 0.3463 0.0374
-5 6 21 -2.1394 -0.0346
-5 6 22 -2.5405 0.0015
-5 7 1 6.6815 -0.0077
-5 7 2 -9.7075 -0.0433
-5 7 3 1.0392 -0.0374
-5 7 4 1.3084 0.1252
-5 7 5 -9.3817 -0.0536
-5 7 6 5.1246 -0.1235
-5 7 7 2.0356 0.0328
-5 7 8 -5.5629 0.0188
-5 7 9 3.8413 -0.0429
-5 7 10 -5.8069 0.0358
-5 7 11 -0.3115 0.0358
-5 7 12 -0.6191 -0.0401
-5 7 13 0.5216 -0.0100
-5 7 14 -2.7747 0.0336
-5 7 15 0.1692 -0.0263
-5 7 16 0.6124 -0.0191
-5 7 17 1.5270 0.0136
-5 7 18 -0.2300 0.0262
-5 7 19 -1.0790 -0.0331
-5 7 20 -0.2892 0.0543
-5 7 21 0.7776 -0.0103
-5 8 1 -4.4744 0.0177
-5 8 2 0.6050 0.0513
-5 8 3 -0.6098 -0.0460
-5 8 4 12.2805 -0.0147
-5 8 5 0.1021 0.0461
-5 8 6 4.2794 0.0096
-5 8 7 2.3869 -0.0146
-5 8 8 -2.1505 0.0379
-5 8 9 0.9750 0.0019
-5 8 10 2.5135 -0.0366
-5 8 11 -1.3640 -0.0210
-5 8 12 0.2196 0.0242
-5 8 13 -2.7501 0.0294
-5 8 14 1.1907 0.0392
-5 8 15 0.8206 -0.0479
-5 8 16 -0.2130 -0.0409
-5 8 17 -0.8037 0.0488
-5 8 18 -0.9082 0.0081
-5 8 19 0.9637 -0.0572
-5 8 20 1.4914 0.0409
-5 8 21 2.8808 0.0262
-5 9 1 -0.7916 0.0410
-5 9 2 10.7406 -0.0074
-5 9 3 -0.8447 0.0323
-5 9 4 2.4051 0.0122
-5 9 5 -5.5093 0.0402
-5 9 6 -5.3618 0.0206
-5 9 7 -0.7245 -0.0425
-5 9 8 4.8651 0.0304
-5 9 9 -2.2348 0.0118
-5 9 10 4.2975 -0.0541
-5 9 11 -2.9916 0.0009
-5 9 12 3.9725 0.0427
-5 9 13 0.5669 -0.0471
-5 9 14 1.7481 -0.0201
-5 9 15 -0.7074 0.0497
-5 9 16 1.7704 -0.0126
-5 9 17 0.3530 -0.0232
-5 9 18 0.0740 0.0519
-5 9 19 -0.2804 0.0230
-5 9 20 -1.6496 -0.0754
-5 9 21 0.9312 0.0355
-5 10 1 -2.2666 -0.0185
-5 10 2 -5.6438 -0.0172
-5 10 3 -6.1625 0.0324
-5 10 4 -8.0675 -0.0199
-5 10 5 2.1785 -0.0230
-5 10 6 0.8388 0.0266
-5 10 7 -1.2610 -0.0147
-5 10 8 -1.0960 -0.0395
-5 10 9 -2.1000 0.0348
-5 10 10 0.1167 0.0444
-5 10 11 0.3602 -0.0396
-5 10 12 1.3152 -0.0167
-5 10 13 -2.2373 0.0333
-5 10 14 -2.7574 -0.0070
-5 10 15 -1.3294 -0.0285
-5 10 16 -0.3091 0.0354
-5 10 17 -1.5716 0.0048
-5 10 18 -0.6675 -0.0015
-5 10 19 -0.4339 0.0114
-5 10 20 0.3458 -0.0313
-5 10 21 0.4510 0.0625
-5 11 1 -1.5050 -0.0141
-5 11 2 -6.6604 -0.0222
-5 11 3 10.4213 -0.0215
-5 11 4 3.2299 -0.0242
-5 11 5 5.7102 0.0057
-5 11 6 -1.4880 -0.0366
-5 11 7 -0.3110 0.0140
-5 11 8 -2.7258 0.0198
-5 11 9 6.0681 -0.0151
-5 11 10 -4.8504 0.0288
-5 11 11 -2.3751 -0.0103
-5 11 12 -2.2587 -0.0232
-5 11 13 0.7410 0.0167
-5 11 14 -0.4613 0.0233
-5 11 15 2.0786 -0.0283
-5 11 16 0.4005 0.0085
-5 11 17 2.0050 0.0017
-5 11 18 0.5505 -0.0414
-5 11 19 -1.3922 0.0105
-5 11 20 -0.5314 -0.0450
-5 11 21 -1.9976 0.0073
-5 12 1 6.2478 0.0114
-5 12 2 0.9264 -0.0341
-5 12 3 4.6314 0.0118
-5 12 4 -5.1957 -0.0110
-5 12 5 -3.7180 0.0197
-5 12 6 3.9536 -0.0262
-5 12 7 4.9425 0.0136
-5 12 8 -4.4775 0.0169
-5 12 9 2.6437 -0.0464
-5 12 10 -0.2158 0.0111
-5 12 11 2.0899 0.0234
-5 12 12 4.1937 -0.0148
-5 12 13 4.7543 0.0011
-5 12 14 -2.0919 0.0246
-5 12 15 1.3776 -0.0159
-5 12 16 -0.2714 -0.0332
-5 12 17 0.5817 0.0208
-5 12 18 1.0678 0.0099
-5 12 19 -0.5909 -0.0252
-5 12 20 2.1922 0.0228
-5 12 21 1.5681 0.0769
-5 13 1 -2.2481 0.0074
-5 13 2 -5.8634 0.0207
-5 13 3 -1.7009 0.0161
-5 13 4 2.0227 -0.0022
-5 13 5 -3.4214 0.0206
-5 13 6 2.3489 0.0015
-5 13 7 -4.9709 -0.0079
-5 13 8 -1.2145 -0.0109
-5 13 9 2.6890 -0.0029
-5 13 10 3.9344 -0.0199
-5 13 11 -2.9854 0.0002
-5 13 12 -3.0110 0.0074
-5 13 13 -1.5619 -0.0110
-5 13 14 -2.8469 0.0094
-5 13 15 0.0139 0.0337
-5 13 16 0.0357 -0.0191
-5 13 17 -1.5873 -0.0511
-5 13 18 1.1910 0.0724
-5 13 19 -0.7538 -0.0222
-5 13 20 -0.0471 0.0230
-5 13 21 0.5407 -0.0025
-5 14 1 -0.9852 -0.0123
-5 14 2 -2.4992 0.0248
-5 14 3 2.6484 -0.0030
-5 14 4 4.0704 0.0141
-5 14 5 -7.6339 0.0061
-5 14 6 5.4420 -0.0030
-5 14 7 1.1382 0.0178
-5 14 8 0.6257 0.0007
-5 14 9 -4.3053 0.0324
-5 14 10 -2.6908 0.0100
-5 14 11 -2.7469 -0.0075
-5 14 12 1.6032 0.0112
-5 14 13 2.5204 -0.0211
-5 14 14 1.9907 -0.0310
-5 14 15 -2.6591 0.0076
-5 14 16 -0.6254 0.0278
-5 14 17 -0.6232 0.0195
-5 14 18 -1.9324 0.0181
-5 14 19 0.3174 -0.0575
-5 14 20 -1.1934 0.0105
-5 15 1 5.7136 -0.0312
-5 15 2 -1.0350 0.0004
-5 15 3 0.5983 0.0182
-5 15 4 4.5833 0.0062
-5 15 5 -3.3201 -0.0168
-5 15 6 1.6124 -0.0075
-5 15 7 0.4362 0.0015
-5 15 8 -4.4584 -0.0119
-5 15 9 3.1110 -0.0023
-5 15 10 4.2467 0.0117
-5 15 11 1.4148 -0.0072
-5 15 12 0.6495 -0.0041
-5 15 13 -1.6256 0.0101
-5 15 14 0.1207 -0.0028
-5 15 15 1.0599 0.0068
-5 15 16 1.2841 -0.0161
-5 15 17 2.1466 0.0106
-5 15 18 -2.1390 -0.0283
-5 15 19 1.9747 0.0272
-5 15 20 -1.4659 0.0365
-5 16 1 1.8964 0.0169
-5 16 2 -3.2284 -0.0293
-5 16 3 -3.3278 -0.0389
-5 16 4 1.0039 0.0062
-5 16 5 -2.1996 -0.0066
-5 16 6 -5.0572 -0.0023
-5 16 7 6.6984 0.0029
-5 16 8 -0.2356 0.0050
-5 16 9 1.8219 -0.0234
-5 16 10 -1.1049 -0.0060
-5 16 11 -2.5424 0.0149
-5 16 12 -1.8213 -0.0104
-5 16 13 1.4385 0.0110
-5 16 14 -0.4544 0.0167
-5 16 15 0.1626 -0.0198
-5 16 16 -0.3347 0.0064
-5 16 17 2.4623 -0.0002
-5 16 18 1.9214 -0.0162
-5 16 19 -0.2654 -0.0176
-5 16 20 0.5727 -0.0261
-5 17 1 0.8255 0.0155
-5 17 2 -0.3838 0.0026
-5 17 3 -1.2010 -0.0171
-5 17 4 3.0979 0.0127
-5 17 5 4.5839 -0.0159
-5 17 6 -3.1515 -0.0132
-5 17 7 3.4155 0.0194
-5 17 8 -3.5728 0.0100
-5 17 9 -3.9209 -0.0110
-5 17 10 1.3057 0.0081
-5 17 11 2.0397 0.0011
-5 17 12 -1.1420 -0.0152
-5 17 13 1.2664 -0.0018
-5 17 14 -1.0319 0.0358
-5 17 15 -1.1943 -0.0389
-5 17 16 1.6061 0.0064
-5 17 17 -2.2759 -0.0078
-5 17 18 -0.4283 0.0182
-5 17 19 -2.7769 0.0395
-5 17 20 1.4491 -0.0796
-5 18 1 3.0294 0.0026
-5 18 2 1.4857 0.0105
-5 18 3 -0.6433 -0.0042
-5 18 4 -0.1807 -0.0030
-5 18 5 0.4169 0.0372
-5 18 6 -2.5627 0.0042
-5 18 7 -0.8897 -0.0187
-5 18 8 2.1886 -0.0096
-5 18 9 0.3739 -0.0092
-5 18 10 1.5324 0.0023
-5 18 11 0.2196 0.0027
-5 18 12 0.2650 0.0198
-5 18 13 0.9379 -0.0112
-5 18 14 1.7887 -0.0212
-5 18 15 -2.5808 0.0032
-5 18 16 -2.2277 0.0132
-5 18 17 -1.4922 0.0292
-5 18 18 0.7350 -0.0051
-5 18 19 -0.6839 -0.0026
-5 18 20 -0.1867 -0.1026
-5 19 1 0.0614 0.0088
-5 19 2 -1.4904 -0.0156
-5 19 3 -1.8799 0.0513
-5 19 4 -0.8138 0.0097
-5 19 5 -0.7508 -0.0113
-5 19 6 1.5740 -0.0000
-5 19 7 -0.5298 0.0064
-5 19 8 2.7462 0.0088
-5 19 9 -1.1208 -0.0005
-5 19 10 -2.0101 0.0001
-5 19 11 -0.7942 0.0041
-5 19 12 -0.6808 -0.0062
-5 19 13 -1.9379 0.0009
-5 19 14 0.4696 0.0059
-5 19 15 2.4909 0.0246
-5 19 16 0.9196 -0.0363
-5 19 17 4.3717 -0.0397
-5 19 18 0.1197 0.0764
-5 19 19 -0.2014 -0.0308
-5 20 1 2.5087 0.0060
-5 20 2 1.2320 0.0068
-5 20 3 1.6595 -0.0003
-5 20 4 1.2837 -0.0325
-5 20 5 -0.2139 -0.0175
-5 20 6 1.4475 0.0192
-5 20 7 -2.2405 0.0130
-5 20 8 -2.1873 0.0006
-5 20 9 0.1608 0.0226
-5 20 10 -1.1989 0.0113
-5 20 11 1.2887 -0.0195
-5 20 12 0.1362 -0.0032
-5 20 13 1.4296 -0.0056
-5 20 14 -0.2381 0.0074
-5 20 15 0.4680 -0.0129
-5 20 16 -2.8821 0.0250
-5 20 17 -0.4924 -0.0269
-5 20 18 0.6597 0.0464
-5 20 19 1.5339 -0.0707
-5 21 1 -0.0394 0.0011
-5 21 2 0.0105 -0.0091
-5 21 3 -0.2554 -0.0208
-5 21 4 -0.5812 0.0130
-5 21 5 -0.6126 0.0053
-5 21 6 -0.0045 -0.0394
-5 21 7 0.0352 0.0054
-5 21 8 0.4759 0.0093
-5 21 9 5.0051 -0.0287
-5 21 10 0.0601 -0.0135
-5 21 11 1.7836 -0.0049
-5 21 12 0.6054 0.0250
-5 21 13 -1.6356 -0.0064
-5 21 14 -0.8396 0.0204
-5 21 15 -1.5673 -0.0087
-5 21 16 0.4225 -0.0411
-5 21 17 -1.4058 0.0172
-5 21 18 -0.9254 -0.0617
-5 21 19 -1.5047 0.0889
-5 22 1 -2.7883 -0.0214
-5 22 2 -0.2488 0.0064
-5 22 3 -1.9677 -0.0085
-5 22 4 -0.4435 -0.0129
-5 22 5 -0.3337 0.0153
-5 22 6 0.0768 0.0037
-5 22 7 1.6118 -0.0069
-5 22 8 -1.4692 -0.0137
-5 22 9 -0.1358 -0.0038
-5 22 10 -1.6331 0.0156
-5 22 11 -2.5413 0.0105
-5 22 12 0.1786 -0.0211
-5 22 13 -1.6300 -0.0042
-5 22 14 3.2568 0.0142
-5 22 15 -0.3548 0.0106
-5 22 16 2.2823 0.0100
-5 22 17 0.4609 0.0765
-5 22 18 -0.2108 -0.0808
-5 23 1 1.9465 0.0008
-5 23 2 2.0649 0.0122
-5 23 3 -0.0563 0.0109
-5 23 4 1.4590 0.0269
-5 23 5 1.1388 -0.0036
-5 23 6 0.0945 -0.0036
-5 23 7 0.7101 -0.0021
-5 23 8 -2.3443 -0.0010
-5 23 9 -1.2218 0.0147
-5 23 10 1.3974 -0.0142
-5 23 11 -1.9674 -0.0004
-5 23 12 1.0528 -0.0045
-5 23 13 1.0270 0.0116
-5 23 14 0.9715 0.0021
-5 23 15 -0.3810 -0.0601
-5 23 16 1.3376 0.0213
-5 23 17 1.5439 -0.0705
-5 23 18 0.2877 0.0520
-5 24 1 -0.3834 -0.0064
-5 24 2 0.6174 -0.0019
-5 24 3 0.5189 0.0070
-5 24 4 -0.3464 0.0079
-5 24 5 0.9678 -0.0211
-5 24 6 -0.8827 0.0288
-5 24 7 0.4980 0.0219
-5 24 8 0.4953 -0.0242
-5 24 9 -0.4326 0.0151
-5 24 10 1.6967 0.0302
-5 24 11 1.0193 -0.0188
-5 24 12 -0.3918 -0.0057
-5 24 13 1.2205 0.0039
-5 24 14 -1.3631 0.0089
-5 24 15 -2.4510 0.0310
-5 24 16 -3.5349 0.0219
-5 24 17 -1.5035 -0.0331
-5 24 18 -2.1611 0.0452
-5 25 1 -1.2579 0.0184
-5 25 2 -0.7649 -0.0088
-5 25 3 -0.7369 0.0012
-5 25 4 -2.3992 0.0024
-5 25 5 -0.6618 -0.0179
-5 25 6 -0.9393 -0.0040
-5 25 7 -0.6013 0.0024
-5 25 8 0.4902 0.0122
-5 25 9 -0.5955 0.0123
-5 25 10 0.7585 -0.0045
-5 25 11 1.8214 -0.0065
-5 25 12 -1.5225 0.0044
-5 25 13 -0.9390 -0.0034
-5 25 14 0.8261 -0.0325
-5 25 15 -0.1914 0.0626
-5 25 16 -0.5571 -0.1249
-5 25 17 3.5375 0.0886
-5 26 1 1.0137 -0.0025
-5 26 2 1.4546 -0.0237
-5 26 3 1.5213 0.0106
-5 26 4 0.0957 -0.0031
-5 26 5 -0.3095 -0.0220
-5 26 6 0.7171 0.0048
-5 26 7 -0.6619 -0.0288
-5 26 8 0.8522 -0.0233
-5 26 9 1.4371 0.0060
-5 26 10 -0.6505 -0.0244
-5 26 11 -0.5614 0.0214
-5 26 12 -0.7210 -0.0142
-5 26 13 -1.6111 -0.0156
-5 26 14 2.7771 0.0467
-5 26 15 2.2494 0.0016
-5 26 16 0.2860 -0.0150
-5 26 17 2.4112 0.0395
-5 27 1 -1.2911 -0.0201
-5 27 2 0.3138 0.0019
-5 27 3 -0.9055 -0.0067
-5 27 4 -0.4309 -0.0072
-5 27 5 0.9519 0.0227
-5 27 6 1.8967 0.0247
-5 27 7 1.1781 -0.0086
-5 27 8 0.1993 0.0143
-5 27 9 -0.2090 -0.0023
-5 27 10 -3.3557 -0.0324
-5 27 11 -0.5295 0.0200
-5 27 12 0.0812 0.0112
-5 27 13 0.1658 -0.0306
-5 27 14 0.5800 0.0647
-5 27 15 -0.2534 -0.1098
-5 27 16 -2.7927 0.1102
-5 28 1 -0.9957 0.0051
-5 28 2 0.3929 -0.0030
-5 28 3 -0.2037 -0.0019
-5 28 4 1.2200 0.0111
-5 28 5 0.9685 0.0237
-5 28 6 -1.1532 -0.0241
-5 28 7 -1.3688 -0.0063
-5 28 8 -1.9061 0.0109
-5 28 9 0.3679 -0.0111
-5 28 10 0.6713 0.0626
-5 28 11 3.3817 0.0002
-5 28 12 -0.2087 -0.0452
-5 28 13 0.4019 0.0125
-5 28 14 -0.9867 0.0016
-5 28 15 -0.0978 0.0012
-5 28 16 -0.2126 0.0463
-5 29 1 0.3403 0.0022
-5 29 2 0.2597 0.0075
-5 29 3 -0.9229 0.0173
-5 29 4 -1.8551 -0.0019
-5 29 5 -0.5962 -0.0049
-5 29 6 -0.2890 -0.0130
-5 29 7 -0.8546 0.0150
-5 29 8 0.2441 -0.0141
-5 29 9 1.4620 0.0075
-5 29 10 0.4445 0.0275
-5 29 11 -0.1783 -0.0186
-5 29 12 -0.6191 0.0202
-5 29 13 -0.7300 0.0219
-5 29 14 1.8152 -0.1136
-5 29 15 0.1195 0.0697
-5 30 1 0.5510 0.0215
-5 30 2 1.6635 -0.0275
-5 30 3 1.4748 -0.0126
-5 30 4 -1.1350 0.0123
-5 30 5 1.8324 0.0018
-5 30 6 0.4168 0.0137
-5 30 7 -0.7734 0.0110
-5 30 8 0.4030 -0.0438
-5 30 9 0.3302 0.0231
-5 30 10 -0.6034 -0.0421
-5 30 11 -1.4877 -0.0533
-5 30 12 1.8325 0.0474
-5 30 13 -3.7734 -0.0455
-5 30 14 1.8136 0.0930
-5 30 15 -1.2612 0.0830
-5 31 1 1.0005 0.0264
-5 31 2 0.6527 -0.0008
-5 31 3 0.9046 -0.0214
-5 31 4 -2.5902 -0.0416
-5 31 5 0.9194 -0.0061
-5 31 6 1.2520 0.0333
-5 31 7 1.1252 -0.0014
-5 31 8 -1.3566 -0.0014
-5 31 9 0.4878 0.0345
-5 31 10 0.5903 -0.0058
-5 31 11 -0.8025 0.0192
-5 31 12 1.5877 0.0439
-5 31 13 -2.5042 -0.0668
-5 31 14 2.6103 0.0279
-5 32 1 -4.4911 -0.0014
-5 32 2 -0.2482 -0.0114
-5 32 3 -0.2967 0.0114
-5 32 4 -0.6186 0.0025
-5 32 5 -0.3160 0.0337
-5 32 6 0.9269 -0.0001
-5 32 7 -0.1039 -0.0626
-5 32 8 -1.8876 0.0078
-5 32 9 1.2539 -0.0211
-5 32 10 0.5084 -0.0314
-5 32 11 -0.1024 0.0527
-5 32 12 0.1031 -0.0750
-5 32 13 0.2243 0.0828
-5 33 1 -1.0026 -0.0072
-5 33 2 1.7317 0.0401
-5 33 3 -1.9900 0.0025
-5 33 4 0.0160 -0.0309
-5 33 5 -1.7954 -0.0006
-5 33 6 0.8985 0.0237
-5 33 7 0.9597 -0.0121
-5 33 8 -0.8965 -0.0051
-5 33 9 -1.8537 0.0225
-5 33 10 -0.4698 0.0315
-5 33 11 0.6062 0.0542
-5 33 12 -1.0657 -0.0634
-5 33 13 1.5607 0.0285
-5 34 1 0.8248 0.0225
-5 34 2 1.3037 -0.0050
-5 34 3 2.1687 -0.0105
-5 34 4 2.0015 0.0333
-5 34 5 0.8637 -0.0113
-5 34 6 -0.9056 0.0052
-5 34 7 0.7427 0.0245
-5 34 8 -0.3627 0.0116
-5 34 9 -0.4410 -0.0069
-5 34 10 2.2840 -0.0164
-5 34 11 1.5278 -0.1338
-5 34 12 0.1085 0.0499
-5 35 1 1.7955 0.0011
-5 35 2 0.5513 0.0337
-5 35 3 0.7866 -0.0005
-5 35 4 -3.1879 -0.0479
-5 35 5 1.1935 -0.0239
-5 35 6 -2.0375 0.0631
-5 35 7 2.2903 -0.0292
-5 35 8 0.5016 -0.0064
-5 35 9 -0.9050 -0.0376
-5 35 10 -0.7053 0.1213
-5 35 11 -1.5398 0.0292
-5 36 1 -1.5263 -0.0106
-5 36 2 -0.4514 -0.0234
-5 36 3 -1.2128 -0.0195
-5 36 4 -2.4980 0.0003
-5 36 5 1.1318 -0.0044
-5 36 6 -2.0575 0.0232
-5 36 7 -0.0125 -0.0419
-5 36 8 0.6610 0.1055
-5 36 9 -0.5028 -0.0022
-5 36 10 0.1970 -0.1175
-5 37 1 -2.0382 -0.0094
-5 37 2 1.7792 0.0908
-5 37 3 0.5890 -0.0054
-5 37 4 -0.0532 -0.0270
-5 37 5 0.6017 -0.0047
-5 37 6 2.0784 0.0488
-5 37 7 -0.5479 -0.0533
-5 37 8 1.4364 -0.1669
-5 37 9 -0.5461 -0.0189
-5 38 1 -1.8414 -0.0499
-5 38 2 0.2954 -0.0014
-5 38 3 1.8912 -0.0149
-5 38 4 0.7842 0.0858
-5 38 5 0.0395 0.0032
-5 38 6 0.6233 -0.1138
-5 38 7 -2.0042 0.0337
-5 39 1 1.2251 -0.0506
-5 39 2 -0.3255 0.0920
-5 39 3 1.0195 0.0534
-5 39 4 -1.7366 -0.1293
-5 39 5 -0.5866 -0.0286
-5 39 6 -1.0356 0.1295
-5 40 1 -0.3708 0.0423
-5 40 2 -0.8645 -0.0713
-5 40 3 0.2635 -0.0344
-4 0 2 -13.8844 -0.1306
-4 0 4 21.6206 -0.0821
-4 0 6 4.1464 0.1666
-4 0 8 10.5307 -0.1012
-4 0 10 10.6165 0.0550
-4 0 12 6.2690 0.0098
-4 0 14 0.3553 0.0000
-4 0 16 4.9556 -0.0022
-4 0 18 0.4982 -0.0249
-4 0 20 0.9459 0.0009
-4 0 22 1.3990 -0.0267
-4 1 1 28.2841 0.1973
-4 1 2 -5.8338 0.0540
-4 1 3 -11.3347 -0.1399
-4 1 4 0.2284 0.1097
-4 1 5 -5.3333 0.0536
-4 1 6 -3.1352 -0.0838
-4 1 7 1.7642 -0.0183
-4 1 8 0.2389 0.0045
-4 1 9 -4.2892 -0.0315
-4 1 10 1.3081 0.0274
-4 1 11 -6.5030 0.0352
-4 1 12 -2.9707 -0.0530
-4 1 13 1.2099 -0.0265
-4 1 14 0.8839 0.0246
-4 1 15 0.4112 0.0374
-4 1 16 -0.2906 -0.0230
-4 1 17 -2.7296 -0.0390
-4 1 18 -1.4484 -0.0091
-4 1 19 0.2815 -0.0069
-4 1 20 2.7469 0.0033
-4 1 21 -3.1602 0.1334
-4 1 22 0.7761 0.0558
-4 2 1 19.7472 -0.1740
-4 2 2 -12.7127 0.3964
-4 2 3 -8.9469 0.0103
-4 2 4 7.7965 -0.0265
-4 2 5 2.6727 0.0591
-4 2 6 -14.2956 -0.0417
-4 2 7 2.0546 -0.0116
-4 2 8 -7.2277 0.0156
-4 2 9 -2.4945 0.0082
-4 2 10 -2.7074 0.0486
-4 2 11 -0.5977 0.0310
-4 2 12 -1.7395 -0.0742
-4 2 13 2.9294 -0.0222
-4 2 14 -4.2623 0.0452
-4 2 15 -1.2400 0.0293
-4 2 16 -2.7681 -0.0196
-4 2 17 0.5723 -0.0029
-4 2 18 0.3709 0.0349
-4 2 19 -0.8800 -0.0207
-4 2 20 0.3219 0.0072
-4 2 21 1.2240 -0.0216
-4 2 22 2.0532 -0.1618
-4 3 1 18.9427 -0.0505
-4 3 2 17.6115 0.1243
-4 3 3 -7.4547 -0.1380
-4 3 4 6.7527 -0.1276
-4 3 5 10.0732 0.0849
-4 3 6 -1.9048 0.0402
-4 3 7 7.3742 -0.0358
-4 3 8 2.4753 0.0468
-4 3 9 1.6699 0.0124
-4 3 10 4.1857 -0.0826
-4 3 11 4.1112 -0.0048
-4 3 12 -2.9110 0.0640
-4 3 13 0.4436 -0.0125
-4 3 14 -0.1611 -0.0355
-4 3 15 2.9487 0.0355
-4 3 16 1.8800 -0.0570
-4 3 17 1.7005 -0.0619
-4 3 18 -0.2750 0.0556
-4 3 19 2.5826 0.0622
-4 3 20 -1.4817 -0.0065
-4 3 21 2.8973 -0.0933
-4 3 22 -1.2291 0.0337
-4 4 1 -11.9902 -0.1033
-4 4 2 7.4308 -0.0770
-4 4 3 -20.9115 0.0357
-4 4 4 6.5462 -0.0568
-4 4 5 1.4654 -0.1105
-4 4 6 -5.1864 0.1078
-4 4 7 -5.3333 0.0438
-4 4 8 7.9491 -0.0993
-4 4 9 -2.4327 -0.0012
-4 4 10 3.9808 0.0535
-4 4 11 1.8665 -0.0167
-4 4 12 0.8074 -0.0239
-4 4 13 1.3930 0.0075
-4 4 14 1.7270 -0.0004
-4 4 15 -0.2851 0.0394
-4 4 16 0.3858 0.0099
-4 4 17 -1.1765 0.0120
-4 4 18 -1.0240 -0.0270
-4 4 19 0.3622 -0.0181
-4 4 20 -5.5307 0.0341
-4 4 21 -0.0880 -0.0262
-4 4 22 0.2336 0.0493
-4 5 1 -4.3313 0.1037
-4 5 2 16.3026 0.0256
-4 5 3 -13.5717 -0.0322
-4 5 4 -2.2319 0.0935
-4 5 5 -1.5327 0.0193
-4 5 6 3.0841 -0.0275
-4 5 7 -4.7861 -0.0252
-4 5 8 2.8535 -0.0379
-4 5 9 -7.8408 0.0228
-4 5 10 -3.8936 0.0369
-4 5 11 -1.8189 0.0145
-4 5 12 -1.1043 -0.0183
-4 5 13 -3.1419 -0.0148
-4 5 14 -2.6376 -0.0346
-4 5 15 -1.7259 0.0070
-4 5 16 0.4499 0.0418
-4 5 17 -0.7816 -0.0095
-4 5 18 1.8592 -0.0532
-4 5 19 0.6844 0.0139
-4 5 20 0.2314 0.0369
-4 5 21 -1.5891 -0.0606
-4 5 22 0.1781 0.0149
-4 6 1 -2.1960 -0.0235
-4 6 2 10.9950 0.0746
-4 6 3 1.7381 0.0290
-4 6 4 1.0037 -0.0058
-4 6 5 11.3268 -0.0108
-4 6 6 -0.5546 -0.0318
-4 6 7 -2.3976 0.0360
-4 6 8 1.0478 0.0198
-4 6 9 0.6818 -0.0691
-4 6 10 -2.1605 -0.0112
-4 6 11 1.1331 0.0680
-4 6 12 -0.6209 -0.0481
-4 6 13 0.3338 -0.0254
-4 6 14 1.0998 0.0890
-4 6 15 0.2715 0.0056
-4 6 16 1.1961 -0.0551
-4 6 17 -1.6726 0.0078
-4 6 18 0.3902 0.0150
-4 6 19 1.1846 0.0131
-4 6 20 2.0200 0.0353
-4 6 21 -1.3831 0.0148
-4 6 22 2.6917 -0.0264
-4 7 1 -0.2121 -0.0112
-4 7 2 -0.7661 0.0682
-4 7 3 2.7585 -0.0206
-4 7 4 -11.2099 -0.1092
-4 7 5 4.4907 0.0527
-4 7 6 -4.7887 0.0620
-4 7 7 3.8282 -0.0351
-4 7 8 1.5891 0.0406
-4 7 9 2.9620 0.0376
-4 7 10 1.2119 -0.0542
-4 7 11 2.6682 -0.0028
-4 7 12 2.7820 0.0448
-4 7 13 4.0138 -0.0194
-4 7 14 2.2671 -0.0301
-4 7 15 -1.6576 0.0142
-4 7 16 0.6000 0.0213
-4 7 17 -0.4383 -0.0106
-4 7 18 -1.1616 -0.0281
-4 7 19 1.2783 0.0175
-4 7 20 -0.4289 -0.0383
-4 7 21 -2.2212 -0.0098
-4 7 22 1.3643 0.0363
-4 8 1 -3.0700 -0.0485
-4 8 2 -8.1630 -0.0173
-4 8 3 1.3473 0.0511
-4 8 4 -8.3992 0.0125
-4 8 5 -0.8058 -0.0455
-4 8 6 -1.4024 0.0093
-4 8 7 -2.6328 0.0336
-4 8 8 -0.4566 -0.0409
-4 8 9 -0.4089 -0.0149
-4 8 10 -0.4664 0.0350
-4 8 11 0.2293 0.0222
-4 8 12 -1.4638 0.0034
-4 8 13 -1.3813 -0.0270
-4 8 14 -0.9258 -0.0391
-4 8 15 -0.7657 0.0277
-4 8 16 0.3968 0.0238
-4 8 17 0.6106 -0.0487
-4 8 18 -2.8502 0.0203
-4 8 19 0.3690 0.0502
-4 8 20 1.0769 -0.0346
-4 8 21 -1.5627 0.0333
-4 9 1 6.4555 -0.0223
-4 9 2 7.3658 -0.0058
-4 9 3 4.7010 -0.0153
-4 9 4 11.4221 0.0026
-4 9 5 -1.1224 -0.0122
-4 9 6 6.2738 -0.0268
-4 9 7 -1.5370 0.0273
-4 9 8 1.5377 -0.0501
-4 9 9 -0.4360 -0.0115
-4 9 10 -3.5381 0.0395
-4 9 11 -1.0458 -0.0238
-4 9 12 -5.9989 -0.0175
-4 9 13 -2.0113 0.0556
-4 9 14 -0.0216 -0.0348
-4 9 15 -0.2963 -0.0424
-4 9 16 -1.2440 0.0634
-4 9 17 1.1508 -0.0030
-4 9 18 0.4102 -0.0434
-4 9 19 2.7741 0.0026
-4 9 20 1.6387 0.0071
-4 9 21 -0.1366 -0.0740
-4 10 1 -3.4721 0.0286
-4 10 2 5.0877 -0.0140
-4 10 3 -10.9153 -0.0188
-4 10 4 6.7157 0.0305
-4 10 5 -9.7333 -0.0075
-4 10 6 0.4820 -0.0488
-4 10 7 -0.1558 0.0534
-4 10 8 0.1289 0.0447
-4 10 9 2.2135 -0.0385
-4 10 10 -1.2485 -0.0369
-4 10 11 3.9278 0.0217
-4 10 12 2.3559 -0.0149
-4 10 13 1.1897 -0.0102
-4 10 14 2.5606 0.0325
-4 10 15 0.8709 0.0354
-4 10 16 0.8633 -0.0253
-4 10 17 1.0618 -0.0026
-4 10 18 -1.6979 -0.0047
-4 10 19 -1.3861 -0.0068
-4 10 20 -2.5595 0.0400
-4 10 21 1.5786 -0.0124
-4 11 1 -10.2446 0.0124
-4 11 2 1.9562 0.0212
-4 11 3 -13.9602 -0.0054
-4 11 4 1.7518 0.0266
-4 11 5 3.6461 0.0057
-4 11 6 -3.9495 0.0298
-4 11 7 0.4325 -0.0112
-4 11 8 1.0616 -0.0206
-4 11 9 0.5778 0.0165
-4 11 10 0.8907 -0.0143
-4 11 11 1.8656 0.0167
-4 11 12 2.7711 0.0315
-4 11 13 -3.5869 -0.0195
-4 11 14 1.7383 -0.0283
-4 11 15 0.3004 0.0114
-4 11 16 -0.2315 -0.0257
-4 11 17 0.8860 0.0443
-4 11 18 -0.8275 0.0210
-4 11 19 -0.7873 -0.0369
-4 11 20 -0.3585 0.0699
-4 11 21 -1.1695 -0.0239
-4 12 1 0.5702 0.0021
-4 12 2 9.6535 0.0383
-4 12 3 7.2297 -0.0276
-4 12 4 -0.3132 0.0032
-4 12 5 10.4107 -0.0128
-4 12 6 -5.9195 0.0000
-4 12 7 -1.1808 -0.0135
-4 12 8 2.4728 -0.0010
-4 12 9 -4.6499 0.0276
-4 12 10 -2.4901 -0.0218
-4 12 11 -2.8921 -0.0120
-4 12 12 0.4572 0.0296
-4 12 13 -1.8509 0.0008
-4 12 14 -0.0063 -0.0166
-4 12 15 -0.6942 0.0156
-4 12 16 -2.5600 -0.0086
-4 12 17 -0.3583 -0.0428
-4 12 18 -0.1681 0.0018
-4 12 19 0.1287 0.0129
-4 12 20 3.4659 0.0274
-4 12 21 -1.0008 -0.0893
-4 13 1 2.8169 -0.0120
-4 13 2 -0.8893 -0.0185
-4 13 3 1.0811 0.0076
-4 13 4 -11.2717 -0.0010
-4 13 5 6.1656 -0.0159
-4 13 6 1.1207 0.0061
-4 13 7 -5.0577 0.0107
-4 13 8 2.2370 0.0066
-4 13 9 1.8427 0.0050
-4 13 10 -0.7541 0.0219
-4 13 11 3.1434 0.0041
-4 13 12 1.0555 -0.0240
-4 13 13 0.2049 0.0058
-4 13 14 -1.6907 -0.0028
-4 13 15 -0.5005 -0.0251
-4 13 16 -1.1806 0.0486
-4 13 17 1.4118 0.0310
-4 13 18 0.7983 -0.0489
-4 13 19 1.2389 0.0029
-4 13 20 1.7273 -0.0317
-4 13 21 -0.2651 -0.0785
-4 14 1 -6.1625 0.0051
-4 14 2 -5.0478 -0.0087
-4 14 3 -1.1637 0.0148
-4 14 4 -5.3220 0.0014
-4 14 5 -1.6779 -0.0195
-4 14 6 2.8162 0.0066
-4 14 7 -1.8980 -0.0015
-4 14 8 2.9917 0.0051
-4 14 9 7.0059 -0.0239
-4 14 10 -4.3702 -0.0050
-4 14 11 1.5701 0.0001
-4 14 12 -1.8252 -0.0256
-4 14 13 -0.4189 0.0244
-4 14 14 2.3313 0.0239
-4 14 15 2.5888 -0.0172
-4 14 16 2.2853 -0.0129
-4 14 17 1.8315 -0.0114
-4 14 18 -1.4164 -0.0333
-4 14 19 -0.1830 0.0762
-4 14 20 -2.5072 -0.0144
-4 14 21 -2.0048 0.0615
-4 15 1 -4.9367 0.0297
-4 15 2 7.7202 -0.0072
-4 15 3 5.2090 -0.0332
-4 15 4 2.2887 0.0227
-4 15 5 -0.2638 0.0020
-4 15 6 5.3182 -0.0122
-4 15 7 -0.9293 0.0007
-4 15 8 -6.8333 0.0015
-4 15 9 1.2685 -0.0238
-4 15 10 -4.3931 0.0051
-4 15 11 -1.0668 0.0034
-4 15 12 1.7385 -0.0047
-4 15 13 -0.9567 0.0065
-4 15 14 -0.3811 -0.0148
-4 15 15 -1.7115 0.0018
-4 15 16 -1.6005 0.0245
-4 15 17 -1.5693 -0.0076
-4 15 18 -0.4465 0.0201
-4 15 19 -0.5143 0.0254
-4 15 20 0.3266 -0.0189
-4 16 1 -2.0031 -0.0141
-4 16 2 2.0687 0.0153
-4 16 3 0.4581 0.0133
-4 16 4 -0.3221 -0.0029
-4 16 5 -1.8111 0.0052
-4 16 6 0.4244 -0.0053
-4 16 7 -1.9591 0.0094
-4 16 8 -1.7627 0.0102
-4 16 9 3.5746 0.0025
-4 16 10 2.3825 0.0112
-4 16 11 -1.5078 -0.0074
-4 16 12 3.2641 0.0151
-4 16 13 -1.6298 -0.0048
-4 16 14 -0.9081 -0.0135
-4 16 15 1.6662 0.0226
-4 16 16 -0.3101 -0.0027
-4 16 17 -1.9159 -0.0530
-4 16 18 -0.1973 0.0256
-4 16 19 -1.0052 -0.0217
-4 16 20 2.1702 -0.0109
-4 17 1 -3.7536 -0.0089
-4 17 2 -6.1039 -0.0086
-4 17 3 -0.5024 0.0153
-4 17 4 -1.0769 -0.0091
-4 17 5 -2.9632 0.0180
-4 17 6 2.9647 0.0168
-4 17 7 2.0656 -0.0192
-4 17 8 1.3155 -0.0186
-4 17 9 -0.4677 0.0210
-4 17 10 1.0785 -0.0012
-4 17 11 -2.7712 0.0027
-4 17 12 0.7480 0.0141
-4 17 13 1.5376 -0.0264
-4 17 14 0.1428 -0.0243
-4 17 15 1.1248 0.0353
-4 17 16 0.8903 -0.0024
-4 17 17 2.3759 0.0049
-4 17 18 0.8194 0.0176
-4 17 19 0.5445 -0.0911
-4 17 20 -0.8658 0.0781
-4 18 1 4.3988 -0.0044
-4 18 2 0.8031 -0.0105
-4 18 3 2.7064 0.0169
-4 18 4 0.0156 -0.0023
-4 18 5 -1.3772 -0.0414
-4 18 6 0.3696 0.0044
-4 18 7 -1.8398 0.0218
-4 18 8 -4.3305 -0.0161
-4 18 9 -0.5279 0.0227
-4 18 10 0.0176 -0.0213
-4 18 11 0.9921 0.0012
-4 18 12 -0.7151 0.0017
-4 18 13 -0.0820 0.0158
-4 18 14 -2.1476 0.0084
-4 18 15 -1.7787 0.0104
-4 18 16 0.2078 -0.0124
-4 18 17 1.5483 -0.0088
-4 18 18 -1.0724 0.0387
-4 18 19 1.2268 -0.0129
-4 18 20 0.8172 0.1454
-4 19 1 -0.4903 0.0174
-4 19 2 -0.5334 0.0143
-4 19 3 1.3690 -0.0246
-4 19 4 0.1943 0.0069
-4 19 5 1.1751 0.0030
-4 19 6 -2.0830 -0.0140
-4 19 7 3.2525 0.0140
-4 19 8 0.7218 -0.0046
-4 19 9 3.8729 0.0057
-4 19 10 -0.5866 -0.0052
-4 19 11 1.7701 0.0189
-4 19 12 -1.5808 -0.0209
-4 19 13 -0.0901 -0.0052
-4 19 14 2.1459 -0.0093
-4 19 15 -1.3768 -0.0132
-4 19 16 -1.2503 0.0360
-4 19 17 0.2659 -0.0098
-4 19 18 -2.1509 -0.0488
-4 19 19 -1.9391 0.0116
-4 20 1 -4.2533 -0.0074
-4 20 2 -1.1048 -0.0202
-4 20 3 -0.4958 -0.0065
-4 20 4 -1.5331 0.0110
-4 20 5 1.1420 0.0093
-4 20 6 0.4928 -0.0057
-4 20 7 3.3646 0.0121
-4 20 8 -0.6059 0.0003
-4 20 9 -1.6733 -0.0502
-4 20 10 -1.7647 -0.0166
-4 20 11 -0.1103 0.0323
-4 20 12 0.4529 -0.0172
-4 20 13 0.0982 0.0077
-4 20 14 1.7711 0.0081
-4 20 15 0.6352 -0.0165
-4 20 16 0.0343 -0.0086
-4 20 17 1.0427 0.0160
-4 20 18 -1.1131 -0.0540
-4 20 19 1.1241 0.1067
-4 21 1 -0.1999 -0.0004
-4 21 2 1.1347 0.0074
-4 21 3 1.2551 0.0140
-4 21 4 1.2381 -0.0072
-4 21 5 -0.6186 0.0068
-4 21 6 -0.2651 0.0171
-4 21 7 -4.4595 -0.0337
-4 21 8 -0.5762 0.0070
-4 21 9 -1.1291 0.0348
-4 21 10 0.5479 0.0038
-4 21 11 -1.4911 0.0063
-4 21 12 -0.0335 -0.0018
-4 21 13 -1.2885 0.0029
-4 21 14 -1.9155 -0.0215
-4 21 15 0.1026 0.0096
-4 21 16 -0.8911 0.0319
-4 21 17 1.1795 -0.0031
-4 21 18 2.0875 -0.0022
-4 21 19 1.2939 0.0323
-4 22 1 1.6344 0.0109
-4 22 2 -0.4778 -0.0173
-4 22 3 -0.2288 0.0156
-4 22 4 0.4281 0.0032
-4 22 5 -1.7459 -0.0292
-4 22 6 1.0542 0.0019
-4 22 7 -0.6216 0.0082
-4 22 8 2.0724 0.0124
-4 22 9 0.5897 0.0026
-4 22 10 0.4852 -0.0164
-4 22 11 0.6810 0.0028
-4 22 12 1.5907 0.0291
-4 22 13 1.6802 -0.0124
-4 22 14 0.3057 -0.0194
-4 22 15 1.1490 0.0134
-4 22 16 1.5995 0.0179
-4 22 17 -2.6449 -0.0728
-4 22 18 -0.6787 0.1018
-4 22 19 -3.4729 -0.0661
-4 23 1 -0.1460 -0.0024
-4 23 2 -2.2572 -0.0017
-4 23 3 -0.2004 0.0081
-4 23 4 -0.4529 -0.0143
-4 23 5 0.2586 0.0063
-4 23 6 0.0968 0.0231
-4 23 7 1.8423 -0.0058
-4 23 8 -1.4279 -0.0139
-4 23 9 2.3628 -0.0145
-4 23 10 0.6757 0.0154
-4 23 11 0.3522 -0.0198
-4 23 12 0.0837 0.0011
-4 23 13 0.1184 0.0077
-4 23 14 -0.2753 -0.0037
-4 23 15 -1.4068 0.0205
-4 23 16 1.0607 0.0018
-4 23 17 -0.4042 -0.0035
-4 23 18 1.8113 0.0120
-4 24 1 1.5125 0.0108
-4 24 2 0.4046 0.0035
-4 24 3 0.8880 -0.0071
-4 24 4 -1.1650 -0.0125
-4 24 5 1.0523 0.0025
-4 24 6 -1.7346 -0.0046
-4 24 7 0.7531 0.0000
-4 24 8 -3.0586 0.0307
-4 24 9 0.5857 -0.0162
-4 24 10 -2.5534 -0.0181
-4 24 11 -1.5895 0.0202
-4 24 12 -0.6747 0.0048
-4 24 13 -1.6631 -0.0178
-4 24 14 -1.4900 -0.0114
-4 24 15 -0.8855 0.0067
-4 24 16 -1.1486 -0.0526
-4 24 17 1.8903 0.0305
-4 24 18 -1.5787 -0.0470
-4 25 1 -1.0453 -0.0159
-4 25 2 1.1412 0.0094
-4 25 3 0.0317 0.0039
-4 25 4 0.5745 -0.0029
-4 25 5 1.1009 0.0007
-4 25 6 0.8792 0.0001
-4 25 7 1.7494 -0.0037
-4 25 8 0.3822 0.0005
-4 25 9 0.7999 0.0109
-4 25 10 -0.1384 -0.0189
-4 25 11 0.0148 0.0097
-4 25 12 0.6735 0.0054
-4 25 13 1.5833 -0.0009
-4 25 14 1.5015 0.0493
-4 25 15 -0.0506 -0.0288
-4 25 16 -0.9481 0.0080
-4 25 17 1.1247 0.0084
-4 26 1 -2.0382 0.0026
-4 26 2 -0.1361 0.0086
-4 26 3 -1.4497 -0.0056
-4 26 4 1.2107 0.0024
-4 26 5 -1.0826 -0.0031
-4 26 6 0.5619 -0.0154
-4 26 7 -0.8876 0.0101
-4 26 8 -0.0125 -0.0135
-4 26 9 -0.2823 -0.0201
-4 26 10 2.1159 -0.0056
-4 26 11 -0.2885 0.0106
-4 26 12 0.6409 0.0100
-4 26 13 0.0885 -0.0259
-4 26 14 1.3142 -0.0377
-4 26 15 -1.4382 -0.0028
-4 26 16 4.2284 0.0911
-4 26 17 0.0659 -0.0284
-4 27 1 -1.0071 -0.0160
-4 27 2 1.6171 0.0043
-4 27 3 -0.0336 0.0188
-4 27 4 -1.0902 0.0017
-4 27 5 -2.1612 -0.0076
-4 27 6 -1.7887 -0.0013
-4 27 7 -1.3276 0.0167
-4 27 8 0.0590 0.0122
-4 27 9 -1.5905 0.0167
-4 27 10 1.1846 0.0230
-4 27 11 -2.0114 -0.0165
-4 27 12 -0.4287 -0.0261
-4 27 13 -0.0182 0.0722
-4 27 14 1.7336 -0.0214
-4 27 15 -2.5492 0.0412
-4 27 16 0.0049 -0.0476
-4 27 17 -2.2544 -0.1021
-4 28 1 2.0842 0.0076
-4 28 2 -0.9599 0.0033
-4 28 3 0.8442 0.0089
-4 28 4 -0.0193 0.0053
-4 28 5 3.0901 -0.0012
-4 28 6 0.2469 0.0040
-4 28 7 2.0460 -0.0125
-4 28 8 0.0482 0.0031
-4 28 9 -1.7135 0.0155
-4 28 10 0.6232 -0.0232
-4 28 11 0.5773 0.0162
-4 28 12 -0.4266 -0.0001
-4 28 13 1.1339 -0.0278
-4 28 14 -2.1806 -0.0462
-4 28 15 -0.6549 -0.0015
-4 28 16 -2.5287 0.0118
-4 29 1 1.5834 -0.0006
-4 29 2 -1.7070 -0.0349
-4 29 3 1.7527 0.0004
-4 29 4 -0.3868 -0.0039
-4 29 5 0.7293 -0.0314
-4 29 6 -1.1352 0.0104
-4 29 7 1.6785 0.0105
-4 29 8 1.4833 0.0076
-4 29 9 1.8918 -0.0015
-4 29 10 1.2287 -0.0327
-4 29 11 0.2686 -0.0090
-4 29 12 -2.8608 0.0237
-4 29 13 0.5669 -0.0275
-4 29 14 -1.6456 0.1128
-4 29 15 3.3455 -0.0274
-4 30 1 -1.1494 0.0033
-4 30 2 -0.6261 0.0262
-4 30 3 -1.5535 0.0152
-4 30 4 0.1815 -0.0118
-4 30 5 -0.8824 0.0196
-4 30 6 -0.4604 0.0118
-4 30 7 -1.6874 -0.0297
-4 30 8 -0.6510 -0.0027
-4 30 9 -1.8090 -0.0280
-4 30 10 -1.5391 0.0193
-4 30 11 -0.1972 0.0378
-4 30 12 1.8252 -0.0065
-4 30 13 2.6946 -0.0151
-4 30 14 1.4907 -0.0372
-4 30 15 -0.9961 -0.0573
-4 31 1 -0.4847 -0.0289
-4 31 2 1.3030 -0.0225
-4 31 3 -1.8159 0.0098
-4 31 4 1.9573 0.0144
-4 31 5 -0.9838 0.0051
-4 31 6 0.1413 -0.0420
-4 31 7 -1.2863 -0.0114
-4 31 8 -0.2252 0.0399
-4 31 9 0.1478 -0.0295
-4 31 10 0.7037 -0.0118
-4 31 11 -0.5024 0.0001
-4 31 12 -0.3769 -0.0436
-4 31 13 -1.9348 0.1012
-4 31 14 0.3092 -0.0190
-4 32 1 1.9627 0.0013
-4 32 2 0.1927 -0.0022
-4 32 3 0.1584 -0.0020
-4 32 4 1.1320 0.0169
-4 32 5 0.7093 -0.0004
-4 32 6 0.3732 0.0110
-4 32 7 1.7248 0.0192
-4 32 8 -0.2388 -0.0046
-4 32 9 2.0570 0.0287
-4 32 10 0.2627 0.0789
-4 32 11 -1.4157 -0.0314
-4 32 12 -1.6738 -0.0010
-4 32 13 0.4549 -0.0887
-4 32 14 2.1847 -0.0651
-4 33 1 2.2703 0.0208
-4 33 2 -0.5833 -0.0100
-4 33 3 -0.8288 -0.0143
-4 33 4 -1.0899 0.0153
-4 33 5 0.9868 -0.0317
-4 33 6 -1.8474 -0.0116
-4 33 7 0.7630 0.0280
-4 33 8 -0.9218 0.0168
-4 33 9 0.0952 -0.0146
-4 33 10 1.7745 -0.0018
-4 33 11 1.7231 -0.1057
-4 33 12 0.4653 0.1012
-4 33 13 1.2764 0.0315
-4 34 1 -1.0454 0.0031
-4 34 2 -0.9933 0.0138
-4 34 3 -1.5171 -0.0020
-4 34 4 0.8954 -0.0098
-4 34 5 1.6434 0.0352
-4 34 6 -0.5253 0.0355
-4 34 7 0.2562 -0.0425
-4 34 8 0.4761 -0.0390
-4 34 9 -3.0540 -0.0256
-4 34 10 1.1302 0.0242
-4 34 11 -1.0108 0.0895
-4 34 12 -2.7042 -0.0703
-4 35 1 1.0053 -0.0115
-4 35 2 2.6646 -0.0572
-4 35 3 -0.7621 0.0013
-4 35 4 -1.0673 -0.0022
-4 35 5 0.5209 -0.0299
-4 35 6 0.0531 -0.0024
-4 35 7 -1.5261 -0.0199
-4 35 8 0.5742 -0.0075
-4 35 9 -1.7561 -0.0096
-4 35 10 0.9105 -0.1112
-4 35 11 0.2228 0.0838
-4 36 1 1.5320 0.0240
-4 36 2 -0.2261 0.0271
-4 36 3 0.1525 -0.0041
-4 36 4 -1.0311 0.0297
-4 36 5 0.5242 -0.0011
-4 36 6 0.1248 0.0164
-4 36 7 -0.6272 0.0056
-4 36 8 0.8244 -0.0383
-4 36 9 0.8914 0.0767
-4 36 10 -0.1123 0.1086
-4 37 1 -0.1214 0.0032
-4 37 2 -0.4315 -0.0113
-4 37 3 0.6774 0.0167
-4 37 4 -0.5218 0.0200
-4 37 5 -1.4006 -0.0278
-4 37 6 1.9446 -0.0340
-4 37 7 1.4473 0.1295
-4 37 8 -0.7006 0.1018
-4 37 9 1.2985 -0.0699
-4 38 1 -0.4088 0.0111
-4 38 2 1.0202 0.0040
-4 38 3 -1.3441 -0.0027
-4 38 4 1.5201 -0.1123
-4 38 5 -0.7959 0.0507
-4 38 6 0.7979 0.0646
-4 38 7 0.5247 -0.0741
-4 38 8 -2.5350 -0.1043
-4 39 1 -0.4087 0.0366
-4 39 2 0.9517 -0.1039
-4 39 3 -0.2546 0.0420
-4 39 4 1.4612 0.0723
-4 39 5 -0.6964 -0.0787
-4 39 6 -2.4680 -0.0701
-4 39 7 0.9599 -0.0700
-4 40 1 1.0774 -0.0277
-4 40 2 -0.5825 0.0633
-4 40 3 0.7089 0.0107
-4 40 4 -0.8533 0.0628
-3 0 2 35.0607 -0.2530
-3 0 4 -17.4662 0.1357
-3 0 6 13.5898 -0.1304
-3 0 8 -15.8567 0.0705
-3 0 10 -6.6214 -0.0198
-3 0 12 3.4003 -0.0192
-3 0 14 -3.1634 0.0398
-3 0 16 -2.5490 -0.0047
-3 0 18 -0.6987 0.0188
-3 0 20 3.3061 -0.0014
-3 0 22 3.1414 -0.0056
-3 1 1 -48.4105 0.0271
-3 1 2 2.6692 0.0752
-3 1 3 18.8441 0.1346
-3 1 4 -7.2256 -0.1101
-3 1 5 -5.5523 -0.0016
-3 1 6 -12.2264 0.0396
-3 1 7 2.5155 -0.0081
-3 1 8 -6.0373 0.0467
-3 1 9 8.4445 0.0798
-3 1 10 2.3939 -0.0362
-3 1 11 -1.6318 -0.0352
-3 1 12 0.2439 0.0371
-3 1 13 -1.0263 0.0159
-3 1 14 0.4546 -0.0056
-3 1 15 -0.6713 -0.0119
-3 1 16 -1.2252 -0.0138
-3 1 17 0.6732 0.0258
-3 1 18 0.1310 0.0389
-3 1 19 0.5094 -0.0066
-3 1 20 1.2983 -0.0084
-3 1 21 0.4851 -0.1517
-3 1 22 -0.8702 -0.0584
-3 2 1 -28.1398 0.1720
-3 2 2 -9.1192 -0.2187
-3 2 3 24.3927 -0.0084
-3 2 4 -15.1917 -0.0172
-3 2 5 -6.5788 -0.0441
-3 2 6 10.9505 0.0069
-3 2 7 9.6385 -0.0181
-3 2 8 -2.3724 -0.0035
-3 2 9 -0.7754 0.0038
-3 2 10 1.6801 -0.0613
-3 2 11 -6.1924 -0.0136
-3 2 12 3.0369 0.0687
-3 2 13 1.9398 0.0366
-3 2 14 4.5808 -0.0413
-3 2 15 0.0826 -0.0071
-3 2 16 2.0237 -0.0109
-3 2 17 0.8763 0.0141
-3 2 18 0.2182 0.0071
-3 2 19 -1.0138 0.0041
-3 2 20 -5.1195 -0.0139
-3 2 21 1.1498 -0.0149
-3 2 22 -3.5915 0.1719
-3 3 1 2.4822 -0.0305
-3 3 2 -42.0749 -0.1281
-3 3 3 18.6256 0.0921
-3 3 4 10.9943 0.0832
-3 3 5 -14.1783 -0.0501
-3 3 6 7.1402 0.0471
-3 3 7 -6.0035 0.0124
-3 3 8 1.2564 -0.0695
-3 3 9 0.8247 -0.0051
-3 3 10 4.7226 0.0707
-3 3 11 -2.8055 -0.0290
-3 3 12 -0.3129 -0.0474
-3 3 13 -3.2055 0.0378
-3 3 14 0.1416 0.0042
-3 3 15 -0.3834 -0.0537
-3 3 16 -0.2347 0.0533
-3 3 17 -0.7730 0.0443
-3 3 18 0.9120 -0.0737
-3 3 19 0.3559 -0.0294
-3 3 20 0.1621 0.0151
-3 3 21 4.0892 0.0382
-3 3 22 0.7795 0.0267
-3 4 1 43.7479 0.1386
-3 4 2 -19.4985 -0.0680
-3 4 3 6.8831 -0.0919
-3 4 4 19.8119 0.1190
-3 4 5 -15.6638 0.0604
-3 4 6 6.9576 -0.0955
-3 4 7 1.3161 -0.0123
-3 4 8 -4.8986 0.0848
-3 4 9 -0.2675 -0.0289
-3 4 10 1.3081 -0.0234
-3 4 11 -0.0359 0.0040
-3 4 12 -2.4206 -0.0103
-3 4 13 0.3079 -0.0073
-3 4 14 -0.4361 0.0349
-3 4 15 -0.2684 -0.0278
-3 4 16 -1.8888 -0.0132
-3 4 17 -1.1145 0.0021
-3 4 18 1.2765 0.0304
-3 4 19 -0.6519 0.0243
-3 4 20 0.0539 -0.0348
-3 4 21 -1.6226 0.0284
-3 4 22 1.9628 -0.0264
-3 5 1 27.3278 -0.0340
-3 5 2 -15.7410 0.0847
-3 5 3 -12.2406 0.0067
-3 5 4 14.5249 -0.0770
-3 5 5 -5.0065 -0.0268
-3 5 6 -6.5233 0.0006
-3 5 7 7.2452 -0.0025
-3 5 8 -9.0600 0.0487
-3 5 9 3.7055 0.0062
-3 5 10 1.7017 -0.0046
-3 5 11 3.0529 -0.0143
-3 5 12 0.2759 -0.0081
-3 5 13 0.3769 0.0231
-3 5 14 -0.7889 0.0354
-3 5 15 0.9960 -0.0291
-3 5 16 -1.0418 -0.0570
-3 5 17 -0.3095 0.0078
-3 5 18 0.4384 0.0480
-3 5 19 -0.4891 -0.0026
-3 5 20 -2.3004 -0.0285
-3 5 21 -0.3914 0.0833
-3 5 22 1.7525 -0.0629
-3 6 1 -3.8335 0.0362
-3 6 2 2.2584 -0.0327
-3 6 3 -16.3989 -0.0477
-3 6 4 -0.7447 0.0104
-3 6 5 7.1635 0.0422
-3 6 6 -7.1304 0.0299
-3 6 7 8.9647 -0.0793
-3 6 8 -4.8424 0.0026
-3 6 9 -2.0188 0.0571
-3 6 10 -0.3333 -0.0260
-3 6 11 -2.0854 -0.0366
-3 6 12 0.4859 0.0582
-3 6 13 0.0048 0.0021
-3 6 14 0.9028 -0.0664
-3 6 15 2.7084 0.0301
-3 6 16 1.6245 0.0397
-3 6 17 2.0786 -0.0347
-3 6 18 -0.4153 0.0214
-3 6 19 2.1142 0.0125
-3 6 20 -2.0534 -0.1082
-3 6 21 2.2333 0.0363
-3 6 22 0.8343 0.0056
-3 7 1 -1.0021 -0.0012
-3 7 2 17.6533 -0.0550
-3 7 3 -4.8230 0.0665
-3 7 4 1.2263 0.0712
-3 7 5 5.4560 -0.0679
-3 7 6 -4.7713 0.0276
-3 7 7 2.5169 0.0184
-3 7 8 3.8311 -0.0673
-3 7 9 -4.9823 -0.0027
-3 7 10 4.8114 0.0798
-3 7 11 -1.2425 -0.0301
-3 7 12 0.6574 -0.0317
-3 7 13 -0.9905 0.0378
-3 7 14 -2.3457 0.0253
-3 7 15 -0.4247 -0.0166
-3 7 16 -1.6815 0.0030
-3 7 17 -1.5454 0.0030
-3 7 18 -0.2574 0.0214
-3 7 19 4.0658 -0.0203
-3 7 20 -0.7192 -0.0109
-3 7 21 -0.6828 0.0268
-3 7 22 -0.2992 -0.0563
-3 8 1 3.9498 0.0779
-3 8 2 5.4255 -0.0105
-3 8 3 -0.1671 -0.0656
-3 8 4 -2.9845 -0.0005
-3 8 5 -0.1207 0.0163
-3 8 6 3.9818 -0.0094
-3 8 7 -2.8687 -0.0163
-3 8 8 3.8496 0.0288
-3 8 9 -2.4454 0.0011
-3 8 10 2.2753 -0.0123
-3 8 11 -2.8212 -0.0487
-3 8 12 0.5001 -0.0216
-3 8 13 3.2968 0.0183
-3 8 14 -0.6727 0.0187
-3 8 15 -1.7850 -0.0068
-3 8 16 -0.5139 -0.0075
-3 8 17 0.2631 0.0037
-3 8 18 -0.1594 -0.0203
-3 8 19 -1.1112 -0.0258
-3 8 20 -1.3444 0.0611
-3 8 21 -2.4119 -0.0473
-3 8 22 0.1373 0.0242
-3 9 1 -1.7618 -0.0257
-3 9 2 -11.9936 -0.0102
-3 9 3 2.6218 -0.0055
-3 9 4 -5.5351 -0.0145
-3 9 5 -2.4765 0.0069
-3 9 6 1.7491 0.0130
-3 9 7 -0.4454 -0.0114
-3 9 8 -0.3199 0.0297
-3 9 9 -0.5369 -0.0112
-3 9 10 -0.3482 -0.0048
-3 9 11 1.7166 0.0468
-3 9 12 -1.0082 -0.0197
-3 9 13 0.8100 -0.0427
-3 9 14 0.0619 0.0456
-3 9 15 0.5512 0.0096
-3 9 16 1.9900 -0.0827
-3 9 17 -1.3703 0.0249
-3 9 18 -2.1225 0.0400
-3 9 19 -0.8418 -0.0294
-3 9 20 2.3422 0.0228
-3 9 21 0.8569 0.0415
-3 10 1 15.4741 -0.0246
-3 10 2 -4.6806 0.0297
-3 10 3 7.2554 0.0213
-3 10 4 3.6991 -0.0218
-3 10 5 -0.2019 0.0315
-3 10 6 -1.0742 0.0355
-3 10 7 1.2397 -0.0623
-3 10 8 -5.3838 -0.0262
-3 10 9 2.3310 0.0470
-3 10 10 1.1525 -0.0005
-3 10 11 -2.0414 -0.0006
-3 10 12 -6.1022 0.0377
-3 10 13 2.0923 -0.0027
-3 10 14 2.2318 -0.0372
-3 10 15 -0.7294 -0.0160
-3 10 16 0.5661 0.0167
-3 10 17 1.0555 0.0101
-3 10 18 2.5509 0.0069
-3 10 19 0.7270 0.0420
-3 10 20 0.0931 -0.0372
-3 10 21 -0.2906 -0.0039
-3 11 1 9.6042 0.0059
-3 11 2 2.8480 0.0000
-3 11 3 0.5723 0.0252
-3 11 4 3.7854 -0.0155
-3 11 5 -8.3556 -0.0186
-3 11 6 -0.7290 -0.0043
-3 11 7 4.5835 0.0189
-3 11 8 -0.3095 -0.0149
-3 11 9 -1.2948 -0.0167
-3 11 10 1.1053 0.0198
-3 11 11 3.3972 -0.0134
-3 11 12 0.5609 -0.0151
-3 11 13 1.6999 0.0139
-3 11 14 -1.0053 0.0184
-3 11 15 -2.0562 0.0205
-3 11 16 0.5167 0.0339
-3 11 17 0.5071 -0.0348
-3 11 18 -0.8127 -0.0239
-3 11 19 -0.8496 0.0245
-3 11 20 0.0465 -0.0973
-3 11 21 0.6139 0.0184
-3 12 1 -6.1327 -0.0049
-3 12 2 -3.8538 -0.0274
-3 12 3 -14.0346 0.0109
-3 12 4 8.7496 -0.0059
-3 12 5 -0.3128 0.0027
-3 12 6 2.7806 0.0028
-3 12 7 1.3321 0.0199
-3 12 8 -0.3892 0.0060
-3 12 9 -2.5692 -0.0091
-3 12 10 3.3929 0.0286
-3 12 11 1.8188 -0.0231
-3 12 12 -4.3472 -0.0425
-3 12 13 -1.6315 0.0190
-3 12 14 1.9205 0.0098
-3 12 15 -0.2138 -0.0220
-3 12 16 -1.2001 0.0298
-3 12 17 -0.2549 0.0187
-3 12 18 -0.8931 -0.0197
-3 12 19 0.7372 0.0116
-3 12 20 -1.1871 -0.0404
-3 12 21 -1.7707 0.0539
-3 13 1 0.9603 0.0214
-3 13 2 6.0654 -0.0121
-3 13 3 -3.7997 -0.0181
-3 13 4 6.6622 0.0132
-3 13 5 -3.1839 0.0123
-3 13 6 -6.8166 -0.0095
-3 13 7 3.3998 -0.0022
-3 13 8 0.9872 0.0009
-3 13 9 -2.6784 -0.0203
-3 13 10 -1.3111 -0.0178
-3 13 11 0.6060 0.0158
-3 13 12 0.0555 0.0240
-3 13 13 1.2820 -0.0054
-3 13 14 1.2720 -0.0057
-3 13 15 -0.8567 -0.0171
-3 13 16 -0.7094 -0.0394
-3 13 17 1.4510 -0.0090
-3 13 18 0.2295 0.0398
-3 13 19 -0.2623 -0.0036
-3 13 20 -1.2391 -0.0076
-3 13 21 -0.7476 0.1275
-3 14 1 7.6144 -0.0022
-3 14 2 5.6561 -0.0012
-3 14 3 -5.5309 -0.0023
-3 14 4 -1.1332 -0.0034
-3 14 5 7.7798 -0.0027
-3 14 6 -6.7163 -0.0118
-3 14 7 3.3942 -0.0088
-3 14 8 -0.6018 -0.0003
-3 14 9 -2.0799 0.0174
-3 14 10 0.4939 -0.0018
-3 14 11 2.7364 -0.0037
-3 14 12 -1.4068 0.0215
-3 14 13 -1.5296 -0.0145
-3 14 14 0.1197 -0.0136
-3 14 15 -0.2514 0.0237
-3 14 16 -0.8753 -0.0179
-3 14 17 -0.2678 -0.0102
-3 14 18 0.6679 0.0294
-3 14 19 1.5190 -0.0509
-3 14 20 2.7906 0.0319
-3 14 21 1.5518 -0.0061
-3 15 1 -1.6766 -0.0148
-3 15 2 -1.9566 0.0133
-3 15 3 -0.8246 0.0025
-3 15 4 -1.8108 -0.0317
-3 15 5 6.5413 0.0155
-3 15 6 -5.0809 0.0303
-3 15 7 1.9622 -0.0172
-3 15 8 4.4262 0.0041
-3 15 9 -2.1913 0.0179
-3 15 10 -0.6353 0.0080
-3 15 11 -0.6233 -0.0106
-3 15 12 -2.0586 0.0080
-3 15 13 0.0788 0.0079
-3 15 14 2.1019 -0.0036
-3 15 15 0.5486 0.0170
-3 15 16 0.5062 -0.0135
-3 15 17 0.1759 0.0317
-3 15 18 -0.1259 0.0231
-3 15 19 -0.7984 -0.0531
-3 15 20 -1.6146 0.0155
-3 16 1 3.7918 0.0023
-3 16 2 1.6684 -0.0062
-3 16 3 -0.5965 0.0141
-3 16 4 -2.9067 0.0256
-3 16 5 2.6736 -0.0011
-3 16 6 1.5485 0.0046
-3 16 7 -5.0181 -0.0238
-3 16 8 3.3388 0.0115
-3 16 9 -1.4029 -0.0044
-3 16 10 0.7439 -0.0092
-3 16 11 1.9372 -0.0132
-3 16 12 2.2589 -0.0131
-3 16 13 0.2306 0.0029
-3 16 14 0.9991 0.0163
-3 16 15 0.3484 -0.0143
-3 16 16 0.3681 -0.0163
-3 16 17 -0.3704 0.0388
-3 16 18 -1.0359 -0.0260
-3 16 19 -0.4476 0.0229
-3 16 20 0.2669 0.0448
-3 17 1 2.0349 0.0076
-3 17 2 3.4651 0.0181
-3 17 3 -1.8321 -0.0119
-3 17 4 -0.2675 -0.0022
-3 17 5 -1.8890 -0.0137
-3 17 6 0.1312 -0.0033
-3 17 7 -4.5386 0.0104
-3 17 8 1.6209 0.0101
-3 17 9 0.1154 -0.0207
-3 17 10 0.0534 0.0054
-3 17 11 1.1906 0.0068
-3 17 12 -1.5395 -0.0119
-3 17 13 -2.1436 0.0095
-3 17 14 -0.7639 0.0270
-3 17 15 -1.2531 -0.0329
-3 17 16 -1.3072 -0.0028
-3 17 17 -0.2607 0.0290
-3 17 18 1.4629 -0.0383
-3 17 19 0.8255 0.0778
-3 17 20 1.5300 -0.0860
-3 18 1 -6.7938 0.0157
-3 18 2 2.6063 0.0124
-3 18 3 -2.7114 -0.0397
-3 18 4 0.0989 -0.0117
-3 18 5 1.1521 0.0368
-3 18 6 2.4810 -0.0221
-3 18 7 1.0573 -0.0097
-3 18 8 -1.1247 0.0279
-3 18 9 1.0670 -0.0096
-3 18 10 -2.8896 0.0078
-3 18 11 -1.5282 0.0074
-3 18 12 -1.4116 -0.0174
-3 18 13 1.0370 0.0015
-3 18 14 -0.3052 -0.0006
-3 18 15 0.1168 -0.0020
-3 18 16 0.9867 0.0038
-3 18 17 0.2693 -0.0135
-3 18 18 -0.5727 -0.0756
-3 18 19 -2.2195 0.0418
-3 18 20 -1.0216 -0.1196
-3 19 1 -1.2644 -0.0273
-3 19 2 3.4331 -0.0044
-3 19 3 -0.9967 0.0040
-3 19 4 -0.7337 -0.0134
-3 19 5 0.9164 0.0148
-3 19 6 0.7664 0.0053
-3 19 7 1.2065 -0.0248
-3 19 8 -1.4769 -0.0024
-3 19 9 0.8147 -0.0056
-3 19 10 0.6380 0.0012
-3 19 11 2.8089 -0.0048
-3 19 12 1.1993 0.0056
-3 19 13 -0.0008 0.0206
-3 19 14 0.3239 -0.0061
-3 19 15 1.0552 0.0115
-3 19 16 -0.9457 -0.0240
-3 19 17 -0.8761 0.0170
-3 19 18 0.1214 0.0390
-3 19 19 2.0105 0.0118
-3 20 1 1.7841 -0.0058
-3 20 2 -0.7388 0.0253
-3 20 3 1.6928 0.0192
-3 20 4 1.1012 -0.0003
-3 20 5 -1.2732 -0.0045
-3 20 6 -1.0175 0.0042
-3 20 7 0.5159 -0.0136
-3 20 8 0.5923 0.0085
-3 20 9 0.4252 0.0383
-3 20 10 1.9956 0.0009
-3 20 11 -1.1258 -0.0313
-3 20 12 -0.8916 0.0186
-3 20 13 0.7479 0.0028
-3 20 14 0.9188 -0.0194
-3 20 15 -0.8262 0.0178
-3 20 16 0.1552 -0.0068
-3 20 17 1.5172 -0.0077
-3 20 18 1.5349 0.0547
-3 20 19 1.3807 -0.1141
-3 21 1 1.2234 0.0047
-3 21 2 -0.9233 -0.0159
-3 21 3 1.7826 0.0016
-3 21 4 -0.7694 0.0032
-3 21 5 -0.8002 0.0065
-3 21 6 0.3680 0.0014
-3 21 7 0.5693 0.0216
-3 21 8 -0.9910 -0.0187
-3 21 9 -3.1508 -0.0139
-3 21 10 -1.0136 0.0205
-3 21 11 -0.4077 -0.0007
-3 21 12 -0.1709 -0.0133
-3 21 13 -0.6444 -0.0127
-3 21 14 0.5871 -0.0044
-3 21 15 1.0055 -0.0087
-3 21 16 2.0103 -0.0033
-3 21 17 -1.8614 0.0195
-3 21 18 -1.0798 0.0446
-3 21 19 -1.7890 -0.0996
-3 22 1 -1.1634 0.0101
-3 22 2 -2.0769 0.0132
-3 22 3 -0.6916 -0.0132
-3 22 4 -0.7210 -0.0183
-3 22 5 -0.1092 0.0320
-3 22 6 -2.7497 -0.0129
-3 22 7 -1.0614 -0.0124
-3 22 8 -0.2149 0.0048
-3 22 9 0.4617 0.0029
-3 22 10 -0.1301 -0.0045
-3 22 11 1.6972 -0.0074
-3 22 12 -1.3351 -0.0162
-3 22 13 -1.3493 0.0244
-3 22 14 0.2262 0.0308
-3 22 15 -1.5294 -0.0047
-3 22 16 -2.1741 -0.0161
-3 22 17 -1.4609 0.0336
-3 22 18 -0.2968 -0.0824
-3 22 19 0.0677 0.0120
-3 23 1 -1.1630 -0.0003
-3 23 2 0.4004 -0.0034
-3 23 3 0.2774 -0.0194
-3 23 4 0.6717 0.0063
-3 23 5 0.8963 0.0059
-3 23 6 0.8229 -0.0247
-3 23 7 3.2720 -0.0088
-3 23 8 2.0093 0.0040
-3 23 9 0.9992 -0.0004
-3 23 10 -0.0753 -0.0027
-3 23 11 1.3045 0.0262
-3 23 12 0.2533 -0.0142
-3 23 13 -0.1531 -0.0194
-3 23 14 -1.8051 0.0240
-3 23 15 0.7682 -0.0092
-3 23 16 -0.4325 -0.0269
-3 23 17 0.9088 0.0587
-3 23 18 -1.2940 -0.0490
-3 24 1 0.0543 -0.0127
-3 24 2 -0.4086 0.0239
-3 24 3 0.6453 0.0048
-3 24 4 1.5302 -0.0118
-3 24 5 1.5946 0.0014
-3 24 6 0.2603 0.0156
-3 24 7 -0.8073 0.0080
-3 24 8 0.7436 -0.0169
-3 24 9 -1.5277 0.0039
-3 24 10 0.3662 0.0028
-3 24 11 -0.1700 -0.0135
-3 24 12 1.2125 0.0075
-3 24 13 1.4960 0.0299
-3 24 14 -0.3566 -0.0018
-3 24 15 3.5151 -0.0417
-3 24 16 2.1538 0.0062
-3 24 17 1.4020 -0.0030
-3 24 18 1.4424 -0.0011
-3 25 1 1.4330 0.0149
-3 25 2 -1.4773 -0.0277
-3 25 3 -0.7187 -0.0125
-3 25 4 -1.5102 -0.0010
-3 25 5 -1.7606 0.0216
-3 25 6 -1.5546 0.0048
-3 25 7 -3.1631 0.0060
-3 25 8 0.1063 0.0070
-3 25 9 -2.0013 -0.0194
-3 25 10 0.0943 0.0246
-3 25 11 -0.8807 0.0109
-3 25 12 0.3701 -0.0231
-3 25 13 0.3108 0.0023
-3 25 14 -0.4722 -0.0346
-3 25 15 -0.6088 0.0216
-3 25 16 1.2276 0.0257
-3 25 17 -2.0140 -0.0353
-3 26 1 3.0198 0.0043
-3 26 2 -0.9692 -0.0014
-3 26 3 0.2275 0.0255
-3 26 4 1.1323 0.0083
-3 26 5 -0.6904 -0.0115
-3 26 6 1.3510 -0.0094
-3 26 7 0.6468 -0.0063
-3 26 8 0.3086 0.0153
-3 26 9 1.4202 -0.0053
-3 26 10 -1.7685 0.0138
-3 26 11 -1.6162 -0.0130
-3 26 12 -0.1737 -0.0193
-3 26 13 -1.7937 0.0381
-3 26 14 -1.7055 -0.0049
-3 26 15 -3.2880 0.0243
-3 26 16 -1.7830 -0.0301
-3 26 17 -1.9467 0.0174
-3 27 1 -0.5579 0.0284
-3 27 2 0.4528 0.0008
-3 27 3 1.0198 -0.0240
-3 27 4 1.3675 0.0074
-3 27 5 0.1042 -0.0009
-3 27 6 1.9061 -0.0045
-3 27 7 1.8425 -0.0117
-3 27 8 -1.2579 -0.0066
-3 27 9 2.8887 0.0036
-3 27 10 0.7927 0.0006
-3 27 11 1.7100 -0.0063
-3 27 12 1.2690 0.0125
-3 27 13 -0.1686 -0.0459
-3 27 14 1.6729 -0.0015
-3 27 15 2.5507 0.0335
-3 27 16 1.1260 -0.0274
-3 27 17 2.4366 0.0232
-3 28 1 -1.4085 0.0008
-3 28 2 -0.5865 0.0063
-3 28 3 -1.2143 -0.0145
-3 28 4 -1.5831 -0.0137
-3 28 5 -1.4411 0.0003
-3 28 6 -1.6868 0.0150
-3 28 7 -0.7803 0.0124
-3 28 8 -0.5671 -0.0011
-3 28 9 -0.3590 -0.0123
-3 28 10 -0.1175 -0.0106
-3 28 11 -0.1372 -0.0213
-3 28 12 1.0665 0.0444
-3 28 13 1.4240 0.0351
-3 28 14 1.0071 0.0268
-3 28 15 0.0406 -0.0596
-3 28 16 0.3897 -0.0365
-3 29 1 -0.6377 0.0110
-3 29 2 -1.1843 -0.0014
-3 29 3 1.0219 -0.0111
-3 29 4 0.7289 -0.0003
-3 29 5 0.3866 0.0164
-3 29 6 0.4265 -0.0069
-3 29 7 -0.0878 -0.0216
-3 29 8 -0.0917 0.0056
-3 29 9 -2.8534 -0.0111
-3 29 10 -1.0126 0.0261
-3 29 11 -0.7256 0.0078
-3 29 12 -0.8555 -0.0465
-3 29 13 -3.0353 -0.0225
-3 29 14 -2.7688 -0.0366
-3 29 15 -1.2496 0.0170
-3 29 16 1.7666 0.1209
-3 30 1 1.0702 -0.0112
-3 30 2 1.1947 0.0018
-3 30 3 2.2692 0.0123
-3 30 4 0.2308 0.0106
-3 30 5 -0.0977 -0.0069
-3 30 6 0.4872 0.0141
-3 30 7 1.0943 0.0338
-3 30 8 1.3952 -0.0044
-3 30 9 1.9805 -0.0125
-3 30 10 0.3891 0.0202
-3 30 11 -0.1321 0.0101
-3 30 12 1.2515 0.0099
-3 30 13 1.5290 0.0477
-3 30 14 0.2059 0.0170
-3 30 15 1.6032 -0.0499
-3 31 1 -0.2205 0.0247
-3 31 2 -3.4343 0.0158
-3 31 3 0.0366 -0.0246
-3 31 4 -0.8889 0.0061
-3 31 5 -0.9328 -0.0058
-3 31 6 -0.6787 -0.0231
-3 31 7 0.0347 0.0081
-3 31 8 -0.1986 -0.0094
-3 31 9 0.5733 0.0285
-3 31 10 0.0795 0.0036
-3 31 11 0.2593 -0.0507
-3 31 12 3.1344 0.0254
-3 31 13 1.3660 -0.0382
-3 31 14 -3.3078 0.0074
-3 32 1 1.5029 -0.0095
-3 32 2 -1.7951 0.0066
-3 32 3 2.3329 0.0247
-3 32 4 1.0925 0.0018
-3 32 5 -1.4723 -0.0376
-3 32 6 0.5771 -0.0162
-3 32 7 -0.9325 0.0139
-3 32 8 -0.3869 0.0048
-3 32 9 -1.5464 -0.0329
-3 32 10 -0.8272 -0.0452
-3 32 11 -4.9593 -0.0009
-3 32 12 -1.5247 0.0509
-3 32 13 -0.9275 0.0390
-3 32 14 -0.6372 -0.0239
-3 33 1 -0.1467 0.0036
-3 33 2 -0.6349 -0.0207
-3 33 3 -1.2780 0.0003
-3 33 4 2.2938 -0.0064
-3 33 5 -1.0115 0.0168
-3 33 6 0.5276 0.0340
-3 33 7 -0.4135 -0.0440
-3 33 8 0.0245 0.0110
-3 33 9 0.7510 0.0582
-3 33 10 1.6073 0.0206
-3 33 11 0.5553 -0.0070
-3 33 12 3.4472 -0.1359
-3 33 13 1.9882 0.0058
-3 34 1 -1.7528 -0.0017
-3 34 2 1.7043 -0.0264
-3 34 3 -2.3730 -0.0016
-3 34 4 1.6029 0.0206
-3 34 5 -0.5324 -0.0105
-3 34 6 -1.1188 -0.0044
-3 34 7 2.2476 0.0185
-3 34 8 0.5584 -0.0041
-3 34 9 2.8368 -0.0201
-3 34 10 0.6663 -0.0080
-3 34 11 0.8688 0.0040
-3 34 12 -1.2679 0.0844
-3 35 1 -0.2219 0.0110
-3 35 2 -0.3138 0.0203
-3 35 3 0.2390 -0.0183
-3 35 4 0.0062 0.0407
-3 35 5 1.4542 0.0398
-3 35 6 -0.0049 -0.0361
-3 35 7 -0.3689 0.0089
-3 35 8 -1.8466 -0.0131
-3 35 9 -1.9125 0.0109
-3 35 10 -2.6510 0.1252
-3 35 11 -1.8492 -0.0737
-3 35 12 -0.9985 -0.0745
-3 36 1 2.7429 -0.0264
-3 36 2 -2.3524 0.0112
-3 36 3 2.3073 0.0107
-3 36 4 -1.5076 -0.0424
-3 36 5 -0.2935 -0.0065
-3 36 6 0.3583 -0.0017
-3 36 7 -2.9635 -0.0002
-3 36 8 1.7515 -0.0037
-3 36 9 0.1598 -0.0820
-3 36 10 1.8857 -0.0375
-3 36 11 -0.2010 -0.0145
-3 37 1 1.0328 0.0324
-3 37 2 -2.9052 -0.0188
-3 37 3 1.0139 -0.0145
-3 37 4 -0.1746 -0.0441
-3 37 5 -1.5927 -0.0125
-3 37 6 1.0303 0.0219
-3 37 7 0.0775 -0.0871
-3 37 8 0.5470 -0.0035
-3 37 9 -0.4874 0.0992
-3 37 10 0.3795 0.0198
-3 38 1 0.0684 -0.0316
-3 38 2 1.6217 0.0161
-3 38 3 -0.8667 0.0427
-3 38 4 1.0170 0.0513
-3 38 5 -0.2033 -0.0449
-3 38 6 0.5067 0.0589
-3 38 7 2.0425 0.1305
-3 38 8 -1.7999 0.0032
-3 38 9 2.8527 -0.0345
-3 39 1 -0.8546 -0.0335
-3 39 2 0.3397 0.0236
-3 39 3 -1.6807 -0.0712
-3 39 4 2.9591 0.0264
-3 39 5 0.6334 0.1196
-3 39 6 -0.5578 -0.0349
-3 39 7 1.1987 -0.0161
-3 40 1 0.1861 -0.0700
-3 40 2 0.3785 -0.0599
-3 40 3 -0.3223 0.0997
-3 40 4 0.2261 -0.0781
-3 40 5 -2.3997 -0.0591
-3 41 1 0.7007 0.1526
-3 41 2 -0.7678 -0.0351
-2 0 2 84.1605 0.5064
-2 0 4 0.2909 -0.1566
-2 0 6 -1.0559 0.0582
-2 0 8 5.3656 -0.0203
-2 0 10 -11.0304 -0.0135
-2 0 12 -2.1815 0.0309
-2 0 14 0.9148 -0.0420
-2 0 16 1.8327 0.0189
-2 0 18 -0.7767 -0.0132
-2 0 20 5.4841 -0.0116
-2 0 22 -1.7046 0.0460
-2 1 1 -6.3386 -0.2410
-2 1 2 63.9155 -0.1598
-2 1 3 -51.5954 -0.0342
-2 1 4 -16.2144 0.0745
-2 1 5 24.6603 -0.0414
-2 1 6 11.4658 0.0036
-2 1 7 -10.9953 0.0572
-2 1 8 2.5790 -0.0825
-2 1 9 -0.9340 -0.0919
-2 1 10 -2.1006 0.0613
-2 1 11 7.1041 0.0362
-2 1 12 4.7060 -0.0204
-2 1 13 0.1410 -0.0101
-2 1 14 2.3732 -0.0307
-2 1 15 -0.9582 -0.0272
-2 1 16 -1.2229 0.0417
-2 1 17 0.0080 -0.0015
-2 1 18 -0.2382 -0.0206
-2 1 19 -2.8330 0.0137
-2 1 20 -2.0619 0.0070
-2 1 21 -0.4716 0.0783
-2 1 22 -3.4714 0.0471
-2 2 1 -95.8619 -0.0795
-2 2 2 35.0763 -0.0627
-2 2 3 16.1896 -0.0178
-2 2 4 -21.2681 0.0260
-2 2 5 -7.2190 0.0364
-2 2 6 -4.6273 0.0272
-2 2 7 -5.0981 0.0371
-2 2 8 11.9806 -0.0347
-2 2 9 4.0426 -0.0186
-2 2 10 -1.7515 0.0623
-2 2 11 -2.2645 -0.0040
-2 2 12 -0.2340 -0.0613
-2 2 13 -2.2451 -0.0185
-2 2 14 -1.4713 0.0149
-2 2 15 -1.0728 0.0043
-2 2 16 0.8050 0.0308
-2 2 17 2.4065 -0.0181
-2 2 18 1.0106 -0.0505
-2 2 19 -0.4026 -0.0191
-2 2 20 0.2677 0.0230
-2 2 21 4.1602 0.0456
-2 2 22 -2.8239 -0.1367
-2 3 1 -34.8821 0.1358
-2 3 2 0.4468 0.0783
-2 3 3 23.2211 0.0203
-2 3 4 -35.8664 -0.0271
-2 3 5 10.7393 -0.0049
-2 3 6 15.2124 -0.1033
-2 3 7 -7.1564 0.0170
-2 3 8 -6.2926 0.0860
-2 3 9 0.6852 -0.0041
-2 3 10 -5.3296 -0.0582
-2 3 11 -0.6854 0.0581
-2 3 12 2.1609 0.0140
-2 3 13 -0.8202 -0.0592
-2 3 14 0.0451 0.0061
-2 3 15 -0.9189 0.0596
-2 3 16 -0.9143 -0.0451
-2 3 17 -0.3665 -0.0264
-2 3 18 -0.4543 0.0747
-2 3 19 0.6041 0.0151
-2 3 20 0.0861 0.0155
-2 3 21 3.2085 0.0417
-2 3 22 -0.4697 -0.0835
-2 4 1 -12.7226 -0.0848
-2 4 2 -16.4672 0.1473
-2 4 3 57.3480 0.1266
-2 4 4 4.1865 -0.1654
-2 4 5 3.9436 0.0007
-2 4 6 -1.1880 0.0833
-2 4 7 -1.4298 -0.0214
-2 4 8 1.9573 -0.0591
-2 4 9 9.6724 0.0292
-2 4 10 -3.7837 -0.0224
-2 4 11 -0.6149 -0.0035
-2 4 12 -0.6308 0.0562
-2 4 13 0.3325 0.0150
-2 4 14 3.2270 -0.0304
-2 4 15 0.6441 0.0261
-2 4 16 -0.0078 0.0226
-2 4 17 0.0958 -0.0188
-2 4 18 -1.0441 -0.0056
-2 4 19 -0.4703 -0.0222
-2 4 20 -1.3494 -0.0127
-2 4 21 0.0651 -0.0302
-2 4 22 -1.2573 0.0148
-2 5 1 15.7163 -0.0771
-2 5 2 -22.3344 -0.1751
-2 5 3 -0.1623 0.0500
-2 5 4 -19.5542 0.0286
-2 5 5 -16.9713 0.0187
-2 5 6 5.7383 0.0248
-2 5 7 0.5984 0.0170
-2 5 8 -7.9656 -0.0486
-2 5 9 2.4970 -0.0220
-2 5 10 0.3607 -0.0029
-2 5 11 1.3417 0.0055
-2 5 12 -0.5315 0.0447
-2 5 13 1.2064 -0.0230
-2 5 14 -0.1037 -0.0654
-2 5 15 0.8372 0.0157
-2 5 16 0.0391 0.0624
-2 5 17 1.0690 -0.0221
-2 5 18 0.1900 -0.0203
-2 5 19 -1.0407 0.0092
-2 5 20 -1.1514 0.0019
-2 5 21 -0.5169 -0.0662
-2 5 22 0.0974 0.0629
-2 6 1 -24.7643 -0.0264
-2 6 2 -19.5415 -0.0073
-2 6 3 0.6645 0.0361
-2 6 4 17.6597 -0.0166
-2 6 5 -6.7463 -0.0555
-2 6 6 1.7730 -0.0093
-2 6 7 -4.8080 0.0900
-2 6 8 -1.9268 -0.0197
-2 6 9 3.0226 -0.0293
-2 6 10 0.3899 0.0523
-2 6 11 0.6385 -0.0086
-2 6 12 -1.4434 -0.0616
-2 6 13 -2.4276 0.0308
-2 6 14 -3.0761 0.0374
-2 6 15 -0.4099 -0.0410
-2 6 16 -0.8191 0.0033
-2 6 17 0.6805 0.0258
-2 6 18 0.9608 -0.0437
-2 6 19 -1.2455 -0.0291
-2 6 20 1.4321 0.1056
-2 6 21 0.7527 -0.0616
-2 6 22 0.8666 0.0103
-2 7 1 9.2101 0.0109
-2 7 2 18.9814 0.0516
-2 7 3 0.6231 -0.0749
-2 7 4 11.7105 0.0016
-2 7 5 -0.3427 0.0226
-2 7 6 10.5050 -0.1022
-2 7 7 6.8887 0.0155
-2 7 8 -1.9749 0.0943
-2 7 9 -3.0739 -0.0193
-2 7 10 -1.0315 -0.0661
-2 7 11 2.1082 0.0467
-2 7 12 3.2467 0.0183
-2 7 13 -1.4909 -0.0443
-2 7 14 1.3072 -0.0040
-2 7 15 0.0990 0.0033
-2 7 16 -0.7857 -0.0183
-2 7 17 -1.7942 -0.0086
-2 7 18 0.5518 -0.0112
-2 7 19 -0.1620 0.0047
-2 7 20 3.3409 0.0613
-2 7 21 0.0978 -0.0189
-2 7 22 -0.5837 0.0605
-2 8 1 -12.2797 -0.0683
-2 8 2 -13.6799 0.0367
-2 8 3 -8.1743 0.0443
-2 8 4 0.4933 -0.0074
-2 8 5 -0.7791 0.0039
-2 8 6 -6.4610 0.0299
-2 8 7 1.6455 -0.0061
-2 8 8 1.3927 -0.0181
-2 8 9 3.5653 -0.0072
-2 8 10 -0.3958 -0.0145
-2 8 11 -2.2173 0.0288
-2 8 12 2.6164 0.0338
-2 8 13 -1.6568 -0.0164
-2 8 14 1.9138 0.0046
-2 8 15 1.4210 -0.0033
-2 8 16 0.3020 -0.0061
-2 8 17 1.3433 0.0265
-2 8 18 2.9257 0.0447
-2 8 19 -1.5383 0.0046
-2 8 20 -0.3774 -0.0463
-2 8 21 -1.3595 0.0107
-2 9 1 4.5411 0.0393
-2 9 2 2.0849 0.0016
-2 9 3 3.2808 0.0275
-2 9 4 -16.5155 0.0439
-2 9 5 0.1453 0.0005
-2 9 6 -5.8447 0.0080
-2 9 7 -1.6060 -0.0292
-2 9 8 -1.3362 -0.0170
-2 9 9 -3.0715 0.0312
-2 9 10 -4.9156 -0.0269
-2 9 11 -1.4321 -0.0463
-2 9 12 3.2792 0.0493
-2 9 13 0.1248 0.0178
-2 9 14 -2.0287 -0.0617
-2 9 15 1.3562 0.0157
-2 9 16 0.3073 0.0704
-2 9 17 0.2687 -0.0504
-2 9 18 -2.3834 -0.0403
-2 9 19 -3.3112 0.0396
-2 9 20 -0.4429 -0.0307
-2 9 21 0.6051 0.0079
-2 10 1 3.9984 0.0178
-2 10 2 0.6122 -0.0402
-2 10 3 14.6097 -0.0205
-2 10 4 -0.2247 0.0132
-2 10 5 12.2794 -0.0645
-2 10 6 2.4058 -0.0148
-2 10 7 -4.1787 0.0603
-2 10 8 1.9543 0.0016
-2 10 9 4.0238 -0.0142
-2 10 10 1.1612 0.0259
-2 10 11 -1.2130 -0.0237
-2 10 12 -0.8445 -0.0498
-2 10 13 -2.0721 0.0323
-2 10 14 -2.3728 0.0331
-2 10 15 0.0885 -0.0039
-2 10 16 -2.8317 0.0059
-2 10 17 -1.2495 0.0034
-2 10 18 0.0063 -0.0222
-2 10 19 2.7162 -0.0179
-2 10 20 -0.2046 0.0085
-2 10 21 1.8224 0.0293
-2 11 1 -1.5724 -0.0271
-2 11 2 -3.9515 -0.0148
-2 11 3 9.5421 -0.0317
-2 11 4 -9.1675 0.0034
-2 11 5 -3.3019 0.0215
-2 11 6 7.1399 -0.0151
-2 11 7 -0.5505 -0.0108
-2 11 8 1.1682 0.0253
-2 11 9 4.8250 0.0107
-2 11 10 0.5209 -0.0022
-2 11 11 -2.3744 0.0215
-2 11 12 4.1366 0.0130
-2 11 13 2.5257 -0.0087
-2 11 14 0.8185 -0.0106
-2 11 15 0.4741 -0.0244
-2 11 16 0.7469 -0.0110
-2 11 17 2.5935 0.0223
-2 11 18 -0.0297 -0.0094
-2 11 19 0.7685 -0.0260
-2 11 20 -1.0659 0.0603
-2 11 21 2.5935 -0.0098
-2 12 1 -12.8292 0.0085
-2 12 2 -11.9562 0.0192
-2 12 3 1.7027 0.0057
-2 12 4 -7.7995 -0.0061
-2 12 5 -7.4883 0.0255
-2 12 6 4.6158 -0.0069
-2 12 7 -3.4645 -0.0270
-2 12 8 -5.8542 0.0027
-2 12 9 1.0704 -0.0075
-2 12 10 0.8910 -0.0254
-2 12 11 0.1428 0.0225
-2 12 12 0.3710 0.0235
-2 12 13 -0.0081 -0.0337
-2 12 14 -1.5027 0.0143
-2 12 15 1.7969 0.0024
-2 12 16 0.5777 -0.0478
-2 12 17 -0.8303 -0.0046
-2 12 18 -0.0646 0.0677
-2 12 19 0.0520 -0.0318
-2 12 20 -0.0786 0.0694
-2 12 21 -0.3985 0.0065
-2 13 1 4.0527 -0.0224
-2 13 2 -1.2856 0.0324
-2 13 3 10.7306 0.0255
-2 13 4 7.1232 -0.0198
-2 13 5 -3.9327 0.0073
-2 13 6 4.9834 0.0005
-2 13 7 1.2807 -0.0013
-2 13 8 -5.1217 -0.0017
-2 13 9 1.0508 0.0177
-2 13 10 -2.3475 -0.0062
-2 13 11 -2.6374 -0.0228
-2 13 12 -4.1527 0.0063
-2 13 13 0.8461 -0.0083
-2 13 14 -3.0390 -0.0052
-2 13 15 -0.3034 0.0234
-2 13 16 0.0568 0.0469
-2 13 17 -0.8794 -0.0175
-2 13 18 2.0687 -0.0285
-2 13 19 -2.3777 -0.0453
-2 13 20 0.2984 0.0297
-2 13 21 -2.3794 -0.1085
-2 14 1 1.2379 -0.0034
-2 14 2 -3.2331 0.0040
-2 14 3 6.1514 -0.0036
-2 14 4 4.8254 -0.0053
-2 14 5 -6.4821 0.0169
-2 14 6 2.7082 -0.0001
-2 14 7 6.3875 0.0195
-2 14 8 -1.6717 -0.0104
-2 14 9 1.8489 0.0025
-2 14 10 0.8371 0.0096
-2 14 11 0.7221 -0.0079
-2 14 12 3.1471 -0.0125
-2 14 13 1.5247 0.0001
-2 14 14 0.3284 0.0157
-2 14 15 0.3912 -0.0246
-2 14 16 0.1511 0.0078
-2 14 17 -2.4721 0.0251
-2 14 18 0.3376 -0.0164
-2 14 19 -1.1598 0.0307
-2 14 20 1.5676 -0.0344
-2 14 21 -0.7907 -0.0490
-2 15 1 3.7014 -0.0027
-2 15 2 -6.4600 -0.0272
-2 15 3 -5.6659 0.0081
-2 15 4 -0.6235 0.0272
-2 15 5 -3.6123 -0.0090
-2 15 6 -4.6415 -0.0330
-2 15 7 2.8590 0.0187
-2 15 8 -3.4827 -0.0139
-2 15 9 -0.7117 -0.0167
-2 15 10 5.3387 -0.0022
-2 15 11 -2.2109 0.0187
-2 15 12 3.1828 0.0082
-2 15 13 -0.6698 -0.0099
-2 15 14 0.7212 0.0188
-2 15 15 -0.7257 -0.0231
-2 15 16 1.0933 0.0213
-2 15 17 1.2902 0.0170
-2 15 18 0.5557 -0.0436
-2 15 19 1.2459 0.0591
-2 15 20 1.2735 -0.0151
-2 16 1 -2.1213 0.0268
-2 16 2 -5.7471 0.0067
-2 16 3 2.3002 -0.0317
-2 16 4 2.2111 -0.0192
-2 16 5 0.6302 -0.0069
-2 16 6 -6.0543 -0.0118
-2 16 7 4.0577 0.0160
-2 16 8 0.4119 0.0034
-2 16 9 -2.6805 0.0107
-2 16 10 0.8818 0.0118
-2 16 11 -4.8156 0.0023
-2 16 12 -1.5858 0.0027
-2 16 13 -0.8588 -0.0013
-2 16 14 -0.1690 0.0106
-2 16 15 0.4298 -0.0101
-2 16 16 0.2380 -0.0032
-2 16 17 0.2786 -0.0433
-2 16 18 -2.2077 0.0135
-2 16 19 -0.2727 0.0105
-2 16 20 -0.0503 -0.0676
-2 17 1 6.7004 -0.0080
-2 17 2 1.5123 -0.0056
-2 17 3 2.8189 -0.0023
-2 17 4 0.6516 0.0106
-2 17 5 5.4575 0.0192
-2 17 6 0.6672 0.0013
-2 17 7 1.3798 -0.0038
-2 17 8 0.9921 0.0065
-2 17 9 -2.1878 -0.0086
-2 17 10 0.3756 -0.0179
-2 17 11 3.0470 -0.0008
-2 17 12 -0.4684 0.0175
-2 17 13 1.0563 -0.0052
-2 17 14 -1.0806 -0.0354
-2 17 15 -0.8983 0.0099
-2 17 16 -1.8614 0.0113
-2 17 17 0.3772 -0.0249
-2 17 18 -0.5218 0.0299
-2 17 19 -0.3071 -0.0422
-2 17 20 0.4916 0.0064
-2 18 1 0.7489 -0.0204
-2 18 2 -3.9650 -0.0049
-2 18 3 -1.1111 0.0306
-2 18 4 0.3924 -0.0051
-2 18 5 -1.5369 -0.0049
-2 18 6 -0.3664 0.0277
-2 18 7 -2.6174 -0.0087
-2 18 8 3.7502 -0.0222
-2 18 9 0.9475 0.0115
-2 18 10 1.6929 -0.0042
-2 18 11 0.1444 -0.0104
-2 18 12 -1.2936 -0.0006
-2 18 13 0.7645 -0.0016
-2 18 14 -0.1980 -0.0092
-2 18 15 1.7829 0.0172
-2 18 16 1.2900 -0.0130
-2 18 17 1.7292 0.0243
-2 18 18 1.1920 0.0504
-2 18 19 -0.9943 -0.0338
-2 18 20 -1.4642 0.0895
-2 19 1 -1.5978 0.0239
-2 19 2 0.8739 0.0010
-2 19 3 -1.0943 0.0029
-2 19 4 -1.5635 0.0095
-2 19 5 -1.3516 -0.0181
-2 19 6 2.1028 -0.0120
-2 19 7 -3.2403 0.0079
-2 19 8 0.5090 0.0091
-2 19 9 -4.9469 0.0113
-2 19 10 -1.1354 -0.0107
-2 19 11 -1.8348 0.0043
-2 19 12 2.2761 0.0098
-2 19 13 1.4218 -0.0060
-2 19 14 -1.5278 0.0069
-2 19 15 0.1479 0.0172
-2 19 16 0.1743 -0.0026
-2 19 17 -1.4844 0.0017
-2 19 18 0.5191 -0.0278
-2 19 19 0.1800 -0.0334
-2 20 1 1.5964 0.0038
-2 20 2 1.4139 0.0092
-2 20 3 0.9241 -0.0137
-2 20 4 -0.8307 -0.0008
-2 20 5 2.3938 -0.0077
-2 20 6 -1.2545 -0.0122
-2 20 7 -1.2885 0.0097
-2 20 8 0.0846 0.0129
-2 20 9 0.3316 -0.0204
-2 20 10 3.8593 0.0117
-2 20 11 0.8769 0.0102
-2 20 12 -2.0519 -0.0234
-2 20 13 -0.0579 0.0074
-2 20 14 0.1283 0.0295
-2 20 15 -1.9475 -0.0234
-2 20 16 -0.7748 -0.0012
-2 20 17 -1.0573 0.0292
-2 20 18 1.8437 -0.0517
-2 20 19 -0.4380 0.0670
-2 21 1 0.1735 -0.0126
-2 21 2 -0.3780 0.0012
-2 21 3 2.6873 -0.0210
-2 21 4 -2.6016 0.0033
-2 21 5 0.6665 0.0274
-2 21 6 -0.8530 -0.0078
-2 21 7 4.7956 -0.0137
-2 21 8 1.2794 0.0224
-2 21 9 1.9464 -0.0203
-2 21 10 -2.0527 -0.0175
-2 21 11 -1.7215 0.0131
-2 21 12 -0.9987 0.0175
-2 21 13 1.2342 -0.0043
-2 21 14 1.0615 -0.0030
-2 21 15 -0.6582 -0.0205
-2 21 16 1.4855 0.0023
-2 21 17 -0.1880 0.0122
-2 21 18 -0.6191 -0.0780
-2 21 19 -2.4111 0.1356
-2 22 1 -1.0087 -0.0026
-2 22 2 -0.4513 -0.0129
-2 22 3 -0.4250 0.0086
-2 22 4 -0.0177 0.0063
-2 22 5 0.6341 -0.0105
-2 22 6 0.0450 -0.0053
-2 22 7 0.8471 0.0082
-2 22 8 -3.1527 -0.0124
-2 22 9 -1.9245 0.0124
-2 22 10 0.9935 0.0209
-2 22 11 2.1457 -0.0081
-2 22 12 0.4810 0.0026
-2 22 13 -1.2725 -0.0219
-2 22 14 1.1467 -0.0026
-2 22 15 1.6307 -0.0085
-2 22 16 -1.2264 -0.0038
-2 22 17 -0.6668 -0.0179
-2 22 18 1.7892 0.0283
-2 22 19 2.0141 -0.0079
-2 23 1 -0.3071 0.0038
-2 23 2 0.2458 0.0218
-2 23 3 -0.5102 -0.0014
-2 23 4 3.5158 -0.0039
-2 23 5 -1.2236 0.0031
-2 23 6 -2.1415 0.0052
-2 23 7 -0.8376 0.0073
-2 23 8 1.3680 -0.0112
-2 23 9 -0.9495 0.0089
-2 23 10 1.5594 -0.0064
-2 23 11 -0.7357 -0.0395
-2 23 12 -0.7171 0.0249
-2 23 13 0.6785 0.0167
-2 23 14 -0.4517 -0.0251
-2 23 15 -0.4486 0.0090
-2 23 16 -0.1389 0.0668
-2 23 17 0.8363 -0.0796
-2 23 18 -0.0850 0.0854
-2 24 1 -0.5102 -0.0108
-2 24 2 -0.6182 -0.0104
-2 24 3 -2.3698 0.0057
-2 24 4 -1.2764 0.0113
-2 24 5 -0.4242 -0.0092
-2 24 6 -0.0615 -0.0039
-2 24 7 -0.3361 0.0063
-2 24 8 1.7026 0.0108
-2 24 9 -1.7675 -0.0099
-2 24 10 -1.0966 0.0080
-2 24 11 1.0605 0.0029
-2 24 12 -0.7559 -0.0172
-2 24 13 -1.0259 0.0014
-2 24 14 -0.0882 0.0093
-2 24 15 -0.3300 0.0143
-2 24 16 1.0259 0.0416
-2 24 17 -1.4853 -0.0131
-2 24 18 -1.8057 0.0873
-2 25 1 1.0048 -0.0052
-2 25 2 1.1656 0.0135
-2 25 3 1.1265 0.0137
-2 25 4 0.4762 -0.0141
-2 25 5 2.5212 -0.0070
-2 25 6 -0.0198 0.0076
-2 25 7 -0.9097 -0.0198
-2 25 8 2.3385 -0.0087
-2 25 9 0.1862 0.0074
-2 25 10 -0.3040 -0.0096
-2 25 11 1.2926 0.0146
-2 25 12 -0.4403 0.0299
-2 25 13 -0.6169 0.0010
-2 25 14 1.8315 -0.0030
-2 25 15 -1.8453 -0.0275
-2 25 16 0.9162 -0.0501
-2 25 17 0.7795 0.0213
-2 26 1 2.2676 0.0096
-2 26 2 1.3116 -0.0086
-2 26 3 0.5241 -0.0169
-2 26 4 -1.8089 0.0072
-2 26 5 1.3001 0.0083
-2 26 6 -0.1315 -0.0157
-2 26 7 -1.3578 0.0090
-2 26 8 0.9261 0.0181
-2 26 9 -1.7069 0.0090
-2 26 10 1.2208 -0.0146
-2 26 11 -0.5868 -0.0102
-2 26 12 0.3578 -0.0090
-2 26 13 0.7030 -0.0260
-2 26 14 0.7425 0.0360
-2 26 15 -0.0030 0.0097
-2 26 16 -0.2409 -0.0519
-2 26 17 -0.1671 0.0598
-2 27 1 -1.0988 -0.0300
-2 27 2 -2.6577 0.0147
-2 27 3 -0.1624 0.0090
-2 27 4 -2.4863 -0.0077
-2 27 5 0.8847 0.0027
-2 27 6 -1.3931 0.0053
-2 27 7 -0.1000 0.0059
-2 27 8 1.3795 0.0040
-2 27 9 -2.1937 -0.0105
-2 27 10 0.9663 0.0088
-2 27 11 -0.8274 0.0052
-2 27 12 -0.4213 -0.0035
-2 27 13 0.3954 0.0269
-2 27 14 -0.8838 -0.0273
-2 27 15 1.2223 -0.0439
-2 27 16 -2.1328 0.0636
-2 27 17 0.5191 0.0540
-2 28 1 0.6758 -0.0152
-2 28 2 0.1629 -0.0115
-2 28 3 0.6216 0.0052
-2 28 4 -0.0881 0.0161
-2 28 5 2.2820 0.0090
-2 28 6 0.0651 -0.0081
-2 28 7 1.0430 -0.0249
-2 28 8 -0.0018 0.0000
-2 28 9 0.2344 -0.0010
-2 28 10 1.6257 0.0180
-2 28 11 0.9469 0.0161
-2 28 12 -1.2004 -0.0408
-2 28 13 -0.5994 -0.0009
-2 28 14 -0.2455 -0.0141
-2 28 15 1.1119 0.0224
-2 28 16 -0.5780 0.0509
-2 29 1 0.8632 -0.0016
-2 29 2 2.5596 -0.0048
-2 29 3 -0.3768 0.0096
-2 29 4 2.0763 -0.0018
-2 29 5 -1.0823 -0.0160
-2 29 6 -0.9476 0.0124
-2 29 7 -0.5246 0.0163
-2 29 8 0.4172 -0.0211
-2 29 9 -0.5591 -0.0117
-2 29 10 -1.9119 0.0002
-2 29 11 1.2370 -0.0171
-2 29 12 0.6238 0.0157
-2 29 13 -0.4158 0.0397
-2 29 14 0.8567 -0.0044
-2 29 15 0.2735 0.0060
-2 29 16 -0.4516 -0.0436
-2 30 1 -1.3504 0.0052
-2 30 2 0.7945 -0.0058
-2 30 3 -3.1776 -0.0148
-2 30 4 -0.4408 -0.0064
-2 30 5 -1.7032 -0.0058
-2 30 6 0.8724 -0.0096
-2 30 7 -2.5189 0.0010
-2 30 8 -0.0160 0.0187
-2 30 9 -1.4429 0.0075
-2 30 10 -1.2733 -0.0122
-2 30 11 1.4414 -0.0207
-2 30 12 -2.4379 0.0037
-2 30 13 -1.1086 -0.0313
-2 30 14 0.9201 -0.0079
-2 30 15 -0.9454 0.0634
-2 31 1 0.3076 -0.0262
-2 31 2 0.0391 0.0205
-2 31 3 -0.1892 0.0300
-2 31 4 -0.0776 0.0002
-2 31 5 1.2023 -0.0037
-2 31 6 0.6638 0.0271
-2 31 7 0.5706 -0.0065
-2 31 8 3.1165 -0.0044
-2 31 9 1.7857 -0.0153
-2 31 10 -1.2707 0.0022
-2 31 11 2.1311 0.0775
-2 31 12 0.2157 0.0417
-2 31 13 1.5275 -0.0111
-2 31 14 0.1555 -0.0109
-2 31 15 -1.4044 -0.0781
-2 32 1 1.5359 0.0003
-2 32 2 0.6955 -0.0133
-2 32 3 0.9837 -0.0292
-2 32 4 -0.6557 0.0106
-2 32 5 2.1888 0.0080
-2 32 6 -0.3564 0.0003
-2 32 7 1.5275 -0.0027
-2 32 8 -0.6408 0.0182
-2 32 9 1.3950 0.0222
-2 32 10 0.5461 -0.0334
-2 32 11 2.0238 -0.0281
-2 32 12 0.1628 -0.0033
-2 32 13 -1.7314 -0.0283
-2 32 14 1.1194 0.0317
-2 33 1 -1.4401 -0.0172
-2 33 2 0.6678 0.0101
-2 33 3 1.1109 -0.0060
-2 33 4 -0.2117 0.0075
-2 33 5 0.8037 -0.0197
-2 33 6 -0.9225 -0.0289
-2 33 7 -1.3444 0.0375
-2 33 8 -2.0283 0.0004
-2 33 9 -2.0329 -0.0446
-2 33 10 -2.2727 0.0156
-2 33 11 -3.9021 -0.0318
-2 33 12 -0.1958 0.0315
-2 33 13 -0.5391 -0.0176
-2 34 1 -0.5050 -0.0080
-2 34 2 -1.4173 0.0160
-2 34 3 0.2230 0.0078
-2 34 4 -2.0316 0.0063
-2 34 5 -1.6983 0.0138
-2 34 6 0.5134 -0.0371
-2 34 7 -2.7173 -0.0353
-2 34 8 0.9524 0.0318
-2 34 9 -0.8566 0.0098
-2 34 10 1.8670 0.0062
-2 34 11 1.3636 -0.0658
-2 34 12 1.2746 -0.0436
-2 34 13 -2.1582 0.0684
-2 35 1 1.3401 -0.0142
-2 35 2 -2.0989 -0.0041
-2 35 3 0.9518 0.0181
-2 35 4 -1.0801 -0.0316
-2 35 5 -1.6196 -0.0057
-2 35 6 2.0935 0.0383
-2 35 7 0.5945 -0.0014
-2 35 8 2.5245 -0.0198
-2 35 9 1.0043 0.0087
-2 35 10 1.0750 -0.0546
-2 35 11 1.7455 0.1376
-2 35 12 -0.4750 0.0823
-2 36 1 1.0379 0.0353
-2 36 2 0.6931 -0.0245
-2 36 3 0.8589 -0.0063
-2 36 4 2.6506 0.0313
-2 36 5 0.2153 0.0222
-2 36 6 0.8632 -0.0066
-2 36 7 1.1919 0.0246
-2 36 8 -1.2898 -0.0221
-2 36 9 0.2783 0.1209
-2 36 10 -1.8248 -0.0205
-2 36 11 0.8878 -0.0440
-2 37 1 -0.5610 -0.0291
-2 37 2 0.7193 0.0253
-2 37 3 -2.6048 -0.0045
-2 37 4 2.1146 -0.0049
-2 37 5 -0.4181 -0.0025
-2 37 6 0.1169 -0.0250
-2 37 7 2.2685 0.0633
-2 37 8 -0.0536 -0.0433
-2 37 9 0.1152 -0.0837
-2 37 10 -2.6271 0.0246
-2 38 1 -0.3670 0.0065
-2 38 2 0.2171 0.0092
-2 38 3 0.6976 -0.0412
-2 38 4 1.3493 0.0009
-2 38 5 -1.7170 0.0255
-2 38 6 -1.9278 -0.0740
-2 38 7 -2.8310 -0.0797
-2 38 8 -1.2570 0.0743
-2 38 9 -0.3463 -0.0266
-2 39 1 1.8392 -0.0302
-2 39 2 -1.4185 0.0419
-2 39 3 0.4758 0.0568
-2 39 4 -1.9273 -0.0564
-2 39 5 -1.3936 -0.0553
-2 39 6 -0.1803 0.0592
-2 39 7 -1.9026 0.0434
-2 40 1 0.0777 0.0050
-2 40 2 -2.8560 -0.0060
-2 40 3 -0.9970 -0.0212
-2 40 4 1.3232 0.0444
-2 40 5 1.6092 0.1073
-2 40 6 2.0242 0.0121
-2 41 1 0.5208 -0.0957
-2 41 2 2.3585 0.0039
-2 41 3 -1.1109 0.0376
-1 0 2 -99.1391 -0.5211
-1 0 4 14.6107 0.1596
-1 0 6 -25.9326 0.0136
-1 0 8 6.9902 -0.0208
-1 0 10 15.5470 0.0381
-1 0 12 -5.1970 -0.0464
-1 0 14 2.0505 0.0187
-1 0 16 5.0381 -0.0166
-1 0 18 3.3942 0.0071
-1 0 20 5.0351 0.0103
-1 0 22 -0.3359 -0.0827
-1 1 1 71.9103 0.3413
-1 1 2 -1.3576 0.2228
-1 1 3 -2.2455 -0.0822
-1 1 4 -9.2316 -0.0343
-1 1 5 0.8618 0.0511
-1 1 6 -13.3455 -0.0687
-1 1 7 13.6238 -0.0847
-1 1 8 -2.4980 0.0896
-1 1 9 -13.8277 0.0565
-1 1 10 -5.5800 -0.0511
-1 1 11 0.9196 -0.0170
-1 1 12 -2.5779 -0.0107
-1 1 13 1.9979 -0.0047
-1 1 14 -1.1976 0.0412
-1 1 15 -0.9590 0.0356
-1 1 16 2.1493 -0.0337
-1 1 17 -1.0451 -0.0318
-1 1 18 1.6956 0.0150
-1 1 19 -0.1118 -0.0480
-1 1 20 -0.6719 -0.0138
-1 1 21 -3.5526 0.0006
-1 1 22 -3.1591 -0.0165
-1 2 1 92.3130 -0.1512
-1 2 2 -9.1671 0.2980
-1 2 3 -37.0409 0.0545
-1 2 4 45.6618 0.0113
-1 2 5 28.4835 -0.0092
-1 2 6 -6.4204 -0.0606
-1 2 7 3.5045 -0.0467
-1 2 8 -3.8132 0.0563
-1 2 9 -3.0172 0.0293
-1 2 10 0.4201 -0.0425
-1 2 11 6.9781 0.0130
-1 2 12 -2.9790 0.0245
-1 2 13 0.1635 -0.0048
-1 2 14 -2.3392 0.0322
-1 2 15 -1.6532 0.0169
-1 2 16 -3.8644 -0.0468
-1 2 17 -2.4789 0.0071
-1 2 18 -3.8654 0.0717
-1 2 19 -1.2344 0.0094
-1 2 20 -0.4143 -0.0176
-1 2 21 2.8808 -0.0475
-1 2 22 2.1646 0.0522
-1 3 1 -10.9885 -0.1919
-1 3 2 34.4344 -0.0206
-1 3 3 -40.3365 -0.1472
-1 3 4 0.1544 -0.0219
-1 3 5 -23.8230 0.0561
-1 3 6 -3.2529 0.1084
-1 3 7 7.6038 -0.0348
-1 3 8 14.6327 -0.0679
-1 3 9 1.8252 0.0342
-1 3 10 -3.5532 0.0198
-1 3 11 -0.0065 -0.0609
-1 3 12 1.4277 0.0276
-1 3 13 2.9434 0.0500
-1 3 14 2.8503 -0.0463
-1 3 15 2.1920 -0.0412
-1 3 16 0.9967 0.0259
-1 3 17 2.5691 0.0127
-1 3 18 -0.7622 -0.0348
-1 3 19 1.8044 0.0416
-1 3 20 1.3496 -0.0210
-1 3 21 -1.1822 -0.0954
-1 3 22 -0.9122 0.1239
-1 4 1 -24.2210 0.0355
-1 4 2 43.7892 -0.2189
-1 4 3 -41.1879 -0.1502
-1 4 4 -1.6215 0.1769
-1 4 5 4.8793 -0.0288
-1 4 6 -3.7014 -0.0595
-1 4 7 -18.1500 0.0547
-1 4 8 1.9697 0.0158
-1 4 9 -3.8331 -0.0311
-1 4 10 2.6851 0.0540
-1 4 11 0.8068 0.0009
-1 4 12 0.3755 -0.0706
-1 4 13 -3.9117 0.0045
-1 4 14 -1.4070 0.0268
-1 4 15 0.4233 -0.0086
-1 4 16 0.6975 -0.0022
-1 4 17 1.8788 0.0054
-1 4 18 0.1108 -0.0380
-1 4 19 -0.4074 0.0105
-1 4 20 -0.8341 0.0175
-1 4 21 -2.1708 0.0351
-1 4 22 0.9572 0.0795
-1 5 1 -5.5535 0.2128
-1 5 2 53.7631 0.2102
-1 5 3 31.1755 -0.0619
-1 5 4 2.2784 0.0301
-1 5 5 16.4497 0.0129
-1 5 6 -4.0583 -0.0474
-1 5 7 1.9793 -0.0425
-1 5 8 6.0343 0.0132
-1 5 9 -4.5083 0.0254
-1 5 10 -0.9294 0.0325
-1 5 11 -4.9882 -0.0055
-1 5 12 -2.7889 -0.0629
-1 5 13 1.6836 0.0116
-1 5 14 -0.8116 0.0568
-1 5 15 -0.6579 -0.0253
-1 5 16 -2.0483 -0.0205
-1 5 17 0.8696 0.0195
-1 5 18 0.5311 -0.0032
-1 5 19 1.0648 0.0132
-1 5 20 1.9786 -0.0049
-1 5 21 -0.4118 0.0300
-1 5 22 0.8467 -0.0675
-1 6 1 -38.4756 0.0192
-1 6 2 -28.1750 0.0127
-1 6 3 12.3031 -0.0299
-1 6 4 -28.5228 -0.0097
-1 6 5 22.4148 0.0561
-1 6 6 0.9271 0.0056
-1 6 7 4.2344 -0.0689
-1 6 8 1.3823 0.0245
-1 6 9 0.8034 -0.0006
-1 6 10 3.8958 -0.0666
-1 6 11 5.6259 0.0315
-1 6 12 -0.2931 0.0522
-1 6 13 4.4811 -0.0548
-1 6 14 -0.2102 0.0113
-1 6 15 0.6710 0.0411
-1 6 16 -0.3374 -0.0389
-1 6 17 -0.7298 -0.0213
-1 6 18 -2.7243 0.0546
-1 6 19 -0.3487 0.0325
-1 6 20 1.9696 -0.1251
-1 6 21 -1.5027 0.0250
-1 6 22 0.9194 -0.0192
-1 7 1 -20.6427 -0.0038
-1 7 2 -35.3478 -0.0352
-1 7 3 6.6278 0.0460
-1 7 4 -24.0365 -0.0803
-1 7 5 -11.2038 0.0146
-1 7 6 -13.3482 0.1353
-1 7 7 -3.6528 -0.0210
-1 7 8 0.0488 -0.0816
-1 7 9 -1.7179 0.0355
-1 7 10 -1.5480 0.0354
-1 7 11 2.5727 -0.0300
-1 7 12 -6.7199 0.0139
-1 7 13 0.7815 0.0240
-1 7 14 1.5487 -0.0290
-1 7 15 -0.6362 0.0046
-1 7 16 0.6721 0.0112
-1 7 17 0.0985 -0.0057
-1 7 18 -0.9553 0.0031
-1 7 19 -0.8489 0.0238
-1 7 20 0.8563 -0.0326
-1 7 21 -3.1930 0.0087
-1 8 1 40.0354 0.0427
-1 8 2 7.5039 -0.0416
-1 8 3 0.0618 -0.0020
-1 8 4 26.1341 0.0148
-1 8 5 1.9767 -0.0251
-1 8 6 8.0879 -0.0449
-1 8 7 0.8842 0.0290
-1 8 8 -3.9196 0.0092
-1 8 9 -3.9090 0.0052
-1 8 10 -2.3923 0.0177
-1 8 11 4.1527 -0.0042
-1 8 12 -2.1813 -0.0340
-1 8 13 -2.0014 0.0110
-1 8 14 -0.8026 -0.0121
-1 8 15 -2.3008 0.0363
-1 8 16 1.3222 0.0325
-1 8 17 1.3911 -0.0403
-1 8 18 0.8707 -0.0326
-1 8 19 -1.6311 0.0147
-1 8 20 1.2520 0.0362
-1 8 21 0.3722 -0.0683
-1 9 1 5.6159 -0.0345
-1 9 2 37.2585 0.0191
-1 9 3 -5.5071 -0.0335
-1 9 4 27.5038 -0.0271
-1 9 5 -4.1494 0.0047
-1 9 6 0.7250 -0.0249
-1 9 7 7.5589 0.0331
-1 9 8 6.6537 -0.0054
-1 9 9 2.7925 -0.0307
-1 9 10 -1.0828 0.0320
-1 9 11 3.1673 0.0370
-1 9 12 -0.3005 -0.0562
-1 9 13 -1.0631 0.0011
-1 9 14 3.6507 0.0388
-1 9 15 -0.6197 -0.0457
-1 9 16 -0.6276 -0.0515
-1 9 17 0.1743 0.0412
-1 9 18 1.6315 0.0065
-1 9 19 0.2288 -0.0213
-1 9 20 1.9196 0.0518
-1 9 21 2.3698 -0.0608
-1 10 1 -26.7079 0.0078
-1 10 2 -5.1677 0.0439
-1 10 3 -38.8738 -0.0256
-1 10 4 -15.4987 0.0146
-1 10 5 -3.2976 0.0545
-1 10 6 -10.8496 -0.0094
-1 10 7 -3.7059 -0.0242
-1 10 8 1.8748 0.0244
-1 10 9 -3.8006 -0.0099
-1 10 10 -2.7856 -0.0559
-1 10 11 3.1075 0.0308
-1 10 12 3.1032 0.0413
-1 10 13 -0.4999 -0.0324
-1 10 14 3.0275 -0.0175
-1 10 15 -0.2836 0.0290
-1 10 16 -0.1390 -0.0125
-1 10 17 -0.3348 -0.0009
-1 10 18 -1.4052 0.0120
-1 10 19 -1.7165 0.0274
-1 10 20 -1.2405 0.0081
-1 10 21 1.0478 -0.0282
-1 11 1 -7.2418 0.0115
-1 11 2 -4.2756 0.0279
-1 11 3 8.2578 0.0024
-1 11 4 -6.5984 0.0164
-1 11 5 12.7058 -0.0213
-1 11 6 -5.2332 0.0263
-1 11 7 -5.9787 0.0075
-1 11 8 6.1125 -0.0362
-1 11 9 -2.8740 0.0043
-1 11 10 -2.7672 -0.0037
-1 11 11 -0.9884 -0.0025
-1 11 12 -2.9006 -0.0103
-1 11 13 -6.0754 0.0053
-1 11 14 0.2386 0.0029
-1 11 15 0.7737 0.0273
-1 11 16 -2.1504 0.0027
-1 11 17 1.2974 -0.0254
-1 11 18 0.7749 0.0014
-1 11 19 -0.1739 0.0113
-1 11 20 -0.0222 -0.0179
-1 11 21 -0.6679 0.0074
-1 12 1 15.6109 -0.0147
-1 12 2 9.1651 0.0071
-1 12 3 18.8719 -0.0187
-1 12 4 -4.8298 0.0031
-1 12 5 16.8448 -0.0395
-1 12 6 4.9464 0.0015
-1 12 7 -2.3859 0.0113
-1 12 8 6.4956 -0.0042
-1 12 9 1.1136 0.0332
-1 12 10 -1.1569 0.0047
-1 12 11 2.2745 -0.0225
-1 12 12 2.8558 -0.0053
-1 12 13 0.0021 0.0241
-1 12 14 -0.2825 -0.0176
-1 12 15 1.3019 -0.0019
-1 12 16 -1.8304 0.0584
-1 12 17 1.6055 -0.0092
-1 12 18 0.2899 -0.0447
-1 12 19 -1.4472 0.0393
-1 12 20 -0.3339 -0.0489
-1 12 21 -3.3385 -0.0643
-1 13 1 -7.2697 0.0299
-1 13 2 4.9250 -0.0402
-1 13 3 -2.9219 -0.0121
-1 13 4 -10.0129 0.0301
-1 13 5 -0.0220 -0.0132
-1 13 6 -3.3900 0.0121
-1 13 7 -4.9220 0.0097
-1 13 8 0.3236 -0.0049
-1 13 9 2.8827 -0.0162
-1 13 10 -0.5587 0.0200
-1 13 11 3.1171 0.0254
-1 13 12 3.5279 -0.0018
-1 13 13 -0.0459 -0.0020
-1 13 14 -1.2028 0.0008
-1 13 15 2.0089 -0.0276
-1 13 16 -1.1706 -0.0301
-1 13 17 -1.8360 0.0116
-1 13 18 0.7707 -0.0077
-1 13 19 0.6620 0.0283
-1 13 20 0.8302 -0.0311
-1 13 21 1.0286 0.0846
-1 14 1 -13.4832 0.0236
-1 14 2 4.5533 -0.0109
-1 14 3 -5.3719 0.0153
-1 14 4 -3.3334 0.0113
-1 14 5 -2.1462 -0.0240
-1 14 6 3.0936 -0.0023
-1 14 7 -3.0379 -0.0057
-1 14 8 -3.0740 0.0070
-1 14 9 0.0759 -0.0097
-1 14 10 -6.2647 -0.0102
-1 14 11 -3.6726 -0.0033
-1 14 12 -1.5718 -0.0066
-1 14 13 -1.5374 0.0016
-1 14 14 -0.9131 -0.0024
-1 14 15 1.1213 0.0265
-1 14 16 1.8613 -0.0130
-1 14 17 0.1287 -0.0164
-1 14 18 1.4114 0.0118
-1 14 19 2.5415 0.0151
-1 14 20 0.5873 0.0150
-1 14 21 1.2428 0.0634
-1 15 1 -6.2121 0.0196
-1 15 2 6.8683 0.0139
-1 15 3 4.0880 -0.0215
-1 15 4 2.6659 -0.0223
-1 15 5 -0.5537 0.0223
-1 15 6 7.2164 0.0036
-1 15 7 -0.0407 -0.0080
-1 15 8 0.6250 0.0129
-1 15 9 4.7304 0.0104
-1 15 10 -1.2441 -0.0070
-1 15 11 1.3813 -0.0014
-1 15 12 1.6723 -0.0072
-1 15 13 1.3274 -0.0039
-1 15 14 0.2400 -0.0099
-1 15 15 -1.1925 0.0199
-1 15 16 -0.2284 -0.0051
-1 15 17 -0.8563 -0.0141
-1 15 18 -1.5305 0.0254
-1 15 19 0.0757 -0.0323
-1 15 20 -2.4285 0.0071
-1 16 1 -0.9241 -0.0271
-1 16 2 -5.8142 -0.0076
-1 16 3 0.0500 0.0251
-1 16 4 -1.3468 -0.0029
-1 16 5 -4.0813 0.0161
-1 16 6 0.6762 0.0001
-1 16 7 0.5987 -0.0041
-1 16 8 -1.1492 -0.0021
-1 16 9 4.6142 -0.0115
-1 16 10 0.9958 -0.0113
-1 16 11 0.6842 0.0083
-1 16 12 1.5761 0.0098
-1 16 13 -0.8642 -0.0108
-1 16 14 0.2870 -0.0078
-1 16 15 0.1202 0.0097
-1 16 16 -0.0300 0.0039
-1 16 17 -0.7139 0.0157
-1 16 18 -2.4408 0.0020
-1 16 19 -1.4460 0.0010
-1 16 20 0.7724 0.0739
-1 17 1 -0.6693 -0.0053
-1 17 2 -1.7171 0.0017
-1 17 3 2.7702 0.0161
-1 17 4 -1.7692 -0.0054
-1 17 5 -1.4428 0.0010
-1 17 6 -2.7100 0.0095
-1 17 7 0.2395 -0.0065
-1 17 8 -4.5506 -0.0234
-1 17 9 -2.4769 0.0103
-1 17 10 -1.6920 0.0142
-1 17 11 -4.8805 0.0050
-1 17 12 0.0757 -0.0039
-1 17 13 -1.9593 0.0079
-1 17 14 0.8793 0.0166
-1 17 15 0.5969 0.0009
-1 17 16 -0.4050 -0.0033
-1 17 17 0.1398 0.0166
-1 17 18 2.3000 -0.0302
-1 17 19 0.8169 -0.0354
-1 17 20 2.2405 0.0462
-1 18 1 1.7257 0.0291
-1 18 2 0.7168 0.0066
-1 18 3 1.3887 -0.0196
-1 18 4 2.7409 0.0061
-1 18 5 3.3803 -0.0234
-1 18 6 -1.1202 -0.0339
-1 18 7 1.8298 0.0312
-1 18 8 -0.0825 0.0081
-1 18 9 -0.6996 0.0031
-1 18 10 3.9613 -0.0022
-1 18 11 1.0089 0.0032
-1 18 12 2.4783 -0.0146
-1 18 13 -0.3246 0.0025
-1 18 14 -1.6491 0.0085
-1 18 15 0.1730 -0.0150
-1 18 16 1.4769 0.0025
-1 18 17 0.5035 -0.0211
-1 18 18 1.0412 -0.0329
-1 18 19 -0.5037 0.0316
-1 18 20 0.8431 -0.0003
-1 19 1 -1.6594 -0.0205
-1 19 2 0.9135 0.0090
-1 19 3 -0.2968 -0.0144
-1 19 4 0.3989 -0.0008
-1 19 5 0.9188 0.0123
-1 19 6 0.0626 0.0122
-1 19 7 2.0523 0.0165
-1 19 8 3.5166 -0.0208
-1 19 9 2.3501 -0.0009
-1 19 10 1.3415 0.0160
-1 19 11 0.0231 0.0024
-1 19 12 -0.5986 -0.0043
-1 19 13 1.6003 -0.0001
-1 19 14 -0.3794 -0.0077
-1 19 15 1.1196 -0.0152
-1 19 16 -0.2516 0.0018
-1 19 17 -0.7513 0.0196
-1 19 18 -1.5768 0.0289
-1 19 19 -0.8756 0.0321
-1 20 1 -0.2387 0.0022
-1 20 2 2.1766 -0.0082
-1 20 3 -1.7426 -0.0001
-1 20 4 -2.3111 0.0159
-1 20 5 0.9476 -0.0069
-1 20 6 0.4351 0.0064
-1 20 7 -2.0278 -0.0035
-1 20 8 -1.2791 -0.0035
-1 20 9 -4.1346 0.0003
-1 20 10 -3.8666 -0.0166
-1 20 11 -0.7295 -0.0059
-1 20 12 -1.1509 0.0174
-1 20 13 0.0029 -0.0079
-1 20 14 -2.0903 -0.0223
-1 20 15 0.3889 0.0367
-1 20 16 0.0742 -0.0123
-1 20 17 1.1284 -0.0441
-1 20 18 -0.9791 0.0563
-1 20 19 -0.0274 -0.0497
-1 21 1 -0.4131 -0.0093
-1 21 2 -1.4815 -0.0081
-1 21 3 0.6392 0.0215
-1 21 4 -0.7917 0.0046
-1 21 5 -1.7417 -0.0284
-1 21 6 -0.7017 0.0218
-1 21 7 -3.8669 -0.0030
-1 21 8 0.3341 -0.0267
-1 21 9 0.5874 0.0161
-1 21 10 1.6810 0.0200
-1 21 11 -0.2356 -0.0153
-1 21 12 -0.6467 -0.0138
-1 21 13 1.9841 0.0087
-1 21 14 -0.0800 0.0010
-1 21 15 -0.8948 0.0319
-1 21 16 -0.9759 0.0089
-1 21 17 -0.5121 -0.0587
-1 21 18 0.9020 0.0940
-1 21 19 0.9301 -0.1261
-1 22 1 -2.4878 0.0116
-1 22 2 -2.7066 0.0019
-1 22 3 0.4595 -0.0068
-1 22 4 -1.2569 -0.0046
-1 22 5 -2.1713 0.0047
-1 22 6 2.5728 -0.0031
-1 22 7 1.7849 -0.0059
-1 22 8 1.5974 0.0156
-1 22 9 1.1753 -0.0098
-1 22 10 0.2069 -0.0144
-1 22 11 2.6436 0.0033
-1 22 12 1.8284 0.0102
-1 22 13 1.2862 -0.0073
-1 22 14 -0.5190 -0.0035
-1 22 15 -1.0624 0.0046
-1 22 16 1.9634 -0.0046
-1 22 17 -0.5607 0.0043
-1 22 18 0.1627 0.0332
-1 23 1 3.9047 -0.0120
-1 23 2 -0.3222 -0.0114
-1 23 3 0.4737 0.0109
-1 23 4 3.5230 -0.0030
-1 23 5 1.9295 -0.0005
-1 23 6 -0.3028 0.0062
-1 23 7 0.6364 -0.0033
-1 23 8 -1.8346 -0.0033
-1 23 9 1.6457 -0.0195
-1 23 10 -0.5017 0.0157
-1 23 11 -1.0833 0.0318
-1 23 12 -3.5396 -0.0158
-1 23 13 -1.1761 -0.0194
-1 23 14 2.3297 0.0301
-1 23 15 -0.4819 0.0048
-1 23 16 1.4804 -0.0609
-1 23 17 -0.2272 0.0887
-1 23 18 0.0917 -0.1051
-1 24 1 2.4681 0.0199
-1 24 2 1.4174 0.0228
-1 24 3 1.0621 -0.0130
-1 24 4 1.6377 -0.0067
-1 24 5 -0.5314 0.0072
-1 24 6 -0.1025 -0.0013
-1 24 7 1.9241 0.0013
-1 24 8 0.1276 0.0088
-1 24 9 -0.9124 0.0158
-1 24 10 -1.7004 -0.0070
-1 24 11 -1.0771 0.0104
-1 24 12 1.2337 0.0182
-1 24 13 -0.2732 -0.0042
-1 24 14 -0.1690 -0.0016
-1 24 15 -2.2600 0.0018
-1 24 16 0.8147 -0.0437
-1 24 17 -0.1813 -0.0322
-1 24 18 -0.3025 -0.0962
-1 25 1 -0.0118 -0.0086
-1 25 2 0.4001 -0.0061
-1 25 3 -3.1396 -0.0132
-1 25 4 -0.0958 0.0024
-1 25 5 -0.4185 -0.0028
-1 25 6 -0.0139 -0.0045
-1 25 7 -2.8106 0.0309
-1 25 8 -0.5180 -0.0056
-1 25 9 0.1945 -0.0091
-1 25 10 1.9238 0.0150
-1 25 11 1.0885 -0.0243
-1 25 12 0.5634 -0.0267
-1 25 13 -0.2527 -0.0023
-1 25 14 1.7467 0.0046
-1 25 15 -0.9459 0.0174
-1 25 16 -1.0330 0.0815
-1 25 17 -0.3922 -0.0495
-1 26 1 -1.0991 -0.0142
-1 26 2 0.2281 0.0073
-1 26 3 -1.8495 0.0023
-1 26 4 -1.1274 -0.0116
-1 26 5 -2.3066 0.0042
-1 26 6 -0.3074 0.0108
-1 26 7 0.3188 -0.0121
-1 26 8 -0.9788 -0.0194
-1 26 9 0.1849 -0.0161
-1 26 10 -1.1946 0.0010
-1 26 11 0.0540 -0.0163
-1 26 12 -0.0389 0.0162
-1 26 13 -0.6336 0.0169
-1 26 14 0.4347 -0.0622
-1 26 15 -0.1048 0.0015
-1 26 16 0.7388 0.0526
-1 26 17 1.7121 -0.1108
-1 27 1 -0.7574 0.0101
-1 27 2 -0.8139 -0.0066
-1 27 3 0.3832 0.0132
-1 27 4 0.3175 0.0222
-1 27 5 1.4013 -0.0145
-1 27 6 0.9425 -0.0017
-1 27 7 1.0643 -0.0157
-1 27 8 -0.9679 -0.0090
-1 27 9 2.5709 0.0194
-1 27 10 -0.0820 0.0088
-1 27 11 -0.7569 -0.0010
-1 27 12 -0.8871 -0.0069
-1 27 13 -0.5422 -0.0123
-1 27 14 1.9093 0.0175
-1 27 15 1.1706 0.0517
-1 27 16 -1.1474 -0.0694
-1 27 17 -0.1537 -0.0386
-1 28 1 1.0388 0.0083
-1 28 2 -0.2275 0.0270
-1 28 3 1.7161 -0.0052
-1 28 4 0.3460 -0.0260
-1 28 5 -0.9399 -0.0122
-1 28 6 0.7027 0.0289
-1 28 7 1.7877 0.0111
-1 28 8 0.3428 -0.0021
-1 28 9 -1.6844 0.0164
-1 28 10 -0.0973 -0.0132
-1 28 11 1.2741 -0.0030
-1 28 12 1.2187 0.0537
-1 28 13 0.3571 -0.0278
-1 28 14 -1.5594 0.0462
-1 28 15 -1.8796 0.0078
-1 28 16 0.1594 -0.0102
-1 29 1 1.8712 -0.0120
-1 29 2 0.7319 0.0095
-1 29 3 0.6249 -0.0022
-1 29 4 1.4747 -0.0094
-1 29 5 0.1849 0.0179
-1 29 6 -0.1136 -0.0016
-1 29 7 -2.0930 -0.0189
-1 29 8 -0.7795 0.0169
-1 29 9 -0.6168 0.0017
-1 29 10 1.9767 0.0126
-1 29 11 0.2151 0.0196
-1 29 12 -1.8643 -0.0092
-1 29 13 0.1524 -0.0681
-1 29 14 -0.4682 0.0598
-1 29 15 0.9554 -0.0448
-1 29 16 1.3612 -0.0359
-1 30 1 0.6049 -0.0262
-1 30 2 0.0047 -0.0090
-1 30 3 -1.1265 0.0156
-1 30 4 -0.1645 -0.0120
-1 30 5 -1.2046 0.0051
-1 30 6 -0.2334 0.0198
-1 30 7 1.5919 -0.0090
-1 30 8 2.8082 -0.0141
-1 30 9 -0.2656 -0.0163
-1 30 10 -0.6673 -0.0030
-1 30 11 -0.2986 0.0290
-1 30 12 -0.0090 -0.0100
-1 30 13 0.2126 0.0098
-1 30 14 -0.6710 -0.0515
-1 30 15 0.1773 -0.0331
-1 31 1 -0.8012 0.0213
-1 31 2 -0.3832 -0.0069
-1 31 3 -1.3166 -0.0173
-1 31 4 1.3641 0.0025
-1 31 5 -0.3702 -0.0063
-1 31 6 0.8997 -0.0195
-1 31 7 -1.2985 0.0096
-1 31 8 -0.7805 0.0026
-1 31 9 -1.3510 0.0047
-1 31 10 -0.8857 -0.0128
-1 31 11 -1.8790 -0.0406
-1 31 12 0.3608 -0.0573
-1 31 13 1.4101 0.0195
-1 31 14 1.2654 -0.0141
-1 32 1 -0.3487 -0.0059
-1 32 2 1.1061 0.0252
-1 32 3 -1.7412 0.0171
-1 32 4 0.0891 -0.0098
-1 32 5 -2.2109 -0.0033
-1 32 6 -0.6043 0.0135
-1 32 7 -2.2468 0.0215
-1 32 8 -0.8188 -0.0179
-1 32 9 -0.2176 -0.0228
-1 32 10 0.0704 0.0207
-1 32 11 1.6775 0.0047
-1 32 12 1.5466 0.0292
-1 32 13 0.3418 0.0289
-1 32 14 -0.9591 -0.0647
-1 33 1 -2.6620 0.0051
-1 33 2 -0.2345 -0.0106
-1 33 3 -0.0341 0.0133
-1 33 4 -0.4559 -0.0005
-1 33 5 2.0641 0.0227
-1 33 6 0.3851 0.0056
-1 33 7 1.4270 -0.0601
-1 33 8 1.2422 0.0085
-1 33 9 4.4538 0.0542
-1 33 10 1.6309 -0.0265
-1 33 11 0.3232 0.0572
-1 33 12 -4.5023 0.0469
-1 33 13 -0.0061 -0.0045
-1 34 1 0.1880 0.0119
-1 34 2 1.5223 -0.0307
-1 34 3 3.8161 0.0022
-1 34 4 -1.3963 -0.0144
-1 34 5 3.2151 -0.0234
-1 34 6 0.3175 0.0433
-1 34 7 2.1246 0.0094
-1 34 8 -2.3015 -0.0176
-1 34 9 -0.3644 0.0164
-1 34 10 -2.0455 -0.0552
-1 34 11 1.0029 0.0663
-1 34 12 -0.0403 0.0002
-1 34 13 1.7162 -0.1297
-1 35 1 0.0810 0.0175
-1 35 2 -0.9919 0.0199
-1 35 3 0.5266 -0.0311
-1 35 4 -1.6259 -0.0076
-1 35 5 -0.1261 0.0077
-1 35 6 -0.8979 -0.0101
-1 35 7 -0.6262 -0.0134
-1 35 8 -2.2942 0.0096
-1 35 9 -0.4608 0.0244
-1 35 10 0.5115 0.0119
-1 35 11 0.1709 -0.1381
-1 35 12 -1.9512 -0.0294
-1 36 1 -0.2573 -0.0407
-1 36 2 -0.9162 0.0298
-1 36 3 -0.8933 -0.0024
-1 36 4 -0.5763 -0.0169
-1 36 5 -2.9270 0.0511
-1 36 6 1.1442 -0.0160
-1 36 7 0.5348 0.0047
-1 36 8 0.9839 0.0237
-1 36 9 -2.3769 -0.0744
-1 36 10 -0.0175 0.0667
-1 36 11 0.2764 0.0263
-1 37 1 0.3709 0.0028
-1 37 2 -0.1572 0.0067
-1 37 3 0.5696 0.0251
-1 37 4 0.4494 -0.0314
-1 37 5 -0.7079 0.0199
-1 37 6 0.9334 -0.0049
-1 37 7 -2.8528 -0.0120
-1 37 8 1.4610 -0.0218
-1 37 9 -0.9125 0.0023
-1 37 10 2.2297 -0.0584
-1 38 1 -0.4416 0.0268
-1 38 2 -1.9320 -0.0045
-1 38 3 1.3580 -0.0142
-1 38 4 -0.1219 -0.0110
-1 38 5 -0.0309 -0.0157
-1 38 6 0.7827 0.0530
-1 38 7 0.8859 0.0024
-1 38 8 3.4761 -0.0728
-1 38 9 -0.9200 0.0804
-1 39 1 0.8696 0.0369
-1 39 2 0.7398 -0.0144
-1 39 3 2.3482 -0.0472
-1 39 4 -0.2622 0.0633
-1 39 5 0.4333 -0.0215
-1 39 6 -0.0889 -0.0383
-1 39 7 0.3274 -0.0145
-1 39 8 -0.5917 0.0943
-1 40 1 -0.2347 -0.0118
-1 40 2 0.0400 0.0536
-1 40 3 -0.0534 -0.0032
-1 40 4 0.1234 -0.0851
-1 40 5 0.7053 0.0182
-1 40 6 -1.2983 0.0552
-1 41 1 -1.8745 0.0404
-1 41 2 -1.9311 0.0037
-1 41 3 -0.6696 0.0189
-1 41 4 0.4334 -0.0490
0 0 2 59.7875 0.3377
0 0 4 31.8941 -0.0417
0 0 6 33.8708 -0.0699
0 0 8 -26.0407 0.0581
0 0 10 6.8043 -0.0341
0 0 12 5.1635 0.0403
0 0 14 -3.8879 -0.0027
0 0 16 -6.7528 -0.0051
0 0 18 -1.7727 0.0072
0 0 20 -4.8129 -0.0126
0 0 22 0.2535 0.0628
0 1 1 -134.6584 -0.1501
0 1 2 -173.4644 -0.0233
0 1 3 68.5139 0.0930
0 1 4 -11.9018 -0.0836
0 1 5 -27.4407 -0.0706
0 1 6 5.8595 0.0976
0 1 7 -0.1873 0.0718
0 1 8 14.3009 -0.0529
0 1 9 8.6602 -0.0271
0 1 10 7.5510 0.0014
0 1 11 -7.3985 0.0015
0 1 12 1.7990 0.0478
0 1 13 0.4978 0.0228
0 1 14 1.9069 -0.0434
0 1 15 1.2438 -0.0233
0 1 16 -0.4113 0.0249
0 1 17 1.3592 0.0189
0 1 18 -0.3021 0.0068
0 1 19 2.2720 0.0477
0 1 20 1.3877 0.0281
0 1 21 1.5427 -0.0688
0 1 22 -1.1317 -0.0039
0 2 0 -122.8153 -0.0283
0 2 1 205.6547 0.1564
0 2 2 -138.5894 -0.2675
0 2 3 39.7126 -0.0133
0 2 4 -70.4270 -0.0633
0 2 5 -27.5619 -0.0280
0 2 6 9.0103 0.0811
0 2 7 -4.3062 0.0380
0 2 8 -1.2967 -0.0412
0 2 9 -10.6441 -0.0083
0 2 10 0.0406 -0.0016
0 2 11 1.2890 -0.0279
0 2 12 -0.9849 0.0086
0 2 13 -0.3521 0.0189
0 2 14 4.3602 -0.0580
0 2 15 1.5477 -0.0126
0 2 16 3.5441 0.0624
0 2 17 -1.9385 -0.0162
0 2 18 1.0102 -0.0665
0 2 19 -0.2755 -0.0028
0 2 20 -0.1323 -0.0059
0 2 21 0.1936 0.0275
0 2 22 0.9156 0.0370
0 3 1 158.9168 0.0086
0 3 2 -54.9518 -0.0526
0 3 3 39.7395 0.1870
0 3 4 81.4127 0.0864
0 3 5 17.8991 -0.0919
0 3 6 -5.8395 -0.0868
0 3 7 -2.3921 0.0365
0 3 8 -8.7053 0.0305
0 3 9 3.8480 -0.0350
0 3 10 0.1634 0.0182
0 3 11 2.4109 0.0428
0 3 12 -4.2575 -0.0382
0 3 13 -1.3730 -0.0293
0 3 14 -2.8463 0.0458
0 3 15 -4.7351 -0.0073
0 3 16 0.6409 0.0020
0 3 17 0.2017 0.0220
0 3 18 1.3634 -0.0120
0 3 19 -1.8083 -0.0537
0 3 20 0.2670 0.0592
0 3 21 -1.6672 0.1363
0 3 22 -0.0633 -0.1282
0 4 0 -33.0975 -0.0434
0 4 1 -5.7878 -0.0585
0 4 2 114.3806 0.1929
0 4 3 -61.6129 0.0362
0 4 4 26.1994 -0.0750
0 4 5 -6.0684 0.0711
0 4 6 0.4704 0.0002
0 4 7 33.3646 -0.0625
0 4 8 -3.3509 0.0447
0 4 9 -1.9725 0.0226
0 4 10 -4.2314 -0.0755
0 4 11 -0.1481 -0.0030
0 4 12 0.7577 0.0651
0 4 13 2.7970 -0.0097
0 4 14 -0.6122 0.0031
0 4 15 0.2655 -0.0084
0 4 16 -1.0925 -0.0210
0 4 17 0.5521 -0.0046
0 4 18 -1.2002 0.0417
0 4 19 1.5593 -0.0057
0 4 20 0.7361 0.0059
0 4 21 -2.6901 -0.0028
0 4 22 1.6904 -0.1797
0 5 1 -116.7982 -0.1840
0 5 2 2.7276 -0.0903
0 5 3 -103.8611 0.0335
0 5 4 -9.0237 -0.0561
0 5 5 -1.8046 -0.0157
0 5 6 -29.0131 0.0303
0 5 7 -8.4328 0.0202
0 5 8 -2.0521 0.0244
0 5 9 2.8730 -0.0194
0 5 10 6.4081 -0.0495
0 5 11 -2.4682 0.0082
0 5 12 2.0876 0.0528
0 5 13 1.7417 -0.0075
0 5 14 0.5855 -0.0221
0 5 15 2.2483 0.0198
0 5 16 -1.7358 -0.0050
0 5 17 0.8383 -0.0013
0 5 18 -2.9582 0.0441
0 5 19 0.6646 -0.0463
0 5 20 -1.3522 -0.0589
0 5 21 1.9765 0.0252
0 6 0 -12.5929 0.0017
0 6 1 2.1778 0.0057
0 6 2 12.4504 -0.0076
0 6 3 40.1327 0.0339
0 6 4 -7.1984 0.0129
0 6 5 -9.0012 -0.0500
0 6 6 5.4074 0.0214
0 6 7 -6.1343 0.0013
0 6 8 4.8245 -0.0274
0 6 9 -1.6842 0.0514
0 6 10 1.2592 0.0649
0 6 11 -4.3868 -0.0608
0 6 12 2.1359 -0.0211
0 6 13 -1.9423 0.0415
0 6 14 -1.4019 -0.0524
0 6 15 0.4920 -0.0300
0 6 16 0.6345 0.0756
0 6 17 1.4642 0.0072
0 6 18 -1.0171 -0.0577
0 6 19 1.6246 -0.0253
0 6 20 -2.4184 0.0721
0 6 21 -1.3666 0.0031
0 7 1 86.4109 0.0451
0 7 2 -9.6644 -0.0217
0 7 3 40.5280 -0.0198
0 7 4 23.5342 0.1401
0 7 5 19.0748 -0.0413
0 7 6 29.2967 -0.1009
0 7 7 -3.3602 0.0276
0 7 8 0.4632 0.0276
0 7 9 3.9517 -0.0480
0 7 10 1.6860 0.0150
0 7 11 -3.5101 0.0101
0 7 12 0.8717 -0.0234
0 7 13 0.1395 -0.0097
0 7 14 -1.3042 0.0383
0 7 15 -2.4286 -0.0168
0 7 16 0.0351 -0.0212
0 7 17 0.5675 0.0009
0 7 18 3.0365 -0.0044
0 7 19 2.8072 -0.0084
0 7 20 1.0557 0.0566
0 7 21 -1.3285 -0.0237
0 8 0 -17.3441 -0.0354
0 8 1 11.3410 -0.0216
0 8 2 -19.9813 0.0157
0 8 3 -4.5749 -0.0599
0 8 4 -12.1207 -0.0392
0 8 5 -16.7047 0.0310
0 8 6 -4.8914 0.0381
0 8 7 1.0575 -0.0134
0 8 8 -5.2132 0.0160
0 8 9 -1.1675 -0.0026
0 8 10 -0.9162 -0.0270
0 8 11 -2.6357 -0.0135
0 8 12 -0.1548 0.0269
0 8 13 4.9621 0.0154
0 8 14 2.3092 0.0281
0 8 15 0.4506 -0.0326
0 8 16 1.3146 -0.0395
0 8 17 -2.1501 0.0611
0 8 18 -0.6354 0.0148
0 8 19 -2.9105 -0.0328
0 8 20 3.6899 -0.0259
0 8 21 0.4428 0.0176
0 9 1 -31.3745 -0.0106
0 9 2 -35.2307 -0.0344
0 9 3 -12.5342 0.0422
0 9 4 -21.9489 -0.0030
0 9 5 -3.6087 0.0136
0 9 6 -13.6386 0.0310
0 9 7 -5.1080 -0.0548
0 9 8 -7.2257 0.0223
0 9 9 -0.6235 0.0265
0 9 10 4.4173 -0.0494
0 9 11 1.7563 0.0027
0 9 12 -3.9762 0.0461
0 9 13 0.2613 -0.0416
0 9 14 -1.0931 -0.0277
0 9 15 -1.9990 0.0455
0 9 16 0.2092 0.0017
0 9 17 -1.8390 -0.0111
0 9 18 -1.1028 0.0121
0 9 19 -2.9850 0.0157
0 9 20 1.1426 -0.0803
0 9 21 -1.4794 0.0999
0 10 0 -8.5926 0.0168
0 10 1 25.8400 -0.0032
0 10 2 7.1230 0.0024
0 10 3 18.6668 0.0643
0 10 4 4.0555 -0.0146
0 10 5 8.0138 -0.0349
0 10 6 6.4429 0.0321
0 10 7 15.6707 -0.0223
0 10 8 5.4189 -0.0370
0 10 9 1.3229 0.0378
0 10 10 3.7735 0.0460
0 10 11 -1.1718 -0.0401
0 10 12 -5.3809 -0.0181
0 10 13 2.1524 0.0284
0 10 14 0.8702 0.0066
0 10 15 -2.1473 -0.0272
0 10 16 1.1476 0.0288
0 10 17 2.7628 -0.0023
0 10 18 -0.4279 -0.0258
0 10 19 0.9066 0.0246
0 10 20 -1.3140 -0.0086
0 10 21 -0.9960 0.0439
0 11 1 15.6629 0.0158
0 11 2 0.9185 -0.0154
0 11 3 -4.9885 -0.0183
0 11 4 25.6449 -0.0033
0 11 5 2.5838 0.0092
0 11 6 -0.7484 -0.0360
0 11 7 5.8242 0.0149
0 11 8 -3.3474 0.0201
0 11 9 -3.6100 -0.0182
0 11 10 3.2359 0.0224
0 11 11 3.1059 -0.0003
0 11 12 1.0790 0.0032
0 11 13 2.5685 0.0098
0 11 14 1.0291 -0.0007
0 11 15 -0.3111 -0.0250
0 11 16 -0.3077 0.0019
0 11 17 1.9390 0.0018
0 11 18 -2.3539 0.0040
0 11 19 2.9629 0.0024
0 11 20 0.3114 -0.0151
0 11 21 3.3394 -0.0164
0 12 0 -4.4846 -0.0103
0 12 1 0.9854 0.0014
0 12 2 16.8600 -0.0136
0 12 3 -16.9833 -0.0038
0 12 4 9.0399 -0.0085
0 12 5 -15.5645 0.0310
0 12 6 -10.4060 -0.0074
0 12 7 -3.4581 0.0156
0 12 8 -4.5114 0.0087
0 12 9 -5.8852 -0.0435
0 12 10 0.2635 0.0061
0 12 11 -2.2666 0.0101
0 12 12 -4.6441 -0.0262
0 12 13 -2.7018 0.0024
0 12 14 2.8214 0.0126
0 12 15 0.6453 -0.0072
0 12 16 -1.0887 -0.0353
0 12 17 2.0260 0.0290
0 12 18 0.0082 0.0262
0 12 19 0.4304 -0.0699
0 12 20 -0.7647 0.0607
0 12 21 1.1042 0.0711
0 13 1 6.9702 -0.0142
0 13 2 -8.8778 0.0222
0 13 3 -16.0860 -0.0014
0 13 4 5.2418 -0.0125
0 13 5 -1.1246 0.0139
0 13 6 1.0532 -0.0044
0 13 7 -1.0991 -0.0173
0 13 8 4.7853 0.0093
0 13 9 -2.2393 0.0163
0 13 10 0.5981 -0.0218
0 13 11 0.5846 -0.0055
0 13 12 3.8290 0.0101
0 13 13 -1.1551 -0.0051
0 13 14 -1.0997 -0.0021
0 13 15 -2.2622 0.0393
0 13 16 -0.4020 0.0072
0 13 17 -0.5094 -0.0282
0 13 18 0.6109 0.0144
0 13 19 -2.9393 -0.0464
0 13 20 -2.1294 0.0104
0 13 21 -1.4891 -0.0580
0 14 0 -30.6550 0.0253
0 14 1 7.1742 -0.0140
0 14 2 -11.9591 0.0020
0 14 3 1.7147 -0.0122
0 14 4 -1.8397 -0.0087
0 14 5 3.0252 -0.0070
0 14 6 6.0327 0.0053
0 14 7 2.0907 0.0072
0 14 8 7.9557 -0.0106
0 14 9 1.9627 0.0185
0 14 10 4.1758 -0.0036
0 14 11 2.6988 -0.0040
0 14 12 -0.1046 0.0194
0 14 13 -2.0373 -0.0104
0 14 14 0.4823 -0.0055
0 14 15 1.0383 -0.0091
0 14 16 -0.3985 -0.0043
0 14 17 -1.4792 0.0155
0 14 18 1.2041 0.0095
0 14 19 -1.5145 -0.0028
0 14 20 1.5404 0.0032
0 15 1 9.4019 -0.0187
0 15 2 -2.2333 -0.0051
0 15 3 4.7947 0.0319
0 15 4 -1.2316 0.0227
0 15 5 4.7001 -0.0114
0 15 6 -2.4381 0.0144
0 15 7 -6.5161 0.0035
0 15 8 -0.2737 -0.0259
0 15 9 -3.4075 -0.0049
0 15 10 -6.5354 0.0084
0 15 11 -0.6782 -0.0043
0 15 12 -1.3950 0.0055
0 15 13 3.4600 0.0148
0 15 14 1.3042 -0.0134
0 15 15 0.2273 -0.0169
0 15 16 -0.3307 -0.0117
0 15 17 1.2113 0.0360
0 15 18 1.6319 -0.0183
0 15 19 0.3571 0.0801
0 15 20 1.7737 -0.0161
0 16 0 9.8948 -0.0142
0 16 1 5.0563 0.0292
0 16 2 11.2194 0.0010
0 16 3 2.3637 -0.0178
0 16 4 -1.3389 0.0231
0 16 5 -0.9892 -0.0162
0 16 6 -0.9462 -0.0077
0 16 7 -3.1690 -0.0083
0 16 8 -1.9491 0.0161
0 16 9 -0.1174 0.0087
0 16 10 -2.8600 0.0027
0 16 11 2.5919 -0.0036
0 16 12 -0.7743 -0.0158
0 16 13 -0.1620 0.0188
0 16 14 -1.1662 0.0004
0 16 15 -0.6371 0.0068
0 16 16 -0.6342 0.0083
0 16 17 -0.2283 0.0089
0 16 18 0.6392 -0.0615
0 16 19 0.0072 0.0276
0 16 20 -0.9002 -0.1042
0 17 1 -8.3804 0.0128
0 17 2 -1.4104 0.0024
0 17 3 -7.1543 -0.0231
0 17 4 1.8296 0.0031
0 17 5 0.4039 -0.0182
0 17 6 2.5760 -0.0098
0 17 7 2.2883 0.0101
0 17 8 3.7155 0.0223
0 17 9 5.0533 -0.0097
0 17 10 3.3153 0.0000
0 17 11 -0.1655 0.0068
0 17 12 0.0472 -0.0052
0 17 13 -0.2954 -0.0137
0 17 14 0.7098 0.0081
0 17 15 -0.7021 -0.0001
0 17 16 0.7607 -0.0050
0 17 17 -1.1507 -0.0079
0 17 18 -0.4871 -0.0276
0 17 19 0.7583 0.0135
0 17 20 -1.9904 -0.0577
0 18 0 -5.8693 -0.0162
0 18 1 -0.3009 -0.0071
0 18 2 0.0565 0.0004
0 18 3 -2.7239 -0.0036
0 18 4 0.2361 -0.0178
0 18 5 0.7856 0.0290
0 18 6 -0.5784 0.0226
0 18 7 0.6735 -0.0182
0 18 8 0.5145 -0.0007
0 18 9 -2.1931 -0.0092
0 18 10 1.3580 -0.0053
0 18 11 -2.6374 -0.0155
0 18 12 -0.8245 0.0162
0 18 13 0.3044 0.0038
0 18 14 1.7631 -0.0101
0 18 15 -0.2174 0.0042
0 18 16 1.6475 -0.0090
0 18 17 -0.5007 0.0189
0 18 18 -0.6846 0.0308
0 18 19 1.9109 -0.0251
0 19 1 8.7163 -0.0019
0 19 2 0.2123 -0.0319
0 19 3 3.6391 0.0175
0 19 4 -0.6699 0.0140
0 19 5 0.1794 -0.0066
0 19 6 -2.2988 -0.0067
0 19 7 -1.9027 -0.0110
0 19 8 -3.4004 0.0093
0 19 9 -2.7892 -0.0106
0 19 10 -0.7451 -0.0008
0 19 11 -0.2009 0.0035
0 19 12 -0.6700 0.0044
0 19 13 -1.1904 0.0083
0 19 14 -0.5939 -0.0125
0 19 15 -0.3228 0.0152
0 19 16 -0.7823 -0.0036
0 19 17 0.1359 -0.0101
0 19 18 -0.1841 0.0578
0 19 19 0.0925 -0.0868
0 20 0 -6.4433 -0.0031
0 20 1 -0.0317 0.0036
0 20 2 -2.8735 0.0216
0 20 3 -1.5729 0.0086
0 20 4 -1.4413 0.0008
0 20 5 -0.3233 -0.0085
0 20 6 0.7770 -0.0079
0 20 7 0.7666 0.0050
0 20 8 -0.3121 0.0037
0 20 9 3.2760 0.0116
0 20 10 -0.2566 0.0066
0 20 11 1.2021 -0.0054
0 20 12 1.6715 -0.0035
0 20 13 0.4397 -0.0098
0 20 14 -1.1640 0.0066
0 20 15 1.4396 -0.0282
0 20 16 -2.1330 0.0188
0 20 17 -0.7248 0.0141
0 20 18 0.0057 -0.0391
0 20 19 -0.9294 -0.0854
0 21 1 -4.4962 0.0218
0 21 2 0.3400 0.0044
0 21 3 -1.2513 -0.0206
0 21 4 1.1820 0.0059
0 21 5 -1.8448 0.0189
0 21 6 1.4728 -0.0234
0 21 7 -0.3358 0.0192
0 21 8 0.1156 0.0108
0 21 9 -0.1203 -0.0098
0 21 10 0.0244 -0.0118
0 21 11 1.3199 0.0138
0 21 12 1.5446 0.0313
0 21 13 0.4913 -0.0261
0 21 14 -1.2339 0.0198
0 21 15 3.4133 -0.0140
0 21 16 1.3694 -0.0099
0 21 17 0.4001 0.0576
0 21 18 1.5799 -0.0538
0 21 19 1.5814 0.1111
0 22 0 7.6141 -0.0073
0 22 1 0.1060 -0.0170
0 22 2 3.4275 -0.0045
0 22 3 3.6934 0.0066
0 22 4 1.4752 0.0001
0 22 5 0.2139 0.0027
0 22 6 4.4276 -0.0047
0 22 7 -3.0077 -0.0122
0 22 8 4.0722 -0.0109
0 22 9 0.4824 0.0213
0 22 10 -0.5472 0.0013
0 22 11 -2.0061 -0.0241
0 22 12 -2.1331 -0.0090
0 22 13 0.3164 0.0188
0 22 14 -0.0894 0.0026
0 22 15 -1.4719 0.0016
0 22 16 1.3341 0.0037
0 22 17 -0.2617 0.0072
0 22 18 -0.7230 -0.0313
0 23 1 1.2624 0.0100
0 23 2 -0.9323 0.0011
0 23 3 2.4676 -0.0225
0 23 4 -0.7936 0.0157
0 23 5 -0.6955 -0.0061
0 23 6 3.1404 -0.0114
0 23 7 -2.8030 0.0033
0 23 8 2.6413 0.0101
0 23 9 -1.6128 -0.0003
0 23 10 -1.6259 -0.0265
0 23 11 1.5872 -0.0026
0 23 12 -0.2900 0.0126
0 23 13 -0.9585 0.0200
0 23 14 -0.5981 -0.0411
0 23 15 -4.3417 -0.0368
0 23 16 1.1726 0.0315
0 23 17 -1.6116 -0.0626
0 23 18 -2.9478 0.0891
0 24 0 -0.2711 0.0153
0 24 1 -1.4945 -0.0183
0 24 2 -5.1113 -0.0103
0 24 3 -1.5088 -0.0089
0 24 4 -2.4371 0.0019
0 24 5 -1.7911 -0.0066
0 24 6 -2.3781 0.0109
0 24 7 -4.1245 0.0194
0 24 8 -2.1222 -0.0108
0 24 9 0.0478 0.0001
0 24 10 -0.6149 0.0157
0 24 11 0.7870 -0.0125
0 24 12 -0.0269 -0.0069
0 24 13 1.8581 0.0127
0 24 14 2.2231 0.0150
0 24 15 -0.3587 0.0207
0 24 16 0.5325 0.0058
0 24 17 1.1670 0.0437
0 24 18 0.7134 0.0255
0 25 1 -1.9101 0.0052
0 25 2 0.2538 0.0041
0 25 3 1.2229 0.0060
0 25 4 -2.8399 0.0167
0 25 5 0.9502 0.0196
0 25 6 0.5712 -0.0080
0 25 7 0.7798 -0.0330
0 25 8 -0.0095 0.0054
0 25 9 0.9403 0.0132
0 25 10 -0.4379 -0.0155
0 25 11 0.2715 0.0094
0 25 12 -0.6902 0.0283
0 25 13 0.4293 -0.0081
0 25 14 -0.7735 -0.0326
0 25 15 2.9262 0.0358
0 25 16 -0.2066 -0.1413
0 25 17 2.3921 0.0952
0 26 0 1.8894 0.0289
0 26 1 1.2050 0.0029
0 26 2 -1.1951 -0.0027
0 26 3 2.2264 0.0155
0 26 4 0.4578 0.0141
0 26 5 2.7084 -0.0166
0 26 6 2.0813 0.0018
0 26 7 1.2692 -0.0124
0 26 8 2.1705 0.0151
0 26 9 2.9552 0.0227
0 26 10 0.7412 -0.0065
0 26 11 -0.4555 -0.0006
0 26 12 -0.1220 -0.0283
0 26 13 1.4043 -0.0032
0 26 14 -1.5590 0.0445
0 26 15 0.2584 0.0140
0 26 16 -3.6640 -0.0147
0 26 17 -1.8800 0.0685
0 27 1 1.9387 -0.0106
0 27 2 1.5121 0.0124
0 27 3 3.0561 -0.0210
0 27 4 -0.1981 -0.0253
0 27 5 -0.7733 0.0062
0 27 6 1.6863 -0.0002
0 27 7 -0.4198 0.0043
0 27 8 -2.6770 0.0224
0 27 9 -1.2710 -0.0169
0 27 10 -0.8615 -0.0162
0 27 11 0.1713 -0.0043
0 27 12 0.7337 0.0183
0 27 13 -1.6931 -0.0024
0 27 14 -0.8174 0.0291
0 27 15 0.6173 -0.1102
0 27 16 0.9994 0.1105
0 28 0 0.7920 0.0286
0 28 1 -1.2019 0.0006
0 28 2 -0.6740 -0.0211
0 28 3 -0.9553 -0.0105
0 28 4 0.7357 0.0031
0 28 5 -1.2490 0.0255
0 28 6 -0.8631 -0.0293
0 28 7 -2.2072 0.0018
0 28 8 -0.8641 -0.0039
0 28 9 1.0101 -0.0332
0 28 10 -0.4432 0.0359
0 28 11 -1.3596 -0.0134
0 28 12 0.4362 -0.0436
0 28 13 -1.5310 0.0049
0 28 14 2.5485 0.0065
0 28 15 0.1477 -0.0187
0 28 16 0.8841 0.0346
0 29 1 -1.2752 -0.0033
0 29 2 -0.2575 -0.0163
0 29 3 -1.8005 -0.0058
0 29 4 -1.5491 0.0135
0 29 5 -3.2021 0.0245
0 29 6 2.3904 -0.0076
0 29 7 0.7060 0.0058
0 29 8 1.3111 -0.0156
0 29 9 0.5050 0.0099
0 29 10 0.4109 0.0161
0 29 11 1.2580 0.0146
0 29 12 1.5872 0.0364
0 29 13 -2.3905 0.0604
0 29 14 -0.6156 -0.0711
0 29 15 -0.0513 0.0861
0 30 0 -0.3496 0.0041
0 30 1 -0.4821 0.0292
0 30 2 -1.1225 0.0110
0 30 3 -0.0307 0.0034
0 30 4 1.2150 0.0043
0 30 5 -0.0243 -0.0161
0 30 6 1.1998 -0.0134
0 30 7 -3.2401 0.0249
0 30 8 0.0274 0.0044
0 30 9 -0.1917 0.0256
0 30 10 -2.9427 -0.0229
0 30 11 -0.2611 -0.0400
0 30 12 0.0331 -0.0074
0 30 13 1.3225 -0.0332
0 30 14 0.2809 0.0246
0 30 15 0.8029 0.0433
0 31 1 0.2204 -0.0098
0 31 2 1.4627 0.0054
0 31 3 2.2307 0.0282
0 31 4 -0.6936 -0.0218
0 31 5 -0.0943 0.0014
0 31 6 1.4139 0.0101
0 31 7 0.2842 -0.0169
0 31 8 0.8625 -0.0015
0 31 9 -0.1761 -0.0003
0 31 10 -1.2924 -0.0218
0 31 11 2.8520 0.0260
0 31 12 -0.0292 0.0229
0 31 13 0.8442 -0.0525
0 31 14 -2.0262 0.0267
0 32 0 0.6040 0.0280
0 32 1 -1.2953 0.0046
0 32 2 0.2803 -0.0281
0 32 3 0.7112 0.0040
0 32 4 -0.0114 0.0017
0 32 5 1.9073 0.0078
0 32 6 0.6013 -0.0067
0 32 7 -0.4168 -0.0152
0 32 8 1.4610 0.0332
0 32 9 2.8613 0.0064
0 32 10 1.7873 -0.0288
0 32 11 -0.1318 0.0540
0 32 12 0.4201 -0.0791
0 32 13 1.1561 0.0470
0 32 14 -1.0072 0.1050
0 33 1 0.7021 -0.0027
0 33 2 2.3591 -0.0018
0 33 3 -0.2662 -0.0289
0 33 4 -0.1224 0.0034
0 33 5 -0.8014 -0.0044
0 33 6 -2.0183 -0.0160
0 33 7 0.5552 0.0180
0 33 8 -0.2455 -0.0073
0 33 9 -1.6496 -0.0254
0 33 10 -1.0161 0.0047
0 33 11 -3.8587 0.0086
0 33 12 0.2326 -0.0130
0 33 13 -1.4392 0.0454
0 34 0 0.3181 -0.0229
0 34 1 -2.9528 -0.0110
0 34 2 -1.0245 0.0165
0 34 3 -2.9131 -0.0226
0 34 4 -0.8402 0.0370
0 34 5 0.3435 0.0398
0 34 6 -2.0522 -0.0564
0 34 7 0.7057 -0.0036
0 34 8 -2.3512 0.0467
0 34 9 -0.9711 -0.0212
0 34 10 0.4614 0.0619
0 34 11 -2.9701 -0.0837
0 34 12 0.5513 0.0296
0 35 1 -1.4470 -0.0105
0 35 2 1.5074 0.0022
0 35 3 -0.0688 0.0302
0 35 4 0.3037 -0.0107
0 35 5 2.3177 -0.0023
0 35 6 -0.3775 0.0167
0 35 7 -0.2258 -0.0231
0 35 8 0.1880 -0.0158
0 35 9 1.1873 -0.0410
0 35 10 2.5884 0.0355
0 35 11 2.6472 0.0438
0 35 12 3.3030 0.0418
0 36 0 1.1163 0.0265
0 36 1 0.6248 0.0435
0 36 2 0.5015 -0.0270
0 36 3 -0.1504 0.0215
0 36 4 -0.0963 -0.0043
0 36 5 0.4497 -0.0280
0 36 6 1.7332 0.0311
0 36 7 -1.6374 0.0007
0 36 8 2.5342 -0.0056
0 36 9 -0.6075 0.1106
0 36 10 0.0773 -0.1037
0 36 11 0.6699 0.0267
0 37 1 0.1552 0.0212
0 37 2 1.2165 -0.0490
0 37 3 0.8483 -0.0273
0 37 4 -1.6246 0.0234
0 37 5 -0.4218 0.0057
0 37 6 2.3185 -0.0292
0 37 7 -1.9095 0.1015
0 37 8 1.6694 -0.0331
0 37 9 -0.8065 -0.0370
0 37 10 -2.6137 -0.0314
0 38 0 0.6598 -0.0256
0 38 1 -0.2665 -0.0418
0 38 2 1.6481 -0.0159
0 38 3 0.9118 -0.0031
0 38 4 -2.1929 -0.0008
0 38 5 1.0102 0.0620
0 38 6 -0.2910 -0.1391
0 38 7 -0.6151 -0.0335
0 38 8 -0.6326 0.0221
0 38 9 0.8149 -0.1156
0 39 1 -2.9308 0.0093
0 39 2 -0.9663 0.0611
0 39 3 0.0764 0.0400
0 39 4 -0.6366 -0.0539
0 39 5 0.3681 0.0567
0 39 6 -0.5550 -0.0019
0 39 7 1.4415 -0.0523
0 40 0 0.2411 0.0590
0 40 1 -1.3317 0.0048
0 40 2 1.2042 -0.0733
0 40 3 -0.0879 -0.0058
0 40 4 0.0035 0.0736
0 40 5 -1.7080 -0.0096
0 40 6 -0.1525 0.0935
0 41 1 1.1439 0.0177
0 41 2 0.4756 -0.0178
0 41 3 0.3462 -0.0797
0 41 4 1.8496 0.0338
1 0 0 63.4450 0.7819
1 0 2 13.5914 -0.0663
1 0 4 -125.6746 -0.1195
1 0 6 -19.1977 0.1228
1 0 8 4.8828 -0.0772
1 0 10 -10.8305 0.0096
1 0 12 5.6946 -0.0126
1 0 14 6.4144 0.0078
1 0 16 0.0972 0.0169
1 0 18 0.3526 -0.0241
1 0 20 -1.4789 0.0304
1 1 0 66.5123 -0.0415
1 1 1 -96.6776 -0.0006
1 1 2 -93.2908 -0.1208
1 1 3 39.5369 -0.0628
1 1 4 -28.7270 0.1137
1 1 5 27.8715 0.0679
1 1 6 -6.6401 -0.0663
1 1 7 -11.2197 -0.0483
1 1 8 -9.3680 -0.0041
1 1 9 8.3594 -0.0009
1 1 10 3.7751 0.0446
1 1 11 4.0325 0.0245
1 1 12 -0.7540 -0.0575
1 1 13 -3.1778 -0.0293
1 1 14 -0.6538 0.0262
1 1 15 -0.6177 0.0116
1 1 16 3.3658 0.0002
1 1 17 0.1215 -0.0158
1 1 18 -0.1462 -0.0130
1 1 19 0.0277 -0.0371
1 1 20 0.9415 -0.0095
1 1 21 0.8392 -0.0070
1 2 0 -14.7470 -0.4193
1 2 1 -8.2165 -0.0408
1 2 2 74.4206 0.0668
1 2 3 55.7940 -0.0240
1 2 4 44.6143 0.0983
1 2 5 -5.2746 0.0331
1 2 6 26.3606 -0.0557
1 2 7 15.7580 0.0043
1 2 8 0.8068 0.0090
1 2 9 3.0790 -0.0099
1 2 10 -4.1840 0.0437
1 2 11 -5.8034 0.0433
1 2 12 -3.0022 -0.0496
1 2 13 1.6961 -0.0135
1 2 14 -3.8149 0.0495
1 2 15 -1.5777 0.0065
1 2 16 -0.1308 -0.0405
1 2 17 -1.3881 -0.0042
1 2 18 1.1506 0.0453
1 2 19 2.1089 -0.0053
1 2 20 1.2685 0.0210
1 2 21 -3.8692 -0.0612
1 3 0 106.1902 0.0829
1 3 1 22.5630 0.2055
1 3 2 -9.1374 0.1171
1 3 3 -61.7458 -0.1435
1 3 4 17.5152 -0.1225
1 3 5 -15.6651 0.0571
1 3 6 11.3873 0.0466
1 3 7 -5.5786 -0.0162
1 3 8 -9.9639 0.0077
1 3 9 -6.9164 0.0226
1 3 10 3.4373 -0.0701
1 3 11 0.1826 -0.0278
1 3 12 2.5192 0.0492
1 3 13 1.5658 0.0124
1 3 14 0.2709 -0.0251
1 3 15 1.9282 0.0317
1 3 16 -2.6047 -0.0342
1 3 17 -2.2904 -0.0425
1 3 18 -1.9604 0.0439
1 3 19 -3.0736 0.0363
1 3 20 0.0933 0.0001
1 3 21 1.2664 -0.0546
1 4 0 -49.2992 0.1720
1 4 1 -32.6488 0.0310
1 4 2 -39.1129 -0.0958
1 4 3 20.1793 0.0879
1 4 4 -29.5132 -0.0415
1 4 5 -31.1298 -0.0879
1 4 6 -24.2973 0.0722
1 4 7 -13.2345 0.0468
1 4 8 9.9484 -0.0787
1 4 9 2.2216 0.0071
1 4 10 3.5868 0.0610
1 4 11 0.4134 -0.0057
1 4 12 -0.9905 -0.0188
1 4 13 -2.4702 -0.0023
1 4 14 1.4854 -0.0214
1 4 15 4.5789 0.0279
1 4 16 1.7145 0.0223
1 4 17 2.0643 0.0039
1 4 18 0.8734 -0.0026
1 4 19 -0.3954 -0.0135
1 4 20 1.2986 -0.0148
1 4 21 3.9640 -0.0379
1 5 0 -50.1051 -0.1641
1 5 1 67.3601 0.0595
1 5 2 -26.4859 -0.0617
1 5 3 28.2234 0.0354
1 5 4 -23.2772 0.0615
1 5 5 29.3602 0.0001
1 5 6 25.4504 0.0021
1 5 7 6.4973 -0.0320
1 5 8 6.1065 -0.0665
1 5 9 -1.3338 0.0195
1 5 10 -5.3708 0.0529
1 5 11 7.9489 -0.0078
1 5 12 2.5338 -0.0261
1 5 13 -0.6889 -0.0003
1 5 14 -1.9640 -0.0110
1 5 15 -0.5950 -0.0173
1 5 16 0.5029 0.0349
1 5 17 0.3445 -0.0144
1 5 18 1.6835 -0.0305
1 5 19 -1.4404 0.0321
1 5 20 -2.9341 0.0112
1 5 21 0.4990 -0.0078
1 6 0 19.8527 0.0009
1 6 1 -7.6954 -0.0028
1 6 2 7.8251 -0.0078
1 6 3 30.7320 -0.0089
1 6 4 33.2479 0.0007
1 6 5 15.4279 0.0002
1 6 6 0.9916 -0.0317
1 6 7 -2.9406 0.0628
1 6 8 0.4225 0.0375
1 6 9 4.2719 -0.0728
1 6 10 -9.4798 -0.0336
1 6 11 2.3424 0.0649
1 6 12 -1.8962 -0.0390
1 6 13 -5.2054 -0.0310
1 6 14 -0.8235 0.0903
1 6 15 -4.0970 -0.0042
1 6 16 -1.3462 -0.0703
1 6 17 -1.4761 -0.0139
1 6 18 0.4522 0.0163
1 6 19 1.1027 0.0098
1 6 20 2.1811 -0.0095
1 6 21 -0.6187 0.0745
1 7 0 47.1851 -0.0003
1 7 1 -47.3191 -0.0436
1 7 2 44.5365 0.0908
1 7 3 -35.4592 -0.0188
1 7 4 -25.6889 -0.1485
1 7 5 -19.0531 0.0576
1 7 6 -14.5360 0.0446
1 7 7 -7.2450 -0.0242
1 7 8 -5.1723 0.0328
1 7 9 -0.9581 0.0371
1 7 10 -7.1439 -0.0467
1 7 11 -2.0610 0.0082
1 7 12 4.2650 0.0275
1 7 13 -1.1199 -0.0034
1 7 14 6.7462 -0.0135
1 7 15 0.6861 0.0237
1 7 16 2.1135 0.0084
1 7 17 2.2090 0.0016
1 7 18 -0.6151 0.0084
1 7 19 -1.2227 0.0048
1 7 20 -1.4099 -0.0693
1 7 21 -1.1431 0.0039
1 8 0 25.0715 0.0552
1 8 1 -42.6349 -0.0537
1 8 2 -14.0312 -0.0333
1 8 3 -14.0257 0.0789
1 8 4 -8.3308 0.0307
1 8 5 9.5911 -0.0270
1 8 6 -1.9834 -0.0122
1 8 7 -3.4367 0.0122
1 8 8 3.2434 -0.0342
1 8 9 8.3306 -0.0100
1 8 10 3.0569 0.0268
1 8 11 -0.0939 0.0208
1 8 12 6.7092 -0.0000
1 8 13 -2.1266 -0.0328
1 8 14 -2.0640 -0.0459
1 8 15 0.4977 0.0472
1 8 16 -1.0369 0.0206
1 8 17 -1.1028 -0.0475
1 8 18 -0.5470 0.0455
1 8 19 0.3147 0.0404
1 8 20 -1.4773 -0.0502
1 8 21 1.5446 0.0406
1 9 0 -10.4181 0.0138
1 9 1 19.4518 0.0420
1 9 2 -2.6396 0.0223
1 9 3 29.2687 0.0051
1 9 4 -4.2920 0.0410
1 9 5 6.9832 -0.0372
1 9 6 18.6439 -0.0171
1 9 7 6.4634 0.0459
1 9 8 0.2353 -0.0651
1 9 9 6.7980 -0.0164
1 9 10 -1.0788 0.0564
1 9 11 -3.3500 -0.0398
1 9 12 1.4206 -0.0185
1 9 13 2.2485 0.0606
1 9 14 -4.8783 -0.0174
1 9 15 1.5557 -0.0351
1 9 16 -2.0767 0.0384
1 9 17 -2.2289 -0.0078
1 9 18 2.8582 -0.0191
1 9 19 3.2357 -0.0020
1 9 20 -0.8625 0.0682
1 9 21 0.7479 -0.0148
1 10 0 -6.5061 0.0061
1 10 1 17.4460 0.0322
1 10 2 0.3286 -0.0375
1 10 3 15.0055 -0.0519
1 10 4 4.8147 0.0303
1 10 5 -2.6863 -0.0128
1 10 6 6.2284 -0.0555
1 10 7 -7.9008 0.0608
1 10 8 -7.7027 0.0478
1 10 9 1.6914 -0.0388
1 10 10 -1.5607 -0.0189
1 10 11 -4.2923 0.0324
1 10 12 -1.0023 -0.0125
1 10 13 2.3592 -0.0199
1 10 14 -2.0995 0.0257
1 10 15 3.7552 0.0198
1 10 16 1.5697 -0.0479
1 10 17 -1.4938 -0.0127
1 10 18 -0.5982 0.0118
1 10 19 -0.3342 -0.0567
1 10 20 0.4683 0.0254
1 10 21 0.2646 -0.1066
1 11 0 14.8397 -0.0357
1 11 1 -4.7314 -0.0115
1 11 2 -2.3967 -0.0173
1 11 3 2.3655 0.0196
1 11 4 -11.5002 -0.0120
1 11 5 -17.6280 0.0128
1 11 6 2.7957 0.0356
1 11 7 -7.0352 -0.0323
1 11 8 -3.7555 0.0027
1 11 9 -2.1394 0.0224
1 11 10 -0.8468 -0.0309
1 11 11 -6.0374 -0.0005
1 11 12 2.1727 0.0116
1 11 13 -0.3782 -0.0231
1 11 14 0.7965 0.0077
1 11 15 0.7048 0.0131
1 11 16 0.2479 -0.0280
1 11 17 0.3263 0.0289
1 11 18 0.1521 0.0285
1 11 19 -1.2826 -0.0646
1 11 20 1.3650 0.0163
1 11 21 -1.8586 0.0024
1 12 0 -1.1471 -0.0115
1 12 1 -20.4125 0.0019
1 12 2 -20.2385 -0.0134
1 12 3 5.7867 0.0217
1 12 4 -7.1698 -0.0053
1 12 5 -2.8571 -0.0176
1 12 6 6.8885 0.0193
1 12 7 -0.0816 -0.0309
1 12 8 2.7636 -0.0016
1 12 9 5.0956 0.0311
1 12 10 7.2425 -0.0054
1 12 11 1.3051 0.0036
1 12 12 4.0657 0.0443
1 12 13 -4.5270 -0.0388
1 12 14 -0.7935 -0.0015
1 12 15 -2.2413 0.0348
1 12 16 0.5726 0.0159
1 12 17 -0.1843 -0.0336
1 12 18 -0.2573 0.0210
1 12 19 -1.1816 0.0575
1 12 20 0.8417 -0.0406
1 13 0 1.9055 0.0433
1 13 1 6.5511 -0.0063
1 13 2 -0.4890 -0.0123
1 13 3 12.8299 0.0141
1 13 4 0.2447 -0.0131
1 13 5 5.1600 -0.0056
1 13 6 2.0396 0.0076
1 13 7 7.9483 0.0166
1 13 8 -0.6542 -0.0196
1 13 9 2.1083 -0.0233
1 13 10 1.8775 0.0315
1 13 11 -1.7133 -0.0171
1 13 12 -2.0621 -0.0180
1 13 13 2.4045 0.0179
1 13 14 3.7407 0.0041
1 13 15 -1.5880 -0.0533
1 13 16 1.3126 0.0129
1 13 17 -0.6511 0.0178
1 13 18 -1.3941 -0.0146
1 13 19 1.2142 0.0789
1 13 20 0.5615 -0.0490
1 14 0 14.6648 0.0185
1 14 1 0.1857 0.0093
1 14 2 2.1979 0.0005
1 14 3 5.8476 0.0274
1 14 4 3.7516 0.0055
1 14 5 3.1618 0.0209
1 14 6 -5.7533 -0.0239
1 14 7 0.5112 0.0102
1 14 8 -8.3962 0.0229
1 14 9 -5.3936 -0.0314
1 14 10 -2.9814 0.0049
1 14 11 2.1596 0.0146
1 14 12 -1.9585 -0.0260
1 14 13 1.4995 0.0100
1 14 14 -1.3933 0.0118
1 14 15 -0.5700 0.0058
1 14 16 1.1752 0.0045
1 14 17 1.7747 -0.0177
1 14 18 -1.3661 -0.0175
1 14 19 0.3089 -0.0173
1 14 20 -1.3998 -0.0791
1 15 0 0.5740 -0.0167
1 15 1 -2.6842 0.0294
1 15 2 3.2886 0.0022
1 15 3 -6.0970 -0.0172
1 15 4 -1.3564 0.0034
1 15 5 -6.9905 0.0082
1 15 6 -1.2226 -0.0274
1 15 7 0.6887 -0.0013
1 15 8 -1.2398 0.0146
1 15 9 -0.2904 -0.0124
1 15 10 0.6751 -0.0029
1 15 11 -0.4307 0.0152
1 15 12 -2.7452 -0.0041
1 15 13 -0.3799 -0.0098
1 15 14 -1.8560 0.0071
1 15 15 1.6977 0.0124
1 15 16 -2.3142 -0.0073
1 15 17 0.6656 -0.0114
1 15 18 1.2697 0.0412
1 15 19 -0.2528 -0.1175
1 15 20 1.0267 0.0098
1 16 0 -1.4118 -0.0157
1 16 1 -5.9554 -0.0352
1 16 2 -6.4678 0.0085
1 16 3 -7.5100 -0.0223
1 16 4 6.2505 -0.0212
1 16 5 -5.0654 -0.0035
1 16 6 3.3677 0.0043
1 16 7 3.9706 0.0128
1 16 8 3.0152 -0.0103
1 16 9 1.0952 0.0044
1 16 10 4.2546 0.0057
1 16 11 -0.7007 -0.0114
1 16 12 4.8277 0.0187
1 16 13 1.6677 -0.0056
1 16 14 -2.7012 -0.0162
1 16 15 1.9977 0.0137
1 16 16 -0.3536 -0.0232
1 16 17 -1.5158 -0.0203
1 16 18 2.8071 0.0867
1 16 19 -1.6701 -0.0054
1 16 20 -0.1031 0.0980
1 17 0 0.3814 0.0084
1 17 1 3.7729 -0.0169
1 17 2 3.5139 -0.0004
1 17 3 3.3574 -0.0013
1 17 4 2.0370 -0.0051
1 17 5 -0.3588 0.0170
1 17 6 1.7822 0.0210
1 17 7 1.5381 -0.0051
1 17 8 0.6117 -0.0067
1 17 9 -0.7500 0.0207
1 17 10 2.0011 -0.0057
1 17 11 -3.2127 -0.0158
1 17 12 -0.1379 0.0048
1 17 13 -0.4301 0.0123
1 17 14 -0.3380 -0.0056
1 17 15 0.8382 0.0165
1 17 16 0.9680 -0.0311
1 17 17 -1.7955 0.0020
1 17 18 0.8778 0.0460
1 17 19 -2.2732 0.0127
1 18 0 2.7272 0.0091
1 18 1 4.0485 -0.0046
1 18 2 -3.4650 -0.0146
1 18 3 3.4776 0.0397
1 18 4 0.0143 0.0226
1 18 5 2.9576 -0.0393
1 18 6 -2.9127 -0.0017
1 18 7 -2.6466 0.0003
1 18 8 -2.3553 -0.0174
1 18 9 -1.5107 0.0050
1 18 10 -4.0432 0.0031
1 18 11 -0.3313 0.0214
1 18 12 -1.0209 -0.0127
1 18 13 0.2211 -0.0187
1 18 14 1.0775 0.0250
1 18 15 -1.4294 0.0013
1 18 16 -0.3808 -0.0001
1 18 17 -0.3575 -0.0024
1 18 18 -0.0889 -0.0267
1 18 19 0.0231 -0.0149
1 19 0 -2.2119 0.0021
1 19 1 -1.1771 0.0262
1 19 2 -1.5094 0.0286
1 19 3 -0.7268 -0.0119
1 19 4 -3.9419 0.0001
1 19 5 -2.0860 0.0048
1 19 6 -2.4075 0.0135
1 19 7 0.4460 0.0052
1 19 8 -1.7789 -0.0076
1 19 9 1.3745 0.0006
1 19 10 -0.6743 -0.0050
1 19 11 3.2852 0.0012
1 19 12 0.1901 -0.0033
1 19 13 -0.0157 -0.0295
1 19 14 1.5819 0.0274
1 19 15 -1.1411 -0.0109
1 19 16 -0.1781 0.0155
1 19 17 0.9031 -0.0098
1 19 18 1.7782 -0.0609
1 19 19 1.7512 0.0832
1 20 0 1.8702 0.0243
1 20 1 -0.8229 -0.0190
1 20 2 3.3085 -0.0058
1 20 3 -2.9109 -0.0133
1 20 4 -0.8282 -0.0063
1 20 5 3.0037 0.0101
1 20 6 0.8675 -0.0096
1 20 7 0.3142 0.0038
1 20 8 2.5978 0.0180
1 20 9 0.1992 -0.0245
1 20 10 3.2662 -0.0034
1 20 11 0.4985 0.0128
1 20 12 -1.0694 -0.0097
1 20 13 -0.9463 -0.0020
1 20 14 1.3403 0.0205
1 20 15 -0.5565 0.0165
1 20 16 2.7808 -0.0261
1 20 17 -1.1600 0.0041
1 20 18 -0.3175 0.0032
1 20 19 0.0617 0.1027
1 21 0 -1.0144 -0.0125
1 21 1 0.1277 -0.0345
1 21 2 2.6099 0.0114
1 21 3 2.6749 0.0129
1 21 4 2.6752 -0.0220
1 21 5 2.6196 -0.0055
1 21 6 2.0370 0.0030
1 21 7 1.7607 -0.0237
1 21 8 5.5033 0.0031
1 21 9 -3.1005 0.0012
1 21 10 1.2031 0.0140
1 21 11 -2.1730 0.0077
1 21 12 -1.1972 -0.0114
1 21 13 -0.2676 0.0120
1 21 14 -0.3190 -0.0295
1 21 15 -2.2425 0.0057
1 21 16 1.0207 0.0202
1 21 17 -3.4700 -0.0272
1 21 18 -0.7788 0.0128
1 22 0 -5.0933 0.0116
1 22 1 -0.5047 0.0080
1 22 2 -0.7404 -0.0112
1 22 3 -1.6854 -0.0089
1 22 4 -1.7622 0.0085
1 22 5 -1.5629 -0.0126
1 22 6 -2.0270 0.0050
1 22 7 -0.6300 0.0274
1 22 8 -4.5606 0.0011
1 22 9 -3.0018 -0.0213
1 22 10 0.2238 0.0103
1 22 11 0.2517 0.0156
1 22 12 1.0514 0.0183
1 22 13 1.2526 -0.0186
1 22 14 -0.2386 -0.0095
1 22 15 0.9041 -0.0017
1 22 16 0.7303 0.0156
1 22 17 0.3730 -0.0502
1 22 18 0.4010 0.0932
1 23 0 0.3407 -0.0044
1 23 1 -1.6319 -0.0099
1 23 2 1.4275 0.0129
1 23 3 -3.1712 0.0124
1 23 4 -1.8501 -0.0011
1 23 5 -1.2009 0.0070
1 23 6 -7.5644 0.0111
1 23 7 1.0222 0.0088
1 23 8 -3.1892 -0.0096
1 23 9 2.0961 -0.0009
1 23 10 -0.1118 0.0115
1 23 11 -0.9826 -0.0186
1 23 12 0.4291 0.0028
1 23 13 0.2664 -0.0198
1 23 14 -1.1174 0.0126
1 23 15 1.1382 0.0293
1 23 16 -0.7942 -0.0079
1 23 17 1.5787 0.0474
1 23 18 -2.0101 -0.0306
1 24 0 2.3462 -0.0084
1 24 1 -1.8729 0.0089
1 24 2 2.4653 -0.0006
1 24 3 2.0038 0.0071
1 24 4 2.0153 0.0077
1 24 5 4.1354 0.0050
1 24 6 2.6764 -0.0154
1 24 7 4.4815 -0.0191
1 24 8 1.5937 0.0129
1 24 9 1.0451 -0.0051
1 24 10 0.6618 -0.0326
1 24 11 0.1618 0.0139
1 24 12 0.7281 0.0117
1 24 13 -1.6910 -0.0242
1 24 14 0.4600 -0.0040
1 24 15 -0.2904 0.0159
1 24 16 -1.1565 -0.0450
1 24 17 2.4837 0.0354
1 25 0 0.8207 0.0050
1 25 1 -0.2224 -0.0083
1 25 2 -0.1961 0.0173
1 25 3 0.5286 0.0119
1 25 4 1.6756 -0.0160
1 25 5 -0.3805 -0.0244
1 25 6 3.0586 0.0088
1 25 7 -1.1451 0.0190
1 25 8 1.7654 -0.0037
1 25 9 1.2315 0.0072
1 25 10 -0.0457 -0.0058
1 25 11 0.0086 0.0032
1 25 12 1.3375 0.0067
1 25 13 -1.2492 0.0051
1 25 14 2.4914 0.0309
1 25 15 -1.1586 -0.0449
1 25 16 -0.0930 0.0594
1 25 17 1.0728 -0.0349
1 26 0 -0.4745 -0.0082
1 26 1 0.2302 0.0014
1 26 2 0.6592 0.0114
1 26 3 -2.7632 -0.0317
1 26 4 -0.5843 -0.0093
1 26 5 -3.3018 0.0126
1 26 6 -1.7827 -0.0196
1 26 7 -2.3252 0.0229
1 26 8 -3.0716 -0.0061
1 26 9 -1.6660 -0.0204
1 26 10 -1.4330 0.0149
1 26 11 -0.7422 -0.0008
1 26 12 -0.7766 0.0067
1 26 13 -0.0873 0.0062
1 26 14 1.4233 -0.0130
1 26 15 -1.0526 -0.0358
1 26 16 -0.4484 0.0528
1 26 17 -0.8874 -0.0601
1 27 0 0.8523 -0.0053
1 27 1 -1.6210 -0.0372
1 27 2 -0.1849 -0.0178
1 27 3 0.3153 0.0249
1 27 4 -0.3437 0.0213
1 27 5 0.0236 0.0049
1 27 6 -1.3936 -0.0136
1 27 7 1.3021 0.0018
1 27 8 0.7551 -0.0061
1 27 9 0.0175 -0.0047
1 27 10 0.3634 0.0350
1 27 11 1.2127 0.0008
1 27 12 -1.0157 -0.0281
1 27 13 1.0538 0.0314
1 27 14 -2.0669 -0.0470
1 27 15 -0.7659 0.0640
1 27 16 -0.5404 -0.0560
1 28 0 -1.1343 0.0047
1 28 1 0.5047 0.0080
1 28 2 -1.4168 0.0058
1 28 3 1.2922 -0.0027
1 28 4 -0.3850 -0.0072
1 28 5 1.7951 -0.0095
1 28 6 2.0549 0.0193
1 28 7 0.6240 -0.0048
1 28 8 1.2552 0.0060
1 28 9 -0.6486 0.0153
1 28 10 1.7212 -0.0339
1 28 11 1.5206 0.0115
1 28 12 -1.9590 0.0220
1 28 13 0.5714 -0.0295
1 28 14 0.1566 -0.0307
1 28 15 2.9989 0.0553
1 28 16 -0.4591 -0.0522
1 29 0 0.0860 0.0024
1 29 1 1.8508 -0.0147
1 29 2 -0.4640 0.0181
1 29 3 1.0567 0.0138
1 29 4 1.4827 0.0020
1 29 5 -0.7811 -0.0171
1 29 6 -2.5686 -0.0015
1 29 7 -0.1753 0.0071
1 29 8 0.7296 -0.0120
1 29 9 -0.4300 0.0114
1 29 10 0.2778 -0.0138
1 29 11 -3.0431 -0.0184
1 29 12 0.7039 -0.0046
1 29 13 0.5597 -0.0464
1 29 14 -0.2956 0.0740
1 29 15 1.2755 -0.0509
1 30 0 0.2505 0.0021
1 30 1 -0.4880 -0.0110
1 30 2 0.5930 0.0267
1 30 3 -1.6950 -0.0112
1 30 4 -0.2619 -0.0250
1 30 5 1.6641 0.0349
1 30 6 -0.8756 0.0106
1 30 7 2.3594 0.0020
1 30 8 -2.7552 0.0038
1 30 9 -2.4122 -0.0348
1 30 10 1.5414 0.0092
1 30 11 -1.7500 0.0305
1 30 12 3.8995 0.0115
1 30 13 -0.8929 0.0694
1 30 14 -0.8977 -0.0353
1 30 15 -1.2687 -0.0704
1 31 0 1.0455 0.0004
1 31 1 0.3747 -0.0093
1 31 2 0.4626 -0.0086
1 31 3 -0.9293 -0.0014
1 31 4 0.2330 -0.0030
1 31 5 -0.1912 -0.0116
1 31 6 -1.3704 -0.0140
1 31 7 1.4166 0.0094
1 31 8 -0.6825 0.0097
1 31 9 2.4314 -0.0509
1 31 10 2.8902 0.0286
1 31 11 0.2247 0.0224
1 31 12 1.0972 -0.0498
1 31 13 -1.1465 0.0946
1 31 14 0.2297 -0.0836
1 32 0 -0.6616 -0.0212
1 32 1 -0.2929 0.0037
1 32 2 -0.5403 0.0119
1 32 3 -0.2115 -0.0008
1 32 4 0.7309 -0.0007
1 32 5 -1.7159 -0.0149
1 32 6 1.4391 -0.0108
1 32 7 2.0028 0.0255
1 32 8 -1.4299 -0.0126
1 32 9 2.3606 0.0070
1 32 10 -2.8551 0.0422
1 32 11 -1.1671 -0.0593
1 32 12 -4.2496 0.0083
1 32 13 -0.0993 -0.0595
1 33 0 -0.7777 -0.0091
1 33 1 -1.1592 -0.0323
1 33 2 -0.4172 -0.0068
1 33 3 1.0360 0.0332
1 33 4 1.4768 0.0038
1 33 5 -1.5444 -0.0028
1 33 6 -1.2912 -0.0244
1 33 7 1.3044 0.0341
1 33 8 -2.7315 0.0137
1 33 9 -1.4487 0.0156
1 33 10 -4.0053 0.0165
1 33 11 2.2178 -0.0479
1 33 12 0.3367 0.0615
1 33 13 2.3859 -0.0337
1 34 0 3.5662 0.0198
1 34 1 1.4962 -0.0049
1 34 2 -0.6329 0.0163
1 34 3 -0.8929 0.0251
1 34 4 1.0847 -0.0526
1 34 5 0.3971 0.0085
1 34 6 -2.1227 0.0519
1 34 7 0.3562 -0.0286
1 34 8 0.2751 -0.0256
1 34 9 -1.0038 -0.0101
1 34 10 4.8548 -0.0613
1 34 11 2.4567 0.0605
1 34 12 0.9158 -0.0480
1 35 0 -1.3197 0.0286
1 35 1 0.2305 -0.0003
1 35 2 0.6883 -0.0029
1 35 3 -0.6555 0.0109
1 35 4 1.5493 0.0137
1 35 5 0.9388 -0.0206
1 35 6 -2.1018 0.0039
1 35 7 0.5482 0.0086
1 35 8 6.5867 -0.0122
1 35 9 -1.5151 0.0201
1 35 10 2.5774 -0.0637
1 35 11 -4.4288 0.0626
1 36 0 -0.8982 -0.0160
1 36 1 0.8254 -0.0295
1 36 2 -0.7675 0.0018
1 36 3 -2.6511 -0.0292
1 36 4 -1.0378 -0.0042
1 36 5 3.9787 0.0068
1 36 6 0.1722 -0.0173
1 36 7 -2.1819 0.0629
1 36 8 0.2128 -0.0792
1 36 9 -4.6952 -0.0045
1 36 10 -0.4941 0.1453
1 37 0 -0.4328 -0.0483
1 37 1 -0.2469 -0.0241
1 37 2 -0.0565 0.0551
1 37 3 1.5437 0.0376
1 37 4 -2.0501 -0.0163
1 37 5 1.0232 -0.0180
1 37 6 -1.0745 -0.0735
1 37 7 -1.1543 0.0171
1 37 8 0.0303 0.0774
1 37 9 2.6636 -0.0483
1 38 0 -0.5840 0.0121
1 38 1 0.6539 0.0183
1 38 2 2.2026 0.0092
1 38 3 0.2055 0.0293
1 38 4 -1.4845 -0.0114
1 38 5 0.2830 -0.0146
1 38 6 1.9980 0.1278
1 38 7 0.7238 0.0242
1 38 8 -1.6862 0.0275
1 39 0 0.0586 0.0212
1 39 1 -1.3186 -0.0414
1 39 2 0.7525 -0.0581
1 39 3 -0.7836 0.0252
1 39 4 0.3628 0.0100
1 39 5 -1.9178 -0.0901
1 39 6 -1.0577 -0.0277
1 39 7 -1.5473 -0.0333
1 40 0 1.7934 -0.0591
1 40 1 -1.4584 0.0019
1 40 2 -0.4472 0.0080
1 40 3 0.6916 -0.0068
1 40 4 -0.7222 -0.0305
1 40 5 0.4926 0.0324
1 40 6 2.2226 -0.0900
1 41 0 -0.3974 -0.0175
1 41 1 -0.1903 -0.0275
1 41 2 0.3988 0.0289
1 41 3 1.8660 0.1228
2 0 0 -108.3757 -0.4492
2 0 2 -65.8794 -0.0398
2 0 4 26.6651 0.1735
2 0 6 2.9034 -0.1267
2 0 8 4.3800 0.0836
2 0 10 -3.4940 0.0168
2 0 12 -0.9713 -0.0134
2 0 14 -6.7153 -0.0009
2 0 16 1.3258 -0.0052
2 0 18 2.9231 0.0152
2 0 20 -1.0389 -0.0272
2 1 0 -51.1564 0.0597
2 1 1 75.8530 -0.1023
2 1 2 45.5399 0.0593
2 1 3 -9.8985 0.0800
2 1 4 38.2995 -0.1003
2 1 5 -6.2198 -0.0393
2 1 6 12.9091 0.0337
2 1 7 3.4587 0.0084
2 1 8 -3.8489 0.0414
2 1 9 -1.7570 0.0338
2 1 10 -3.7434 -0.0609
2 1 11 1.3313 -0.0353
2 1 12 0.0732 0.0463
2 1 13 2.1605 0.0347
2 1 14 -1.6044 -0.0067
2 1 15 2.2001 0.0077
2 1 16 -1.8910 -0.0255
2 1 17 -1.8518 0.0121
2 1 18 0.1720 0.0499
2 1 19 1.0493 0.0204
2 1 20 2.8898 0.0187
2 1 21 -2.4858 -0.0323
2 2 0 10.1515 0.4801
2 2 1 -12.0973 0.0223
2 2 2 14.3404 -0.0453
2 2 3 -38.9218 0.0529
2 2 4 13.2272 -0.0769
2 2 5 -4.9894 -0.0278
2 2 6 -14.9411 0.0237
2 2 7 -5.0342 -0.0182
2 2 8 -0.8529 0.0150
2 2 9 6.1815 0.0177
2 2 10 1.9156 -0.0747
2 2 11 -1.9787 -0.0298
2 2 12 2.4617 0.0641
2 2 13 1.2162 0.0028
2 2 14 2.0200 -0.0402
2 2 15 0.0691 -0.0036
2 2 16 -1.6310 0.0080
2 2 17 0.5081 -0.0140
2 2 18 -1.2575 -0.0164
2 2 19 1.0964 -0.0158
2 2 20 0.3283 -0.0476
2 2 21 -1.2020 0.0369
2 3 0 -30.6696 0.0962
2 3 1 -20.5790 -0.1730
2 3 2 16.1399 -0.1468
2 3 3 -17.7402 0.1075
2 3 4 -28.7634 0.1044
2 3 5 -2.8144 -0.0519
2 3 6 -7.8064 0.0028
2 3 7 7.6848 0.0020
2 3 8 0.8748 -0.0576
2 3 9 -2.7288 -0.0141
2 3 10 -0.0361 0.0914
2 3 11 -4.9406 0.0146
2 3 12 1.3592 -0.0398
2 3 13 -4.1162 0.0130
2 3 14 1.7278 0.0017
2 3 15 -0.2050 -0.0512
2 3 16 0.5534 0.0411
2 3 17 0.9498 0.0386
2 3 18 -1.7252 -0.0376
2 3 19 0.8889 -0.0079
2 3 20 -0.4171 -0.0186
2 3 21 -0.3560 0.0525
2 4 0 9.5213 -0.1423
2 4 1 -2.3846 0.0359
2 4 2 -9.7004 -0.0100
2 4 3 11.6139 -0.1206
2 4 4 11.1584 0.1260
2 4 5 24.0976 0.0771
2 4 6 3.3105 -0.0923
2 4 7 0.0915 -0.0128
2 4 8 -3.0437 0.0856
2 4 9 -1.6019 -0.0251
2 4 10 7.3383 -0.0261
2 4 11 1.0833 0.0123
2 4 12 -0.4792 -0.0254
2 4 13 -0.9586 0.0019
2 4 14 -0.7427 0.0230
2 4 15 -1.2986 -0.0198
2 4 16 0.8187 0.0040
2 4 17 -0.6079 0.0046
2 4 18 -0.7780 0.0002
2 4 19 -0.6866 0.0069
2 4 20 0.3773 -0.0186
2 4 21 -0.8438 0.0774
2 5 0 -26.6244 0.0455
2 5 1 12.4046 -0.0113
2 5 2 31.1273 0.0912
2 5 3 14.5248 -0.0426
2 5 4 7.5288 -0.0328
2 5 5 -6.4978 -0.0193
2 5 6 -2.2452 -0.0343
2 5 7 8.4065 0.0352
2 5 8 6.3343 0.0694
2 5 9 -2.8575 -0.0292
2 5 10 1.7661 -0.0369
2 5 11 -0.2081 -0.0012
2 5 12 -4.9531 0.0005
2 5 13 4.5971 0.0079
2 5 14 1.1922 0.0354
2 5 15 2.7192 0.0005
2 5 16 2.7470 -0.0498
2 5 17 -1.6485 0.0053
2 5 18 0.3943 0.0510
2 5 19 0.4784 -0.0170
2 5 20 2.4843 0.0074
2 5 21 0.9155 0.0492
2 6 0 10.5037 0.0567
2 6 1 -7.6893 0.0231
2 6 2 -14.0416 -0.0040
2 6 3 -32.3498 -0.0454
2 6 4 -4.3931 -0.0201
2 6 5 -7.5505 0.0322
2 6 6 -4.4299 0.0352
2 6 7 -6.7902 -0.0820
2 6 8 -4.4768 -0.0186
2 6 9 -8.7726 0.0643
2 6 10 -2.0291 -0.0030
2 6 11 4.6238 -0.0465
2 6 12 -1.4522 0.0733
2 6 13 0.5918 0.0010
2 6 14 -3.4301 -0.0742
2 6 15 -1.3745 0.0326
2 6 16 -0.5584 0.0322
2 6 17 -0.1775 -0.0112
2 6 18 0.6002 0.0255
2 6 19 -1.4864 -0.0260
2 6 20 -0.0484 -0.0517
2 6 21 1.5791 -0.0549
2 7 0 -21.6318 0.0395
2 7 1 -20.1154 0.0113
2 7 2 2.4585 -0.0966
2 7 3 5.7472 0.0593
2 7 4 5.1951 0.1086
2 7 5 -8.7264 -0.0543
2 7 6 -2.9776 0.0143
2 7 7 -2.9803 0.0242
2 7 8 4.7634 -0.0685
2 7 9 2.8517 -0.0115
2 7 10 -0.7242 0.0521
2 7 11 2.8903 -0.0155
2 7 12 -2.4719 -0.0232
2 7 13 -2.6617 0.0206
2 7 14 -0.6771 0.0018
2 7 15 0.7140 -0.0220
2 7 16 0.0196 -0.0113
2 7 17 0.6042 0.0013
2 7 18 1.0345 -0.0069
2 7 19 -1.9197 -0.0059
2 7 20 -2.1079 0.0186
2 7 21 -1.7682 0.0063
2 8 0 9.0357 -0.0463
2 8 1 27.4499 0.0828
2 8 2 2.8169 0.0223
2 8 3 -1.5492 -0.0570
2 8 4 13.7264 -0.0090
2 8 5 10.5896 0.0166
2 8 6 9.3821 -0.0202
2 8 7 9.7352 0.0029
2 8 8 3.3835 0.0180
2 8 9 2.8354 0.0224
2 8 10 -1.1615 -0.0143
2 8 11 4.9390 -0.0153
2 8 12 4.5860 -0.0210
2 8 13 1.4487 0.0313
2 8 14 1.0760 0.0284
2 8 15 -1.0681 -0.0249
2 8 16 -0.1326 0.0042
2 8 17 -0.7046 0.0294
2 8 18 0.7248 -0.0543
2 8 19 -0.6959 0.0265
2 8 20 -0.2073 0.0480
2 8 21 1.6535 -0.0447
2 9 0 -7.0262 -0.0006
2 9 1 -2.4520 -0.0404
2 9 2 1.5485 -0.0049
2 9 3 -1.3781 -0.0222
2 9 4 3.7920 -0.0376
2 9 5 4.2716 0.0276
2 9 6 -10.5125 -0.0201
2 9 7 0.8825 0.0040
2 9 8 -2.5981 0.0541
2 9 9 -3.3560 -0.0247
2 9 10 -3.8546 -0.0370
2 9 11 -1.8951 0.0561
2 9 12 -2.0962 -0.0176
2 9 13 -4.5734 -0.0512
2 9 14 3.9935 0.0469
2 9 15 -0.2949 0.0182
2 9 16 -0.2870 -0.0633
2 9 17 0.7515 0.0221
2 9 18 0.2540 0.0220
2 9 19 4.0171 -0.0043
2 9 20 1.3701 -0.0361
2 9 21 0.8012 -0.0019
2 10 0 -1.4377 -0.0096
2 10 1 -3.8747 -0.0424
2 10 2 4.4777 0.0408
2 10 3 -17.3965 0.0130
2 10 4 -18.6246 -0.0290
2 10 5 2.0390 0.0484
2 10 6 -13.2502 0.0379
2 10 7 -5.4203 -0.0539
2 10 8 1.4839 -0.0250
2 10 9 -6.0352 0.0438
2 10 10 -4.6842 -0.0040
2 10 11 -0.2157 -0.0201
2 10 12 3.5105 0.0160
2 10 13 -2.9584 0.0044
2 10 14 1.7846 -0.0413
2 10 15 -1.2791 -0.0090
2 10 16 -0.4855 0.0309
2 10 17 2.5968 0.0010
2 10 18 -2.5014 -0.0042
2 10 19 -0.3372 0.0219
2 10 20 -4.2299 -0.0290
2 11 0 -5.6192 0.0307
2 11 1 -7.7301 0.0090
2 11 2 7.7035 0.0226
2 11 3 1.3578 0.0037
2 11 4 2.0388 0.0195
2 11 5 5.3179 -0.0288
2 11 6 3.6035 -0.0346
2 11 7 0.8935 0.0359
2 11 8 8.2369 -0.0225
2 11 9 5.9740 -0.0083
2 11 10 3.7447 0.0152
2 11 11 2.8778 0.0021
2 11 12 1.0597 0.0009
2 11 13 -1.5068 0.0289
2 11 14 -1.5091 -0.0088
2 11 15 1.6150 0.0112
2 11 16 -1.0317 0.0155
2 11 17 -2.7948 -0.0349
2 11 18 -1.4076 -0.0100
2 11 19 1.6807 0.0553
2 11 20 0.3909 -0.0346
2 12 0 3.9622 0.0186
2 12 1 1.4152 -0.0037
2 12 2 15.0292 0.0039
2 12 3 0.3315 -0.0288
2 12 4 8.6016 0.0040
2 12 5 2.3194 0.0057
2 12 6 8.7505 -0.0121
2 12 7 0.6199 0.0309
2 12 8 1.9310 -0.0121
2 12 9 2.3691 -0.0119
2 12 10 -3.7273 0.0277
2 12 11 -0.6136 -0.0240
2 12 12 1.9731 -0.0340
2 12 13 5.7965 0.0414
2 12 14 -2.4349 0.0057
2 12 15 0.2678 -0.0112
2 12 16 1.5521 -0.0043
2 12 17 -0.2163 0.0237
2 12 18 1.8165 -0.0375
2 12 19 1.2081 0.0083
2 12 20 0.0800 0.0510
2 13 0 -6.7498 -0.0294
2 13 1 -10.8657 0.0063
2 13 2 3.8268 0.0015
2 13 3 -6.7447 -0.0096
2 13 4 2.4404 0.0251
2 13 5 -5.4335 0.0111
2 13 6 -3.7044 -0.0076
2 13 7 -7.6875 -0.0117
2 13 8 -4.5620 0.0191
2 13 9 -2.3640 -0.0146
2 13 10 -1.4374 -0.0126
2 13 11 -1.8587 0.0143
2 13 12 -3.9991 0.0034
2 13 13 -2.1196 -0.0391
2 13 14 -1.1822 0.0004
2 13 15 1.7495 0.0365
2 13 16 0.7159 -0.0188
2 13 17 0.1911 0.0066
2 13 18 -1.0099 0.0186
2 13 19 -0.7070 -0.0762
2 13 20 0.5144 0.0102
2 14 0 4.7936 -0.0226
2 14 1 -0.9358 0.0004
2 14 2 -0.5780 -0.0014
2 14 3 -3.0373 -0.0099
2 14 4 -6.1657 -0.0024
2 14 5 -5.1278 -0.0117
2 14 6 0.6094 0.0124
2 14 7 -3.0793 -0.0191
2 14 8 1.0739 -0.0132
2 14 9 1.1825 0.0381
2 14 10 -0.8406 0.0008
2 14 11 -2.5919 -0.0050
2 14 12 1.8712 0.0290
2 14 13 -0.1452 -0.0171
2 14 14 1.3735 -0.0171
2 14 15 -1.3092 -0.0025
2 14 16 -2.4238 -0.0029
2 14 17 1.5384 -0.0064
2 14 18 0.7661 0.0109
2 14 19 -1.5876 -0.0220
2 14 20 0.6453 0.0973
2 15 0 -3.2031 0.0072
2 15 1 -0.9095 -0.0043
2 15 2 -1.9841 0.0028
2 15 3 4.8114 -0.0033
2 15 4 -0.4726 -0.0249
2 15 5 5.8449 -0.0005
2 15 6 6.6027 0.0242
2 15 7 1.9331 0.0149
2 15 8 1.2165 -0.0054
2 15 9 4.3150 0.0126
2 15 10 3.3538 -0.0172
2 15 11 4.7820 -0.0116
2 15 12 3.0393 0.0188
2 15 13 -1.6953 0.0068
2 15 14 1.2405 -0.0118
2 15 15 0.5278 0.0011
2 15 16 0.7100 -0.0074
2 15 17 -1.2502 -0.0046
2 15 18 -0.0246 -0.0252
2 15 19 0.6993 0.0508
2 15 20 2.1741 0.0132
2 16 0 -2.3404 0.0218
2 16 1 2.8959 0.0132
2 16 2 -1.0826 -0.0157
2 16 3 5.4644 0.0143
2 16 4 -0.5584 0.0146
2 16 5 1.2884 0.0032
2 16 6 -0.9607 -0.0033
2 16 7 2.9021 -0.0181
2 16 8 -1.1233 0.0022
2 16 9 0.4907 -0.0130
2 16 10 -3.3870 0.0071
2 16 11 -0.4452 0.0026
2 16 12 -3.6916 -0.0240
2 16 13 0.3678 0.0162
2 16 14 1.1675 0.0189
2 16 15 -1.0037 -0.0177
2 16 16 0.4268 0.0292
2 16 17 0.0203 0.0530
2 16 18 -1.7016 -0.0540
2 16 19 0.1606 0.0056
2 17 0 -0.6980 -0.0182
2 17 1 -1.6238 0.0060
2 17 2 -0.2387 0.0139
2 17 3 0.4194 0.0086
2 17 4 -1.1858 0.0111
2 17 5 -3.1874 -0.0087
2 17 6 -2.2360 -0.0030
2 17 7 -0.6695 -0.0083
2 17 8 -5.2254 -0.0038
2 17 9 -2.4860 -0.0208
2 17 10 -3.0660 0.0123
2 17 11 1.6476 0.0161
2 17 12 -1.5754 -0.0067
2 17 13 -0.5684 -0.0037
2 17 14 -1.2937 0.0127
2 17 15 -0.3826 -0.0307
2 17 16 -0.5270 0.0283
2 17 17 1.6854 0.0113
2 17 18 -1.5837 0.0293
2 17 19 1.1215 0.0166
2 18 0 2.4077 -0.0149
2 18 1 -0.9674 0.0115
2 18 2 3.3061 0.0135
2 18 3 -6.2955 -0.0446
2 18 4 4.0402 -0.0136
2 18 5 -3.4846 0.0292
2 18 6 -2.3297 -0.0199
2 18 7 0.9090 0.0073
2 18 8 0.8962 0.0254
2 18 9 1.7113 0.0075
2 18 10 1.2524 -0.0062
2 18 11 -0.0170 -0.0218
2 18 12 2.1100 -0.0003
2 18 13 0.5507 0.0141
2 18 14 0.8743 -0.0094
2 18 15 1.5845 -0.0090
2 18 16 0.9976 -0.0264
2 18 17 1.0922 -0.0633
2 18 18 1.6652 0.0368
2 18 19 0.1426 -0.0278
2 19 0 2.9304 0.0133
2 19 1 -5.6915 -0.0137
2 19 2 1.6952 0.0006
2 19 3 -4.3391 0.0152
2 19 4 5.5625 -0.0190
2 19 5 0.9433 0.0024
2 19 6 0.9330 0.0050
2 19 7 3.3931 0.0162
2 19 8 2.0534 0.0013
2 19 9 -0.2784 -0.0051
2 19 10 2.9544 0.0078
2 19 11 -1.1814 -0.0017
2 19 12 2.2159 -0.0006
2 19 13 -0.4631 0.0224
2 19 14 -1.2079 -0.0293
2 19 15 -1.0846 0.0386
2 19 16 -0.3483 0.0125
2 19 17 -3.1931 -0.0483
2 19 18 0.1648 0.0241
2 19 19 -1.4684 -0.0559
2 20 0 0.4013 -0.0259
2 20 1 1.4493 0.0011
2 20 2 2.8483 -0.0039
2 20 3 1.1479 0.0113
2 20 4 -0.7762 0.0084
2 20 5 2.1589 -0.0035
2 20 6 0.9281 0.0136
2 20 7 -0.2194 -0.0346
2 20 8 0.1360 -0.0283
2 20 9 -0.4965 0.0397
2 20 10 -0.3604 0.0034
2 20 11 -1.2259 -0.0116
2 20 12 -1.6927 0.0081
2 20 13 -0.2605 0.0032
2 20 14 -1.5464 -0.0103
2 20 15 0.3465 -0.0072
2 20 16 0.2552 0.0109
2 20 17 0.4439 -0.0085
2 20 18 0.5081 0.0391
2 21 0 -1.0670 0.0139
2 21 1 3.5965 0.0202
2 21 2 -3.6131 -0.0175
2 21 3 -1.1727 -0.0149
2 21 4 -2.1434 0.0164
2 21 5 -1.1485 -0.0201
2 21 6 -2.4857 0.0105
2 21 7 -1.8931 0.0240
2 21 8 -2.4400 -0.0181
2 21 9 1.2580 0.0048
2 21 10 -2.8693 -0.0216
2 21 11 1.4669 -0.0060
2 21 12 -1.2892 0.0093
2 21 13 2.6889 -0.0151
2 21 14 1.2986 0.0213
2 21 15 1.4162 -0.0156
2 21 16 -0.8139 -0.0143
2 21 17 0.6613 0.0972
2 21 18 -0.3023 -0.0647
2 22 0 -2.2813 -0.0138
2 22 1 -0.9150 -0.0060
2 22 2 0.6337 0.0172
2 22 3 0.8643 0.0015
2 22 4 0.1619 -0.0057
2 22 5 -2.3861 0.0151
2 22 6 -0.0972 -0.0079
2 22 7 1.4222 -0.0203
2 22 8 -1.5246 0.0042
2 22 9 -0.3539 0.0129
2 22 10 -1.9987 -0.0010
2 22 11 2.2345 -0.0061
2 22 12 -0.6314 -0.0178
2 22 13 -0.5733 0.0097
2 22 14 -0.0893 0.0185
2 22 15 -2.4771 0.0239
2 22 16 1.0516 -0.0418
2 22 17 0.5922 0.0332
2 22 18 -0.7534 -0.1683
2 23 0 0.1722 0.0022
2 23 1 -0.2252 0.0092
2 23 2 1.9607 -0.0032
2 23 3 -0.5716 0.0086
2 23 4 3.3158 -0.0058
2 23 5 2.7310 0.0031
2 23 6 3.3269 0.0044
2 23 7 -1.1704 -0.0086
2 23 8 2.8450 0.0122
2 23 9 0.4138 -0.0156
2 23 10 2.3882 0.0126
2 23 11 1.6197 0.0302
2 23 12 -0.9053 -0.0203
2 23 13 -1.3664 -0.0067
2 23 14 2.4979 0.0021
2 23 15 -1.5351 -0.0416
2 23 16 1.6186 0.0281
2 23 17 -0.5563 -0.0328
2 24 0 0.1056 0.0105
2 24 1 0.2345 0.0032
2 24 2 -0.1134 -0.0040
2 24 3 -0.5001 -0.0070
2 24 4 0.5537 -0.0102
2 24 5 -3.2376 -0.0040
2 24 6 0.0308 0.0161
2 24 7 0.2955 0.0046
2 24 8 3.9058 -0.0094
2 24 9 -0.0131 0.0181
2 24 10 -0.1497 0.0181
2 24 11 -0.8065 -0.0334
2 24 12 0.1360 -0.0025
2 24 13 -0.2520 0.0363
2 24 14 0.7325 0.0283
2 24 15 -0.5230 -0.0469
2 24 16 -0.5859 0.0795
2 24 17 0.4083 -0.1379
2 25 0 0.2148 0.0099
2 25 1 0.1727 0.0103
2 25 2 -1.3135 -0.0227
2 25 3 -2.5365 -0.0133
2 25 4 -1.7005 0.0180
2 25 5 0.2276 0.0053
2 25 6 -2.1739 -0.0106
2 25 7 -0.9766 0.0153
2 25 8 -4.8758 -0.0083
2 25 9 -1.2856 -0.0230
2 25 10 -1.4241 0.0035
2 25 11 -1.3482 -0.0093
2 25 12 0.9824 0.0105
2 25 13 -0.3184 0.0103
2 25 14 -1.0596 -0.0640
2 25 15 0.4571 0.0557
2 25 16 -0.7282 -0.0414
2 25 17 0.5448 0.0102
2 26 0 -0.3956 -0.0064
2 26 1 -0.0920 -0.0152
2 26 2 1.0471 -0.0077
2 26 3 2.0441 0.0260
2 26 4 0.7041 -0.0031
2 26 5 2.5629 -0.0081
2 26 6 -1.5652 0.0061
2 26 7 1.8247 -0.0197
2 26 8 -1.5396 -0.0003
2 26 9 0.1663 0.0149
2 26 10 0.0411 0.0138
2 26 11 0.1041 -0.0068
2 26 12 0.7490 -0.0191
2 26 13 -0.2090 0.0028
2 26 14 0.1286 -0.0231
2 26 15 1.0219 0.1003
2 26 16 0.1725 -0.1104
2 27 0 1.8483 0.0034
2 27 1 0.6940 0.0415
2 27 2 0.0014 0.0093
2 27 3 -0.7742 -0.0121
2 27 4 -0.3443 -0.0062
2 27 5 -0.3481 0.0076
2 27 6 1.8581 0.0067
2 27 7 1.0846 -0.0227
2 27 8 2.0598 -0.0055
2 27 9 3.1799 0.0225
2 27 10 1.7931 -0.0186
2 27 11 0.2490 0.0063
2 27 12 -0.6943 0.0171
2 27 13 0.9996 -0.0450
2 27 14 0.3781 0.0634
2 27 15 0.3106 -0.0496
2 27 16 -1.1614 0.0311
2 28 0 -1.3754 0.0090
2 28 1 -1.2728 -0.0091
2 28 2 1.8063 -0.0024
2 28 3 -0.6423 -0.0031
2 28 4 1.1159 0.0102
2 28 5 -1.7004 -0.0037
2 28 6 0.1045 -0.0187
2 28 7 0.2657 0.0166
2 28 8 -0.5749 0.0018
2 28 9 -0.7987 0.0119
2 28 10 -2.0207 -0.0049
2 28 11 0.5331 -0.0139
2 28 12 0.3187 -0.0227
2 28 13 -0.3121 0.0090
2 28 14 -1.9440 0.0654
2 28 15 0.4789 -0.1018
2 29 0 0.0431 -0.0085
2 29 1 -0.3479 0.0106
2 29 2 -0.4938 -0.0052
2 29 3 -1.1084 -0.0348
2 29 4 0.3185 0.0099
2 29 5 0.6364 0.0305
2 29 6 -0.8610 0.0113
2 29 7 -2.0104 0.0113
2 29 8 -2.6316 -0.0080
2 29 9 0.0589 -0.0417
2 29 10 -0.1059 0.0294
2 29 11 -0.5684 0.0413
2 29 12 -1.1493 -0.0377
2 29 13 -0.7182 0.0531
2 29 14 0.9442 -0.0972
2 29 15 0.2704 0.0344
2 30 0 -1.2577 0.0085
2 30 1 0.7285 0.0129
2 30 2 -0.4170 -0.0174
2 30 3 1.2615 -0.0009
2 30 4 -0.0809 0.0125
2 30 5 -1.9165 -0.0233
2 30 6 2.7362 -0.0095
2 30 7 -0.1935 -0.0088
2 30 8 2.6118 0.0025
2 30 9 1.6402 0.0168
2 30 10 -1.3910 0.0402
2 30 11 -0.2536 -0.0291
2 30 12 1.8250 0.0047
2 30 13 0.8450 0.0279
2 30 14 0.1644 -0.0180
2 31 0 1.5938 -0.0115
2 31 1 1.8807 0.0074
2 31 2 0.9989 0.0093
2 31 3 -1.5144 0.0018
2 31 4 1.2168 -0.0018
2 31 5 -1.5597 0.0211
2 31 6 3.1843 0.0159
2 31 7 -1.9752 -0.0129
2 31 8 -2.5744 -0.0296
2 31 9 0.7812 0.0191
2 31 10 2.2196 -0.0073
2 31 11 1.1420 -0.0519
2 31 12 -0.2637 0.0775
2 31 13 0.5111 -0.1297
2 31 14 -2.2141 0.0151
2 32 0 -0.2202 0.0355
2 32 1 -5.1128 -0.0119
2 32 2 0.7036 -0.0008
2 32 3 -0.7328 0.0246
2 32 4 0.1447 -0.0161
2 32 5 -0.0479 -0.0144
2 32 6 -1.5262 -0.0178
2 32 7 3.3291 -0.0029
2 32 8 -2.0249 0.0156
2 32 9 0.1964 0.0035
2 32 10 0.2797 -0.0491
2 32 11 -4.2256 -0.0076
2 32 12 -2.0575 -0.0084
2 32 13 2.9419 0.0202
2 33 0 1.8146 0.0190
2 33 1 -0.8339 0.0042
2 33 2 1.4586 -0.0105
2 33 3 1.7485 -0.0230
2 33 4 -2.2841 -0.0186
2 33 5 1.0008 0.0179
2 33 6 -2.5868 0.0311
2 33 7 4.3924 -0.0122
2 33 8 -2.0151 -0.0071
2 33 9 -1.9164 -0.0130
2 33 10 2.4801 -0.0002
2 33 11 0.1707 0.1046
2 33 12 0.9167 -0.0632
2 34 0 1.2004 0.0093
2 34 1 2.1987 0.0095
2 34 2 -1.4782 -0.0239
2 34 3 2.5538 -0.0226
2 34 4 0.8798 0.0528
2 34 5 -0.1441 0.0033
2 34 6 -1.0155 -0.0512
2 34 7 0.1791 0.0188
2 34 8 0.3847 0.0155
2 34 9 -1.0719 0.0361
2 34 10 3.2554 0.0486
2 34 11 0.9597 -0.0482
2 34 12 -0.9756 -0.0521
2 35 0 -1.3225 -0.0212
2 35 1 0.5235 0.0073
2 35 2 -3.2661 -0.0010
2 35 3 -0.7801 -0.0248
2 35 4 1.2817 0.0251
2 35 5 -1.2137 0.0493
2 35 6 -0.0248 -0.0088
2 35 7 -1.4643 0.0197
2 35 8 2.9362 -0.0152
2 35 9 -1.7306 -0.0084
2 35 10 -1.7145 0.0585
2 35 11 -1.2197 -0.0920
2 36 0 -1.5020 0.0364
2 36 1 -0.0989 0.0300
2 36 2 -0.3159 0.0007
2 36 3 -2.2898 0.0284
2 36 4 0.0966 -0.0094
2 36 5 -0.0457 -0.0107
2 36 6 1.0854 0.0290
2 36 7 0.3047 -0.0561
2 36 8 1.4827 -0.0027
2 36 9 -0.3556 -0.0597
2 36 10 -1.7114 -0.0389
2 37 0 1.2796 0.0637
2 37 1 1.0431 0.0364
2 37 2 3.8670 -0.0450
2 37 3 -0.1788 -0.0349
2 37 4 2.7357 -0.0455
2 37 5 0.9753 -0.0551
2 37 6 -0.2898 0.0719
2 37 7 -1.9562 -0.1045
2 37 8 -3.5848 -0.0582
2 37 9 2.8838 0.0564
2 38 0 0.1190 -0.0236
2 38 1 -1.5678 0.0101
2 38 2 1.4488 -0.0209
2 38 3 -1.8738 -0.0337
2 38 4 -0.4215 0.0411
2 38 5 -2.0708 -0.0372
2 38 6 -0.6082 0.0038
2 38 7 1.5820 0.1312
2 38 8 -1.1036 0.0507
2 39 0 -0.5592 -0.0309
2 39 1 -1.7247 0.0312
2 39 2 -1.3157 0.0110
2 39 3 -1.1681 -0.0179
2 39 4 -1.6032 0.0880
2 39 5 0.9143 0.1120
2 39 6 1.4202 0.0022
2 39 7 2.7144 0.0808
2 40 0 0.1098 0.0063
2 40 1 -0.0378 0.0292
2 40 2 0.3973 0.0337
2 40 3 2.8074 0.0166
2 40 4 0.5266 -0.0331
2 40 5 1.4196 -0.0666
2 41 0 1.0909 0.0308
2 41 1 0.7636 0.0948
2 41 2 1.1410 -0.0174
2 41 3 0.4044 -0.1134
3 0 0 15.5891 0.0009
3 0 2 -65.2628 0.1284
3 0 4 3.9847 -0.1672
3 0 6 2.4897 0.0991
3 0 8 0.2425 -0.0483
3 0 10 5.3846 -0.0333
3 0 12 4.1946 0.0218
3 0 14 2.3318 -0.0143
3 0 16 1.1463 0.0013
3 0 18 0.5458 0.0013
3 0 20 1.2740 0.0148
3 1 0 -61.3446 -0.0178
3 1 1 24.0690 0.1290
3 1 2 -10.1552 -0.0899
3 1 3 24.7431 -0.0372
3 1 4 3.4324 0.0612
3 1 5 -6.6485 -0.0131
3 1 6 -3.5870 0.0096
3 1 7 -0.1656 0.0404
3 1 8 3.1638 -0.0583
3 1 9 -1.5132 -0.0379
3 1 10 -2.9501 0.0486
3 1 11 -2.1447 0.0281
3 1 12 -1.2641 -0.0210
3 1 13 -1.7803 -0.0056
3 1 14 1.0413 -0.0085
3 1 15 -0.8012 -0.0095
3 1 16 -1.3024 0.0448
3 1 17 1.6614 0.0070
3 1 18 -0.9765 -0.0068
3 1 19 0.5008 -0.0314
3 1 20 -0.7800 -0.0449
3 1 21 -0.7804 0.0449
3 2 0 37.3833 -0.3634
3 2 1 60.8951 0.0098
3 2 2 -4.2487 0.0443
3 2 3 -18.3747 -0.0374
3 2 4 -8.1683 0.0171
3 2 5 0.2413 0.0067
3 2 6 3.1147 -0.0011
3 2 7 -1.5672 0.0108
3 2 8 -3.1252 -0.0404
3 2 9 -3.1871 -0.0214
3 2 10 -4.2211 0.0784
3 2 11 0.6039 0.0093
3 2 12 0.3726 -0.0498
3 2 13 1.3349 -0.0084
3 2 14 -1.4912 0.0126
3 2 15 -1.4285 -0.0035
3 2 16 -2.3910 0.0163
3 2 17 -0.2681 0.0019
3 2 18 -0.6407 -0.0255
3 2 19 -1.1845 0.0126
3 2 20 -3.2737 0.0508
3 2 21 -2.5981 0.0119
3 3 0 -25.7208 -0.1406
3 3 1 -32.6081 0.0968
3 3 2 -9.1403 0.1008
3 3 3 2.6322 -0.0658
3 3 4 17.3381 -0.0308
3 3 5 5.8871 0.0394
3 3 6 -0.5245 -0.0479
3 3 7 1.0736 0.0042
3 3 8 4.6243 0.0869
3 3 9 8.7590 -0.0078
3 3 10 3.7418 -0.0706
3 3 11 2.2940 0.0199
3 3 12 0.6701 0.0005
3 3 13 0.4628 -0.0504
3 3 14 -0.6279 0.0390
3 3 15 0.8973 0.0536
3 3 16 0.2307 -0.0555
3 3 17 -1.3136 -0.0396
3 3 18 1.8652 0.0393
3 3 19 -0.0918 0.0142
3 3 20 3.6204 0.0026
3 3 21 2.9614 -0.0170
3 4 0 -8.9745 0.0082
3 4 1 5.5025 -0.0953
3 4 2 20.7914 0.1062
3 4 3 -6.7100 0.1141
3 4 4 -12.0738 -0.1350
3 4 5 -5.3544 -0.0344
3 4 6 2.9848 0.1012
3 4 7 1.3410 -0.0206
3 4 8 -1.0750 -0.0640
3 4 9 -2.0026 0.0357
3 4 10 -4.7122 -0.0071
3 4 11 -4.2456 -0.0015
3 4 12 1.5502 0.0412
3 4 13 1.8324 -0.0079
3 4 14 3.9320 -0.0164
3 4 15 1.4047 0.0080
3 4 16 0.5224 0.0035
3 4 17 1.8162 -0.0071
3 4 18 2.3312 -0.0093
3 4 19 1.1975 0.0241
3 4 20 1.4000 0.0189
3 4 21 -0.0566 -0.0576
3 5 0 16.6687 0.0424
3 5 1 0.6603 -0.0081
3 5 2 -6.5682 -0.0917
3 5 3 -2.3993 -0.0006
3 5 4 4.6748 0.0171
3 5 5 0.2801 0.0066
3 5 6 -0.9607 0.0331
3 5 7 -11.1549 -0.0149
3 5 8 -4.4509 -0.0383
3 5 9 0.4990 0.0001
3 5 10 1.9265 0.0068
3 5 11 -3.6007 0.0076
3 5 12 0.5330 0.0432
3 5 13 -5.2159 -0.0179
3 5 14 -1.8476 -0.0564
3 5 15 -0.3907 0.0122
3 5 16 -2.4058 0.0578
3 5 17 -0.1997 -0.0122
3 5 18 -3.2085 -0.0412
3 5 19 -2.1113 0.0460
3 5 20 -2.5827 -0.0385
3 5 21 -0.6062 -0.0610
3 6 0 -11.6424 -0.0663
3 6 1 7.7269 -0.0398
3 6 2 4.0123 0.0152
3 6 3 15.4259 0.0551
3 6 4 -0.7067 0.0313
3 6 5 -10.0716 -0.0686
3 6 6 7.7186 -0.0159
3 6 7 3.0391 0.0692
3 6 8 3.9006 -0.0082
3 6 9 4.4305 -0.0497
3 6 10 4.2644 0.0554
3 6 11 -4.7573 0.0033
3 6 12 1.3810 -0.0748
3 6 13 1.3913 0.0206
3 6 14 0.1329 0.0479
3 6 15 0.9716 -0.0300
3 6 16 -1.7787 0.0224
3 6 17 -0.7533 0.0131
3 6 18 2.0325 -0.0732
3 6 19 -1.1020 0.0009
3 6 20 0.4382 0.0262
3 7 0 -7.9016 -0.0416
3 7 1 -4.0924 0.0571
3 7 2 -24.0373 0.0705
3 7 3 1.2495 -0.0777
3 7 4 0.9505 -0.0125
3 7 5 3.6571 0.0445
3 7 6 8.0857 -0.0603
3 7 7 0.7017 -0.0157
3 7 8 -4.7016 0.0830
3 7 9 0.1724 -0.0086
3 7 10 4.8854 -0.0560
3 7 11 2.7116 0.0278
3 7 12 0.9469 0.0199
3 7 13 4.0072 -0.0316
3 7 14 -2.0784 0.0045
3 7 15 1.1335 -0.0020
3 7 16 3.5560 0.0057
3 7 17 -1.3940 0.0006
3 7 18 2.7684 -0.0008
3 7 19 -1.0954 0.0438
3 7 20 1.2546 -0.0213
3 8 0 5.5820 -0.0014
3 8 1 9.6325 -0.0715
3 8 2 -3.0312 -0.0117
3 8 3 6.8041 0.0146
3 8 4 1.4085 -0.0153
3 8 5 -9.1557 -0.0026
3 8 6 -8.2136 0.0397
3 8 7 1.7992 0.0041
3 8 8 -6.7724 -0.0213
3 8 9 -2.3388 -0.0107
3 8 10 -1.5694 -0.0032
3 8 11 -2.1456 0.0169
3 8 12 -7.2059 0.0323
3 8 13 2.1088 -0.0204
3 8 14 -0.3726 -0.0109
3 8 15 -0.1328 -0.0039
3 8 16 -0.0384 -0.0224
3 8 17 -1.4888 0.0004
3 8 18 1.2041 0.0217
3 8 19 1.8361 0.0073
3 8 20 -1.9620 -0.0292
3 9 0 17.0802 -0.0181
3 9 1 2.7455 0.0133
3 9 2 -5.0596 -0.0028
3 9 3 -9.9469 0.0106
3 9 4 7.3367 0.0164
3 9 5 -1.5286 -0.0076
3 9 6 1.2408 0.0292
3 9 7 7.1748 -0.0297
3 9 8 -3.5066 -0.0276
3 9 9 -0.3620 0.0447
3 9 10 2.2634 -0.0109
3 9 11 1.7545 -0.0560
3 9 12 -0.2469 0.0482
3 9 13 0.2286 0.0320
3 9 14 -1.8345 -0.0638
3 9 15 -0.2430 0.0157
3 9 16 -0.8715 0.0587
3 9 17 0.4341 -0.0313
3 9 18 -2.5883 -0.0204
3 9 19 -0.1253 0.0166
3 9 20 -2.1058 0.0124
3 10 0 -10.6818 0.0179
3 10 1 -0.9666 0.0445
3 10 2 9.8787 -0.0080
3 10 3 -3.5398 0.0244
3 10 4 11.9162 0.0278
3 10 5 -0.7994 -0.0657
3 10 6 -0.5904 -0.0206
3 10 7 3.7756 0.0367
3 10 8 3.3253 -0.0092
3 10 9 -1.5712 -0.0238
3 10 10 4.0626 0.0350
3 10 11 -0.5911 0.0061
3 10 12 0.3874 -0.0499
3 10 13 -0.1419 0.0027
3 10 14 0.7143 0.0347
3 10 15 0.2990 -0.0067
3 10 16 0.1275 -0.0002
3 10 17 -0.9022 0.0203
3 10 18 1.4581 -0.0195
3 10 19 1.2826 -0.0510
3 10 20 1.5306 0.0679
3 11 0 -1.1151 -0.0262
3 11 1 8.2061 0.0029
3 11 2 -5.6809 -0.0202
3 11 3 -9.8554 -0.0300
3 11 4 -0.4448 -0.0102
3 11 5 -2.4305 0.0273
3 11 6 -2.9338 0.0130
3 11 7 -0.0193 -0.0087
3 11 8 1.8708 0.0282
3 11 9 -6.9685 -0.0031
3 11 10 1.5825 -0.0195
3 11 11 0.7040 0.0054
3 11 12 1.5310 0.0166
3 11 13 -0.4607 0.0004
3 11 14 0.7158 0.0142
3 11 15 -1.2711 -0.0328
3 11 16 3.3013 -0.0196
3 11 17 -0.9665 0.0438
3 11 18 1.1286 -0.0141
3 11 19 -1.8736 0.0210
3 11 20 0.4107 0.0788
3 12 0 -10.3805 -0.0308
3 12 1 4.0943 0.0079
3 12 2 -0.1153 0.0122
3 12 3 6.4450 0.0085
3 12 4 -1.9702 -0.0032
3 12 5 1.7569 0.0095
3 12 6 -3.5140 0.0006
3 12 7 -0.5099 -0.0176
3 12 8 2.0731 0.0210
3 12 9 -1.4481 -0.0060
3 12 10 -0.5494 -0.0211
3 12 11 -2.2114 0.0279
3 12 12 -1.4072 0.0139
3 12 13 -1.0141 -0.0472
3 12 14 2.3767 0.0160
3 12 15 -1.0768 0.0141
3 12 16 0.6513 -0.0238
3 12 17 -0.9415 0.0131
3 12 18 -0.8297 -0.0015
3 12 19 -0.3412 0.0011
3 12 20 -0.8558 -0.0706
3 13 0 3.4014 0.0066
3 13 1 3.4294 -0.0110
3 13 2 -3.1899 0.0066
3 13 3 -2.2777 0.0114
3 13 4 -0.8428 -0.0112
3 13 5 5.2741 -0.0122
3 13 6 -4.2797 -0.0018
3 13 7 0.9860 -0.0101
3 13 8 1.6789 -0.0119
3 13 9 -0.7280 0.0193
3 13 10 -0.6907 -0.0007
3 13 11 1.3855 -0.0239
3 13 12 2.7028 0.0089
3 13 13 0.9500 0.0232
3 13 14 -2.2573 -0.0039
3 13 15 -0.6693 -0.0173
3 13 16 0.1125 0.0265
3 13 17 0.9524 -0.0234
3 13 18 0.7491 -0.0638
3 13 19 1.0386 0.0747
3 13 20 -1.3206 -0.0127
3 14 0 -0.1525 -0.0014
3 14 1 -6.0966 -0.0064
3 14 2 3.3155 -0.0111
3 14 3 0.7488 -0.0018
3 14 4 2.7440 0.0020
3 14 5 1.3496 0.0040
3 14 6 -1.1690 0.0006
3 14 7 0.8283 0.0267
3 14 8 1.8248 -0.0061
3 14 9 1.6613 -0.0152
3 14 10 2.3099 0.0216
3 14 11 0.0841 -0.0063
3 14 12 -3.0426 -0.0207
3 14 13 1.6764 0.0112
3 14 14 -2.8262 0.0116
3 14 15 0.3953 -0.0156
3 14 16 -1.7854 0.0133
3 14 17 -1.1984 0.0134
3 14 18 0.4121 -0.0394
3 14 19 0.9470 0.0275
3 15 0 9.1930 0.0169
3 15 1 1.4668 0.0029
3 15 2 3.5684 -0.0141
3 15 3 -6.6701 0.0108
3 15 4 -1.4753 0.0244
3 15 5 1.6557 -0.0015
3 15 6 2.8624 -0.0197
3 15 7 -2.6445 0.0049
3 15 8 0.7019 0.0007
3 15 9 -1.6530 -0.0154
3 15 10 -2.5997 0.0044
3 15 11 -0.9138 0.0041
3 15 12 -1.2988 -0.0129
3 15 13 3.5729 0.0021
3 15 14 -0.8596 -0.0063
3 15 15 1.9403 -0.0120
3 15 16 0.3289 0.0065
3 15 17 0.9272 0.0320
3 15 18 -1.2014 0.0184
3 15 19 0.2705 -0.0176
3 16 0 -5.2218 -0.0040
3 16 1 -4.0439 0.0117
3 16 2 -0.1278 0.0233
3 16 3 1.6796 -0.0078
3 16 4 0.9405 -0.0038
3 16 5 -1.6612 -0.0085
3 16 6 -1.1903 -0.0022
3 16 7 -3.7463 -0.0060
3 16 8 0.5453 -0.0013
3 16 9 -0.0573 0.0172
3 16 10 1.3554 -0.0048
3 16 11 0.3790 0.0243
3 16 12 -1.0564 0.0037
3 16 13 0.1109 -0.0154
3 16 14 1.1891 -0.0056
3 16 15 2.0573 0.0372
3 16 16 0.6863 -0.0167
3 16 17 0.5507 -0.0120
3 16 18 0.5364 0.0601
3 16 19 0.5548 -0.1068
3 17 0 -1.0349 0.0258
3 17 1 4.4732 -0.0080
3 17 2 -0.9050 -0.0182
3 17 3 1.2159 -0.0156
3 17 4 -3.2942 0.0040
3 17 5 -1.2010 -0.0028
3 17 6 1.9303 0.0152
3 17 7 1.0176 0.0068
3 17 8 0.2363 0.0075
3 17 9 -0.9616 0.0085
3 17 10 0.5931 -0.0239
3 17 11 0.6834 -0.0144
3 17 12 1.3647 0.0111
3 17 13 0.1605 0.0064
3 17 14 -0.7385 -0.0092
3 17 15 -3.2442 0.0314
3 17 16 1.2510 -0.0225
3 17 17 -3.4838 -0.0200
3 17 18 0.7051 -0.0317
3 17 19 -0.8350 -0.0623
3 18 0 -1.6179 -0.0041
3 18 1 1.8055 -0.0242
3 18 2 -1.5753 -0.0110
3 18 3 1.0433 0.0253
3 18 4 2.6489 -0.0026
3 18 5 3.1146 -0.0122
3 18 6 0.0620 0.0250
3 18 7 0.6856 -0.0162
3 18 8 0.2354 -0.0161
3 18 9 1.3273 -0.0110
3 18 10 0.6985 0.0160
3 18 11 0.2924 0.0008
3 18 12 -1.6266 -0.0007
3 18 13 -1.0465 -0.0020
3 18 14 -0.5169 0.0034
3 18 15 -3.0379 -0.0181
3 18 16 1.9031 -0.0129
3 18 17 -3.3925 0.0423
3 18 18 0.3754 -0.0308
3 19 0 -0.4106 -0.0014
3 19 1 -0.1167 0.0226
3 19 2 1.3219 -0.0118
3 19 3 -1.6393 0.0019
3 19 4 0.2511 0.0105
3 19 5 -1.3302 -0.0052
3 19 6 -2.4086 -0.0167
3 19 7 2.1996 -0.0081
3 19 8 0.0857 0.0189
3 19 9 -0.3395 -0.0080
3 19 10 -1.6707 -0.0019
3 19 11 -1.6220 0.0255
3 19 12 0.4999 -0.0010
3 19 13 0.4677 -0.0144
3 19 14 1.2896 0.0233
3 19 15 1.2370 -0.0558
3 19 16 2.4907 0.0203
3 19 17 3.7939 0.0326
3 19 18 -0.4647 -0.0481
3 20 0 -0.7476 0.0275
3 20 1 -4.3629 0.0126
3 20 2 0.9500 0.0004
3 20 3 -2.9578 0.0031
3 20 4 -0.8944 -0.0076
3 20 5 0.8935 -0.0002
3 20 6 -1.3859 -0.0037
3 20 7 -2.0188 0.0316
3 20 8 -1.8170 0.0034
3 20 9 -0.2713 -0.0220
3 20 10 2.5970 0.0057
3 20 11 -0.9651 0.0141
3 20 12 1.9798 -0.0282
3 20 13 -0.4685 -0.0188
3 20 14 0.9141 0.0235
3 20 15 0.9928 -0.0017
3 20 16 -1.1049 0.0480
3 20 17 1.2468 -0.0182
3 20 18 -2.2003 -0.0093
3 21 0 2.8106 -0.0121
3 21 1 0.2439 -0.0081
3 21 2 2.8548 0.0122
3 21 3 0.8735 0.0049
3 21 4 -0.5398 -0.0057
3 21 5 1.8654 0.0210
3 21 6 1.1410 -0.0146
3 21 7 -0.2949 -0.0090
3 21 8 1.9029 0.0111
3 21 9 -2.3254 -0.0065
3 21 10 0.3068 0.0017
3 21 11 -1.7125 -0.0186
3 21 12 0.6094 0.0085
3 21 13 0.0694 0.0227
3 21 14 -0.6422 -0.0307
3 21 15 -2.3017 0.0123
3 21 16 -1.7747 0.0426
3 21 17 -1.4712 -0.0489
3 21 18 -0.2456 0.0545
3 22 0 2.2789 0.0131
3 22 1 -0.0612 -0.0156
3 22 2 -0.0834 -0.0250
3 22 3 3.3855 0.0106
3 22 4 -1.5532 0.0003
3 22 5 1.0518 -0.0172
3 22 6 1.4860 0.0057
3 22 7 -0.6209 0.0131
3 22 8 2.1465 -0.0099
3 22 9 -0.1235 -0.0147
3 22 10 1.9169 0.0121
3 22 11 1.3437 0.0028
3 22 12 -1.2708 0.0202
3 22 13 0.8623 0.0150
3 22 14 -1.0337 -0.0270
3 22 15 0.1115 -0.0126
3 22 16 0.1850 0.0071
3 22 17 0.4174 -0.0324
3 23 0 -2.8379 0.0028
3 23 1 -1.8256 0.0022
3 23 2 -3.2720 -0.0043
3 23 3 1.8010 0.0036
3 23 4 -3.5998 -0.0054
3 23 5 -0.7566 -0.0130
3 23 6 -0.9160 0.0027
3 23 7 -0.0455 0.0135
3 23 8 0.8179 -0.0043
3 23 9 -0.1283 0.0191
3 23 10 -0.5864 -0.0217
3 23 11 1.0334 -0.0136
3 23 12 -1.4414 0.0181
3 23 13 1.2717 0.0001
3 23 14 -0.9243 0.0010
3 23 15 2.8892 0.0051
3 23 16 0.4376 -0.0566
3 23 17 2.6552 0.0844
3 24 0 1.0344 0.0091
3 24 1 1.3907 0.0077
3 24 2 -2.6132 -0.0087
3 24 3 0.4866 0.0133
3 24 4 0.4816 0.0066
3 24 5 0.4716 -0.0008
3 24 6 -2.0060 -0.0072
3 24 7 -0.8708 0.0034
3 24 8 -2.2034 -0.0023
3 24 9 -0.6935 -0.0122
3 24 10 -2.0067 -0.0074
3 24 11 0.4069 0.0407
3 24 12 -1.4586 -0.0031
3 24 13 0.2661 -0.0236
3 24 14 -0.1375 -0.0086
3 24 15 0.0894 0.0135
3 24 16 -1.5649 -0.0606
3 24 17 -0.0134 0.1712
3 25 0 2.6632 -0.0192
3 25 1 0.1841 -0.0133
3 25 2 2.5793 0.0168
3 25 3 0.0840 0.0191
3 25 4 2.2746 0.0026
3 25 5 -0.4636 0.0080
3 25 6 1.2700 0.0007
3 25 7 2.2155 -0.0301
3 25 8 0.6298 0.0232
3 25 9 1.2662 0.0185
3 25 10 -1.8027 -0.0171
3 25 11 0.7221 -0.0038
3 25 12 0.2261 -0.0253
3 25 13 -0.6691 0.0147
3 25 14 0.2660 0.0272
3 25 15 -1.6043 -0.0389
3 25 16 -0.7473 0.0480
3 26 0 0.6988 0.0020
3 26 1 -1.7029 0.0123
3 26 2 1.3570 -0.0055
3 26 3 -3.2487 -0.0183
3 26 4 3.4126 -0.0012
3 26 5 0.8898 -0.0241
3 26 6 0.7655 -0.0054
3 26 7 -0.0390 0.0297
3 26 8 0.5825 0.0159
3 26 9 0.6701 -0.0170
3 26 10 1.2276 -0.0134
3 26 11 0.8133 0.0006
3 26 12 3.5417 -0.0015
3 26 13 -0.5078 0.0153
3 26 14 1.2868 0.0239
3 26 15 2.2436 -0.0745
3 26 16 -0.3113 0.0964
3 27 0 -0.6440 -0.0039
3 27 1 -0.2714 -0.0199
3 27 2 -0.4969 -0.0155
3 27 3 -1.5823 -0.0004
3 27 4 -1.5081 0.0009
3 27 5 -2.8338 0.0020
3 27 6 -2.8991 -0.0012
3 27 7 -1.1761 0.0194
3 27 8 0.5612 -0.0199
3 27 9 -1.5389 -0.0142
3 27 10 2.6362 0.0308
3 27 11 -2.9386 -0.0370
3 27 12 1.6883 -0.0096
3 27 13 -2.9767 0.0632
3 27 14 -1.1714 -0.0527
3 27 15 1.0096 0.0322
3 28 0 -0.7847 -0.0034
3 28 1 3.4324 0.0068
3 28 2 -2.0234 -0.0042
3 28 3 0.4672 0.0190
3 28 4 -1.7312 0.0101
3 28 5 2.3497 0.0105
3 28 6 0.1755 -0.0079
3 28 7 -1.2514 -0.0182
3 28 8 2.0578 -0.0035
3 28 9 -1.2837 -0.0078
3 28 10 -1.5665 0.0160
3 28 11 -3.8349 0.0153
3 28 12 0.2909 0.0182
3 28 13 -0.1062 0.0222
3 28 14 -0.5285 -0.0729
3 28 15 0.0691 0.0962
3 29 0 -2.1092 0.0076
3 29 1 1.5628 -0.0158
3 29 2 -0.1571 0.0085
3 29 3 3.9074 0.0288
3 29 4 0.8506 -0.0003
3 29 5 2.7359 -0.0198
3 29 6 1.3207 0.0111
3 29 7 -0.6283 -0.0139
3 29 8 0.9339 0.0086
3 29 9 0.0239 0.0541
3 29 10 -1.4219 -0.0274
3 29 11 3.6695 -0.0203
3 29 12 -0.5303 0.0099
3 29 13 1.5438 -0.0747
3 29 14 -0.8446 0.0754
3 30 0 1.0075 -0.0002
3 30 1 -0.8209 -0.0091
3 30 2 -0.0371 0.0147
3 30 3 -1.3539 -0.0131
3 30 4 -2.2123 -0.0208
3 30 5 0.9807 -0.0142
3 30 6 -0.1219 -0.0001
3 30 7 -0.8816 0.0117
3 30 8 -0.2058 -0.0091
3 30 9 2.9659 0.0061
3 30 10 0.2609 -0.0211
3 30 11 1.1783 0.0096
3 30 12 -2.0164 0.0459
3 30 13 2.5236 -0.0525
3 30 14 -0.7345 0.0928
3 31 0 1.0831 -0.0011
3 31 1 -1.5989 -0.0231
3 31 2 1.4708 -0.0105
3 31 3 -1.4796 0.0002
3 31 4 -0.8756 -0.0057
3 31 5 -0.0713 0.0151
3 31 6 -2.1087 0.0059
3 31 7 -0.2477 0.0241
3 31 8 -1.1204 0.0023
3 31 9 -0.4206 -0.0286
3 31 10 0.7266 0.0103
3 31 11 -0.4158 -0.0034
3 31 12 1.9615 -0.0695
3 31 13 -0.4344 0.0845
3 32 0 0.1090 -0.0131
3 32 1 -0.3198 0.0194
3 32 2 1.0328 0.0042
3 32 3 -0.9424 0.0044
3 32 4 1.1724 0.0165
3 32 5 -1.1859 -0.0016
3 32 6 0.5439 -0.0112
3 32 7 0.8789 0.0009
3 32 8 -1.1256 -0.0197
3 32 9 -0.6211 -0.0084
3 32 10 0.3753 -0.0183
3 32 11 -3.6854 0.0093
3 32 12 0.4255 -0.0525
3 32 13 -2.4687 0.0849
3 33 0 -1.8262 -0.0216
3 33 1 0.5764 -0.0167
3 33 2 0.4060 -0.0125
3 33 3 -0.6278 0.0255
3 33 4 1.5559 0.0347
3 33 5 -0.1673 -0.0423
3 33 6 2.3382 -0.0156
3 33 7 1.5013 0.0381
3 33 8 -0.3174 -0.0066
3 33 9 -0.1293 0.0480
3 33 10 -0.0251 0.0115
3 33 11 -0.8068 -0.0061
3 33 12 1.8186 0.1138
3 34 0 1.1743 -0.0022
3 34 1 2.1483 -0.0133
3 34 2 -1.6581 0.0119
3 34 3 1.0345 0.0279
3 34 4 -0.3228 -0.0279
3 34 5 0.8819 -0.0083
3 34 6 -1.1104 0.0094
3 34 7 0.2568 -0.0357
3 34 8 0.8770 0.0058
3 34 9 0.3553 -0.0031
3 34 10 2.3452 0.0513
3 34 11 1.2266 -0.0543
3 35 0 -1.6414 0.0372
3 35 1 0.1550 -0.0167
3 35 2 -1.4551 -0.0421
3 35 3 2.5353 0.0237
3 35 4 -2.3951 -0.0206
3 35 5 0.4994 -0.0125
3 35 6 -2.0936 0.0014
3 35 7 -1.8366 -0.0542
3 35 8 0.4597 0.0884
3 35 9 -2.0497 -0.0353
3 35 10 -0.4670 -0.0636
3 36 0 -0.8348 -0.0027
3 36 1 0.9318 0.0103
3 36 2 -0.5208 -0.0042
3 36 3 -0.5757 0.0026
3 36 4 -0.3783 0.0309
3 36 5 -0.8380 0.0120
3 36 6 0.0903 0.0383
3 36 7 -1.0531 0.0180
3 36 8 1.8126 -0.0270
3 36 9 -1.2359 0.0235
3 37 0 1.2085 -0.0582
3 37 1 0.3311 -0.0149
3 37 2 0.5075 -0.0094
3 37 3 -1.6496 -0.0174
3 37 4 1.8874 0.0546
3 37 5 0.8083 0.0293
3 37 6 3.6395 -0.0448
3 37 7 0.5561 0.0287
3 37 8 1.6122 -0.0713
3 38 0 -0.3727 -0.0057
3 38 1 0.2710 -0.0002
3 38 2 -0.2008 -0.0191
3 38 3 0.0588 0.0291
3 38 4 1.1069 -0.0631
3 38 5 0.1738 -0.0239
3 38 6 -0.9535 -0.0232
3 38 7 -1.9304 -0.0541
3 39 0 -1.9508 0.0045
3 39 1 1.2241 0.0245
3 39 2 -0.2837 -0.0444
3 39 3 0.6501 0.0692
3 39 4 -1.8189 -0.0128
3 39 5 -2.7447 -0.0667
3 39 6 -1.3913 0.1071
3 40 0 -0.4006 0.0386
3 40 1 1.1399 0.0375
3 40 2 -0.7755 -0.0235
3 40 3 -0.2974 -0.0239
3 40 4 1.5791 0.1293
3 41 0 0.6748 -0.0473
3 41 1 -0.2007 -0.0887
4 0 0 -3.6449 0.3381
4 0 2 25.9898 -0.1783
4 0 4 2.0997 0.1146
4 0 6 -3.1794 -0.0495
4 0 8 -6.3310 -0.0027
4 0 10 4.6169 0.0323
4 0 12 -0.2064 -0.0281
4 0 14 0.3149 0.0206
4 0 16 3.4738 -0.0021
4 0 18 -1.2295 -0.0006
4 0 20 -1.6027 0.0376
4 1 0 26.8749 -0.0802
4 1 1 -15.9953 -0.0580
4 1 2 9.8507 0.0768
4 1 3 -12.4427 -0.0258
4 1 4 3.2231 -0.0188
4 1 5 6.5419 0.0373
4 1 6 3.1907 -0.0451
4 1 7 2.0156 -0.0719
4 1 8 3.0034 0.0655
4 1 9 0.2569 0.0420
4 1 10 4.9132 -0.0359
4 1 11 -0.0164 -0.0007
4 1 12 -2.9104 -0.0035
4 1 13 0.7033 -0.0174
4 1 14 -2.3648 0.0330
4 1 15 -3.6606 0.0159
4 1 16 -2.5273 -0.0458
4 1 17 -0.6151 0.0139
4 1 18 -0.2459 0.0172
4 1 19 -0.2224 0.0500
4 1 20 1.9488 0.0184
4 2 0 -19.6189 0.1489
4 2 1 -16.6020 -0.0220
4 2 2 13.8350 -0.0174
4 2 3 -0.4376 0.0353
4 2 4 -4.3293 0.0302
4 2 5 0.8884 0.0224
4 2 6 -2.5700 -0.0093
4 2 7 0.9760 -0.0204
4 2 8 2.2714 0.0642
4 2 9 -7.6050 0.0154
4 2 10 -0.4665 -0.0775
4 2 11 0.8925 0.0027
4 2 12 -3.0231 0.0305
4 2 13 1.2447 0.0056
4 2 14 1.7652 0.0213
4 2 15 -0.1283 -0.0107
4 2 16 1.1979 -0.0389
4 2 17 3.2969 -0.0235
4 2 18 -0.4177 0.0137
4 2 19 -0.8750 0.0495
4 2 20 2.9920 -0.1166
4 3 0 13.2677 0.0922
4 3 1 7.8461 -0.0156
4 3 2 -6.7602 -0.0531
4 3 3 -5.9708 0.0150
4 3 4 -10.9608 -0.0551
4 3 5 3.9380 -0.0030
4 3 6 -2.4965 0.0751
4 3 7 -2.5772 -0.0214
4 3 8 -0.9997 -0.0753
4 3 9 -4.6295 0.0387
4 3 10 0.2577 0.0240
4 3 11 3.3619 -0.0457
4 3 12 1.0890 0.0295
4 3 13 -0.4767 0.0467
4 3 14 3.0092 -0.0480
4 3 15 1.6772 -0.0438
4 3 16 -1.1602 0.0681
4 3 17 3.3101 0.0153
4 3 18 -1.8147 0.0008
4 3 19 -0.3393 0.0405
4 3 20 -0.7356 -0.1459
4 4 0 -16.5211 0.0960
4 4 1 -4.3542 0.1299
4 4 2 7.9523 -0.1488
4 4 3 14.1638 -0.0524
4 4 4 -0.8376 0.1157
4 4 5 3.4967 -0.0054
4 4 6 -1.6231 -0.0853
4 4 7 1.4673 0.0437
4 4 8 6.9058 0.0079
4 4 9 3.2696 -0.0147
4 4 10 -1.7360 0.0414
4 4 11 -0.4533 -0.0112
4 4 12 -0.6988 -0.0499
4 4 13 -1.8984 0.0109
4 4 14 0.2793 0.0121
4 4 15 -2.0458 -0.0059
4 4 16 -3.8173 0.0053
4 4 17 1.0917 -0.0217
4 4 18 -1.9928 -0.0260
4 4 19 1.7478 -0.0128
4 4 20 -0.3212 0.0187
4 5 0 3.7962 -0.1181
4 5 1 2.8704 0.0246
4 5 2 7.8997 0.0827
4 5 3 -5.9940 -0.0054
4 5 4 -5.6911 -0.0063
4 5 5 4.0677 0.0060
4 5 6 4.9992 -0.0256
4 5 7 0.8854 -0.0069
4 5 8 0.6909 -0.0029
4 5 9 -2.0188 0.0205
4 5 10 -3.4867 0.0245
4 5 11 3.2903 -0.0108
4 5 12 1.4861 -0.0577
4 5 13 0.0869 0.0193
4 5 14 0.6406 0.0508
4 5 15 -1.8579 -0.0063
4 5 16 0.9854 -0.0298
4 5 17 -0.5096 0.0171
4 5 18 0.2102 0.0255
4 5 19 -1.3964 0.0020
4 5 20 -0.9248 0.0887
4 6 0 2.3245 0.0430
4 6 1 -20.5859 0.0236
4 6 2 -0.2394 -0.0085
4 6 3 0.5363 -0.0518
4 6 4 1.8344 -0.0087
4 6 5 -2.2726 0.0642
4 6 6 -5.0638 -0.0012
4 6 7 -9.2142 -0.0535
4 6 8 -0.8409 0.0305
4 6 9 4.4204 0.0182
4 6 10 -0.3469 -0.0808
4 6 11 0.5796 0.0330
4 6 12 -3.7305 0.0716
4 6 13 -1.4370 -0.0415
4 6 14 3.0754 -0.0052
4 6 15 0.0387 0.0321
4 6 16 1.2220 -0.0636
4 6 17 0.6524 -0.0042
4 6 18 3.1653 0.0462
4 6 19 -2.1644 -0.0510
4 6 20 1.6519 -0.0244
4 7 0 6.7611 0.0333
4 7 1 -0.8588 -0.0961
4 7 2 9.4723 -0.0236
4 7 3 1.2503 0.0683
4 7 4 -7.3648 -0.0664
4 7 5 -4.1067 -0.0233
4 7 6 3.8690 0.1068
4 7 7 2.7514 0.0001
4 7 8 2.0309 -0.0742
4 7 9 0.6676 0.0371
4 7 10 -4.8072 0.0233
4 7 11 -0.4267 -0.0352
4 7 12 2.1667 0.0137
4 7 13 0.9293 0.0059
4 7 14 0.4719 -0.0259
4 7 15 0.7381 0.0141
4 7 16 -2.5143 -0.0054
4 7 17 1.5888 0.0243
4 7 18 0.4618 -0.0166
4 7 19 -1.2874 0.0006
4 7 20 0.4799 0.0686
4 8 0 -2.9977 0.0477
4 8 1 -2.2904 0.0562
4 8 2 -4.4189 -0.0237
4 8 3 0.7174 0.0089
4 8 4 7.1892 0.0366
4 8 5 8.9845 -0.0082
4 8 6 4.2503 -0.0393
4 8 7 -1.7083 -0.0016
4 8 8 -4.4545 0.0108
4 8 9 1.6281 0.0236
4 8 10 3.8201 0.0161
4 8 11 0.2888 -0.0166
4 8 12 0.5299 -0.0376
4 8 13 -2.7510 0.0044
4 8 14 -1.5184 0.0032
4 8 15 2.2853 0.0192
4 8 16 -3.8593 0.0367
4 8 17 -0.6985 0.0148
4 8 18 -1.1346 -0.0545
4 8 19 1.4447 0.0179
4 8 20 -0.4007 -0.0245
4 9 0 -0.9466 0.0167
4 9 1 2.2862 0.0119
4 9 2 1.7067 0.0148
4 9 3 1.6740 -0.0002
4 9 4 -2.4383 -0.0038
4 9 5 -7.8295 -0.0205
4 9 6 -3.9368 -0.0224
4 9 7 0.8401 0.0314
4 9 8 0.9883 -0.0133
4 9 9 1.5034 -0.0372
4 9 10 0.7630 0.0269
4 9 11 -4.1263 0.0368
4 9 12 1.3196 -0.0589
4 9 13 0.9179 0.0127
4 9 14 1.2023 0.0602
4 9 15 0.0883 -0.0870
4 9 16 0.2391 -0.0356
4 9 17 0.5357 0.0684
4 9 18 0.4557 -0.0443
4 9 19 0.2225 0.0079
4 9 20 -1.1236 -0.0120
4 10 0 0.6844 -0.0271
4 10 1 -2.1339 -0.0115
4 10 2 1.1553 0.0118
4 10 3 -7.4237 -0.0492
4 10 4 -2.4726 -0.0090
4 10 5 2.6725 0.0650
4 10 6 4.2215 -0.0038
4 10 7 0.8068 -0.0218
4 10 8 -2.6740 0.0257
4 10 9 -1.3474 -0.0078
4 10 10 1.0470 -0.0544
4 10 11 0.6343 0.0312
4 10 12 0.3372 0.0503
4 10 13 -1.2752 -0.0204
4 10 14 -0.1566 0.0083
4 10 15 -0.2886 0.0186
4 10 16 1.9463 -0.0137
4 10 17 -0.3590 -0.0006
4 10 18 -0.3713 -0.0150
4 10 19 0.9029 0.0279
4 10 20 1.7325 -0.0524
4 11 0 1.0237 0.0062
4 11 1 -4.0677 -0.0401
4 11 2 6.3921 0.0105
4 11 3 1.7581 0.0345
4 11 4 3.2160 -0.0117
4 11 5 0.7549 -0.0252
4 11 6 -3.6841 0.0191
4 11 7 0.5006 0.0096
4 11 8 -1.5761 -0.0268
4 11 9 0.5132 0.0066
4 11 10 -0.4915 0.0337
4 11 11 -0.3127 -0.0143
4 11 12 -1.3779 -0.0264
4 11 13 1.3322 -0.0094
4 11 14 0.8153 -0.0036
4 11 15 1.3379 0.0237
4 11 16 -0.7323 -0.0027
4 11 17 0.0670 -0.0230
4 11 18 -0.1383 0.0440
4 11 19 -0.8838 -0.0294
4 12 0 2.6163 0.0340
4 12 1 -6.6461 -0.0099
4 12 2 1.5293 -0.0177
4 12 3 -0.7077 0.0103
4 12 4 -4.4732 0.0027
4 12 5 0.8606 -0.0209
4 12 6 0.9214 0.0072
4 12 7 2.1410 -0.0025
4 12 8 -1.5594 -0.0127
4 12 9 0.9319 0.0228
4 12 10 1.8285 0.0136
4 12 11 1.6624 -0.0324
4 12 12 -0.0217 0.0204
4 12 13 -0.5037 0.0173
4 12 14 -2.5532 -0.0416
4 12 15 -0.7040 -0.0206
4 12 16 -1.0290 0.0581
4 12 17 -0.3762 -0.0086
4 12 18 -0.2823 0.0413
4 12 19 -1.8660 -0.0398
4 13 0 2.9726 0.0256
4 13 1 2.7509 0.0240
4 13 2 3.7441 -0.0179
4 13 3 2.8945 -0.0035
4 13 4 0.1859 0.0136
4 13 5 0.1320 -0.0136
4 13 6 0.7162 0.0032
4 13 7 -0.3693 0.0367
4 13 8 1.3283 0.0048
4 13 9 -0.5532 -0.0281
4 13 10 -0.8367 -0.0025
4 13 11 -2.6617 0.0135
4 13 12 -0.6884 0.0025
4 13 13 0.2155 -0.0164
4 13 14 1.4222 0.0428
4 13 15 -0.3995 -0.0165
4 13 16 1.0923 -0.0512
4 13 17 0.5073 0.0285
4 13 18 1.4111 -0.0149
4 13 19 0.5711 -0.1062
4 14 0 0.0335 -0.0098
4 14 1 -2.3785 -0.0021
4 14 2 -4.5818 0.0183
4 14 3 -0.6947 0.0141
4 14 4 0.8111 0.0119
4 14 5 -2.0810 0.0101
4 14 6 1.1996 -0.0132
4 14 7 0.3919 -0.0182
4 14 8 -0.6552 0.0034
4 14 9 -1.9033 0.0031
4 14 10 1.6884 -0.0158
4 14 11 1.1220 0.0055
4 14 12 1.7717 0.0046
4 14 13 0.3605 -0.0158
4 14 14 0.5744 0.0086
4 14 15 -0.7932 0.0208
4 14 16 0.5591 -0.0366
4 14 17 1.4804 0.0565
4 14 18 -0.8573 -0.0099
4 14 19 0.3863 -0.0020
4 15 0 -6.1723 -0.0153
4 15 1 -2.7248 -0.0092
4 15 2 -0.1899 0.0187
4 15 3 0.8050 -0.0197
4 15 4 -2.4027 -0.0317
4 15 5 -0.0158 0.0076
4 15 6 -2.9576 -0.0006
4 15 7 0.3879 -0.0168
4 15 8 -0.8621 0.0090
4 15 9 0.9655 0.0038
4 15 10 1.7513 -0.0139
4 15 11 -0.2133 0.0125
4 15 12 -2.4513 -0.0045
4 15 13 0.1563 0.0092
4 15 14 0.2563 0.0177
4 15 15 0.9967 -0.0081
4 15 16 -1.4902 -0.0236
4 15 17 -0.3997 0.0190
4 15 18 -1.1321 -0.0201
4 15 19 0.1188 0.0195
4 16 0 7.8075 0.0119
4 16 1 3.3399 -0.0292
4 16 2 -1.0410 -0.0180
4 16 3 0.1833 0.0037
4 16 4 -0.1123 0.0010
4 16 5 4.8392 0.0036
4 16 6 -1.1586 0.0020
4 16 7 2.7729 0.0123
4 16 8 -1.5437 0.0116
4 16 9 -0.3518 -0.0062
4 16 10 -2.3310 -0.0031
4 16 11 0.3595 0.0067
4 16 12 0.2213 -0.0088
4 16 13 1.8789 0.0041
4 16 14 -1.2899 0.0040
4 16 15 -0.6593 -0.0397
4 16 16 -1.4462 0.0194
4 16 17 -1.2938 0.0413
4 16 18 2.1732 -0.0355
4 17 0 1.6734 -0.0182
4 17 1 -0.6644 0.0003
4 17 2 4.0042 0.0157
4 17 3 3.5482 0.0135
4 17 4 1.8853 0.0098
4 17 5 -1.6966 -0.0011
4 17 6 0.1119 -0.0123
4 17 7 1.8051 0.0043
4 17 8 -1.8677 -0.0047
4 17 9 1.9473 -0.0010
4 17 10 -0.3174 0.0141
4 17 11 -0.7762 0.0023
4 17 12 0.1015 -0.0192
4 17 13 -2.0228 0.0081
4 17 14 -0.9411 0.0026
4 17 15 1.4717 0.0028
4 17 16 2.0529 -0.0195
4 17 17 -0.0706 0.0077
4 17 18 0.2210 -0.0149
4 18 0 0.7511 0.0025
4 18 1 -2.0209 0.0197
4 18 2 -2.6940 -0.0053
4 18 3 -7.2283 -0.0147
4 18 4 -0.9564 0.0193
4 18 5 -3.3704 0.0012
4 18 6 0.3332 -0.0277
4 18 7 -0.4283 0.0071
4 18 8 -0.1718 0.0122
4 18 9 1.0286 0.0022
4 18 10 2.6599 0.0030
4 18 11 -2.0502 -0.0046
4 18 12 1.6512 -0.0040
4 18 13 0.6483 0.0135
4 18 14 0.9565 -0.0185
4 18 15 0.5490 0.0265
4 18 16 0.7672 0.0086
4 18 17 0.3825 -0.0722
4 18 18 -2.2780 0.1054
4 19 0 -2.8276 0.0024
4 19 1 -0.3256 0.0019
4 19 2 -0.2452 0.0163
4 19 3 1.9672 -0.0110
4 19 4 2.9124 -0.0222
4 19 5 0.7222 0.0148
4 19 6 -0.0657 0.0191
4 19 7 -0.9627 0.0004
4 19 8 0.8753 -0.0061
4 19 9 -3.2107 0.0037
4 19 10 1.8089 -0.0034
4 19 11 -0.4188 -0.0330
4 19 12 -0.5174 0.0135
4 19 13 2.1751 0.0131
4 19 14 -0.7956 0.0050
4 19 15 -3.0532 -0.0098
4 19 16 0.5640 0.0250
4 19 17 0.7542 -0.0488
4 19 18 -0.4196 0.1310
4 20 0 1.0628 -0.0159
4 20 1 5.5347 -0.0194
4 20 2 2.0144 -0.0021
4 20 3 0.8506 0.0049
4 20 4 -1.9818 0.0029
4 20 5 3.3772 0.0160
4 20 6 0.2553 -0.0054
4 20 7 -0.2044 -0.0311
4 20 8 0.9003 -0.0147
4 20 9 -0.8943 0.0168
4 20 10 -0.7519 -0.0048
4 20 11 1.2929 -0.0091
4 20 12 -3.6303 0.0117
4 20 13 1.2958 -0.0230
4 20 14 1.0480 0.0048
4 20 15 -2.5792 0.0071
4 20 16 0.9222 -0.0310
4 20 17 -0.7441 0.0124
4 21 0 -3.0141 0.0145
4 21 1 -3.7204 -0.0186
4 21 2 0.1869 0.0015
4 21 3 -1.0048 0.0130
4 21 4 -2.5665 -0.0129
4 21 5 1.5340 -0.0191
4 21 6 -2.4475 0.0221
4 21 7 1.3202 0.0114
4 21 8 -0.6835 -0.0232
4 21 9 1.6407 0.0154
4 21 10 -0.3064 0.0090
4 21 11 1.1294 0.0268
4 21 12 -0.5399 -0.0117
4 21 13 -0.5682 0.0032
4 21 14 2.0057 0.0262
4 21 15 -0.2222 0.0155
4 21 16 -0.2324 -0.0676
4 21 17 1.0335 0.0898
4 22 0 1.8734 -0.0180
4 22 1 -3.4759 0.0150
4 22 2 2.8371 0.0201
4 22 3 -0.5474 -0.0287
4 22 4 -3.0049 -0.0032
4 22 5 0.3180 0.0080
4 22 6 -0.4195 -0.0065
4 22 7 0.5200 -0.0014
4 22 8 -2.2616 0.0137
4 22 9 0.1061 0.0062
4 22 10 1.5688 0.0018
4 22 11 -1.7111 0.0123
4 22 12 1.6585 -0.0338
4 22 13 -1.8565 -0.0276
4 22 14 0.3595 0.0075
4 22 15 1.6231 -0.0024
4 22 16 -0.8887 0.0496
4 22 17 2.4064 0.0323
4 23 0 4.0336 -0.0050
4 23 1 -1.9977 -0.0071
4 23 2 2.3496 0.0074
4 23 3 2.7613 -0.0059
4 23 4 1.0606 0.0115
4 23 5 0.7546 0.0109
4 23 6 1.8829 -0.0088
4 23 7 -0.5155 0.0004
4 23 8 0.3984 0.0041
4 23 9 -0.3371 -0.0379
4 23 10 0.6324 0.0154
4 23 11 -1.6419 0.0141
4 23 12 0.1703 -0.0033
4 23 13 -0.0538 0.0149
4 23 14 -1.5209 0.0063
4 23 15 -0.3995 -0.0373
4 23 16 -1.6090 0.0539
4 24 0 1.9717 -0.0115
4 24 1 -1.9597 0.0013
4 24 2 -1.2995 0.0181
4 24 3 1.6598 0.0007
4 24 4 -1.0436 -0.0101
4 24 5 -2.0206 0.0075
4 24 6 1.7605 0.0139
4 24 7 0.5279 -0.0056
4 24 8 0.4168 0.0046
4 24 9 -0.0924 0.0098
4 24 10 -0.1820 -0.0009
4 24 11 1.2815 -0.0242
4 24 12 -0.4992 -0.0062
4 24 13 2.4471 0.0275
4 24 14 0.5237 -0.0500
4 24 15 1.0033 0.0146
4 24 16 1.2286 0.0286
4 25 0 -0.1393 0.0261
4 25 1 -0.9818 0.0184
4 25 2 -3.3315 -0.0129
4 25 3 1.6211 0.0037
4 25 4 -1.9574 -0.0058
4 25 5 -0.5609 -0.0244
4 25 6 0.3539 0.0284
4 25 7 -1.6839 0.0221
4 25 8 -1.3780 -0.0350
4 25 9 -0.4879 -0.0173
4 25 10 1.5444 0.0048
4 25 11 1.2200 -0.0135
4 25 12 -0.3433 0.0210
4 25 13 -0.1707 0.0092
4 25 14 0.2191 -0.0281
4 25 15 -0.7615 0.0462
4 25 16 -0.6893 -0.0127
4 26 0 1.3516 -0.0230
4 26 1 2.6501 -0.0111
4 26 2 -1.8377 0.0009
4 26 3 2.0584 -0.0036
4 26 4 -0.7944 -0.0079
4 26 5 -0.8606 0.0027
4 26 6 0.0473 0.0016
4 26 7 -0.7253 -0.0281
4 26 8 1.6736 -0.0132
4 26 9 -0.9776 0.0229
4 26 10 -0.6645 0.0387
4 26 11 -2.0529 -0.0157
4 26 12 -1.1848 0.0360
4 26 13 -2.6220 -0.0338
4 26 14 -0.0606 0.0283
4 26 15 -1.7259 -0.0095
4 27 0 -0.1932 -0.0123
4 27 1 -0.3277 -0.0143
4 27 2 0.0054 0.0005
4 27 3 1.1088 0.0073
4 27 4 1.9166 -0.0028
4 27 5 0.2801 0.0032
4 27 6 1.8068 -0.0093
4 27 7 1.5177 -0.0071
4 27 8 -0.2612 0.0211
4 27 9 -0.4445 -0.0092
4 27 10 -1.2690 -0.0203
4 27 11 2.6032 0.0391
4 27 12 1.1812 -0.0083
4 27 13 0.8418 -0.0524
4 27 14 1.6135 0.0505
4 27 15 1.7183 -0.0334
4 28 0 0.8132 -0.0104
4 28 1 -0.8860 0.0177
4 28 2 1.7513 0.0412
4 28 3 -1.7358 0.0072
4 28 4 -0.4237 -0.0325
4 28 5 0.2149 -0.0105
4 28 6 -1.1837 0.0197
4 28 7 1.8090 0.0134
4 28 8 -0.5954 0.0051
4 28 9 3.2086 0.0299
4 28 10 -0.4127 -0.0383
4 28 11 0.5122 0.0081
4 28 12 -1.6910 -0.0593
4 28 13 1.9317 0.0280
4 28 14 -1.8067 0.0123
4 29 0 0.5266 0.0023
4 29 1 -0.9983 0.0287
4 29 2 -0.4376 -0.0106
4 29 3 -1.0009 -0.0278
4 29 4 -0.4334 0.0137
4 29 5 0.7249 0.0222
4 29 6 -2.8875 0.0279
4 29 7 -0.2491 0.0340
4 29 8 -1.3110 -0.0400
4 29 9 -1.5613 -0.0321
4 29 10 -0.2401 0.0110
4 29 11 -1.1365 0.0205
4 29 12 1.0944 0.0124
4 29 13 1.5892 0.0323
4 29 14 -3.7956 -0.0701
4 30 0 -0.7818 -0.0152
4 30 1 0.5480 -0.0154
4 30 2 2.0612 -0.0060
4 30 3 1.8622 0.0146
4 30 4 -1.1956 0.0198
4 30 5 -1.0665 -0.0125
4 30 6 -0.0075 -0.0219
4 30 7 -1.2541 -0.0173
4 30 8 0.1892 -0.0295
4 30 9 -1.0394 0.0041
4 30 10 2.7566 0.0400
4 30 11 -1.3114 -0.0333
4 30 12 -0.1422 0.0051
4 30 13 -0.2808 0.0133
4 31 0 0.7374 -0.0134
4 31 1 -2.6161 0.0076
4 31 2 -1.2308 -0.0043
4 31 3 -0.4702 -0.0019
4 31 4 0.1639 -0.0175
4 31 5 1.6186 -0.0465
4 31 6 3.9249 0.0129
4 31 7 -0.0960 0.0072
4 31 8 2.3285 -0.0096
4 31 9 1.1310 0.0076
4 31 10 -1.5224 -0.0279
4 31 11 -0.5686 0.0439
4 31 12 -1.0695 0.0358
4 31 13 -0.7689 -0.0730
4 32 0 1.4338 -0.0165
4 32 1 -2.1563 0.0122
4 32 2 0.4191 0.0079
4 32 3 1.9652 -0.0035
4 32 4 0.2552 -0.0155
4 32 5 -1.4696 -0.0049
4 32 6 0.5080 0.0419
4 32 7 -0.9535 -0.0009
4 32 8 -0.0601 0.0102
4 32 9 0.3152 0.0352
4 32 10 -1.9793 -0.0023
4 32 11 3.9273 -0.0167
4 32 12 -0.3857 -0.0003
4 33 0 1.9127 -0.0113
4 33 1 0.9368 0.0194
4 33 2 0.8016 0.0316
4 33 3 -0.5014 -0.0008
4 33 4 -1.3919 -0.0100
4 33 5 -0.8439 0.0385
4 33 6 -1.2361 0.0047
4 33 7 -1.2281 -0.0060
4 33 8 -1.9708 0.0343
4 33 9 0.7334 -0.0763
4 33 10 0.0594 0.0123
4 33 11 1.2712 -0.0192
4 34 0 -1.4751 0.0128
4 34 1 0.1713 0.0086
4 34 2 0.0489 0.0080
4 34 3 -0.5556 0.0059
4 34 4 0.4860 -0.0112
4 34 5 2.0310 -0.0106
4 34 6 -1.5658 0.0025
4 34 7 2.8407 0.0261
4 34 8 0.3547 -0.0098
4 34 9 0.1467 -0.0347
4 34 10 -0.9775 0.0087
4 34 11 -3.2735 0.0193
4 35 0 -0.3415 -0.0648
4 35 1 -1.6498 0.0141
4 35 2 -0.4286 -0.0084
4 35 3 0.6816 -0.0407
4 35 4 -0.6981 0.0097
4 35 5 0.8847 -0.0347
4 35 6 -0.7064 -0.0191
4 35 7 1.3724 0.0353
4 35 8 -0.9653 -0.0902
4 35 9 -0.3933 0.0709
4 35 10 1.7634 -0.0244
4 36 0 0.0827 -0.0520
4 36 1 -0.2191 0.0306
4 36 2 0.9188 0.0136
4 36 3 0.2641 -0.0008
4 36 4 -0.4949 0.0120
4 36 5 -0.1923 0.0102
4 36 6 0.7708 -0.0688
4 36 7 -1.4206 0.0541
4 36 8 0.9406 0.0259
4 36 9 0.6155 0.0238
4 37 0 2.8037 -0.0001
4 37 1 -0.6134 0.0034
4 37 2 -0.4782 0.0430
4 37 3 0.0960 0.0688
4 37 4 0.3935 -0.0780
4 37 5 -0.7408 0.0976
4 37 6 0.2548 0.0345
4 37 7 -0.7311 -0.0387
4 37 8 -0.0338 0.0835
4 38 0 0.1971 0.0092
4 38 1 -0.7495 0.0402
4 38 2 0.7135 -0.0155
4 38 3 0.4976 0.0044
4 38 4 -1.8768 -0.0942
4 38 5 1.1360 -0.0387
4 38 6 -1.0946 0.0464
4 39 0 -0.3106 -0.1404
4 39 1 0.1615 -0.0113
4 39 2 0.0723 -0.0180
4 39 3 1.4329 -0.0386
4 39 4 0.2211 0.0627
4 39 5 1.9192 -0.0849
4 40 0 -0.6313 -0.1333
4 40 1 -0.6696 0.0348
4 40 2 -0.8616 0.1223
4 40 3 -0.9865 0.0071
5 0 0 -16.3817 -0.5829
5 0 2 1.9699 0.1747
5 0 4 7.3508 -0.0136
5 0 6 -0.3252 -0.0097
5 0 8 1.7970 0.0296
5 0 10 1.0356 -0.0317
5 0 12 -1.4269 0.0272
5 0 14 -1.6887 -0.0188
5 0 16 1.1005 0.0043
5 0 18 -0.9199 0.0150
5 0 20 1.4129 -0.0603
5 1 0 8.2406 0.1352
5 1 1 14.3052 -0.0182
5 1 2 5.8899 -0.0412
5 1 3 -5.4448 0.0420
5 1 4 -4.7962 -0.0404
5 1 5 -0.6404 -0.0622
5 1 6 2.1265 0.0806
5 1 7 -2.8971 0.0777
5 1 8 -1.8200 -0.0456
5 1 9 0.6568 -0.0283
5 1 10 1.1918 0.0057
5 1 11 -1.8162 -0.0221
5 1 12 1.3392 0.0206
5 1 13 2.6092 0.0108
5 1 14 0.9219 -0.0256
5 1 15 0.1936 0.0065
5 1 16 -0.9359 0.0388
5 1 17 -0.8724 -0.0489
5 1 18 -2.4669 -0.0023
5 1 19 0.7065 -0.0085
5 1 20 -2.0729 -0.0146
5 2 0 -8.9026 0.0972
5 2 1 -16.4659 0.0094
5 2 2 -16.3574 0.0117
5 2 3 -7.1904 -0.0088
5 2 4 3.9725 -0.0500
5 2 5 1.3543 -0.0445
5 2 6 -0.1824 0.0354
5 2 7 0.0162 0.0197
5 2 8 -0.7069 -0.0395
5 2 9 -0.8045 -0.0018
5 2 10 2.7851 0.0396
5 2 11 -0.2170 -0.0196
5 2 12 1.2621 0.0125
5 2 13 -1.0861 0.0036
5 2 14 -3.0994 -0.0398
5 2 15 -2.6175 -0.0053
5 2 16 2.7109 0.0587
5 2 17 0.3378 0.0073
5 2 18 -0.5718 -0.0243
5 2 19 2.7866 -0.0669
5 2 20 -1.9510 0.0560
5 3 0 -8.3963 -0.0278
5 3 1 14.0459 -0.0806
5 3 2 16.0359 -0.0078
5 3 3 8.0987 0.0467
5 3 4 2.4401 0.0927
5 3 5 -3.6499 -0.0518
5 3 6 3.2274 -0.0682
5 3 7 3.5447 0.0237
5 3 8 -1.9096 0.0350
5 3 9 -2.2033 -0.0495
5 3 10 2.0764 0.0035
5 3 11 -3.5448 0.0473
5 3 12 -2.5400 -0.0213
5 3 13 0.8483 -0.0304
5 3 14 0.2717 0.0324
5 3 15 -1.0108 -0.0032
5 3 16 3.8835 -0.0490
5 3 17 -1.9497 0.0258
5 3 18 0.5786 -0.0472
5 3 19 0.8877 -0.0633
5 3 20 0.3818 0.1557
5 4 0 16.1724 -0.1674
5 4 1 6.3317 -0.1322
5 4 2 -8.4105 0.1456
5 4 3 -6.6943 0.0076
5 4 4 2.2798 -0.0566
5 4 5 0.5945 0.0437
5 4 6 1.1320 0.0321
5 4 7 -2.0747 -0.0529
5 4 8 0.7755 0.0246
5 4 9 -0.9164 0.0124
5 4 10 1.4476 -0.0594
5 4 11 1.6343 0.0163
5 4 12 -0.4735 0.0407
5 4 13 4.3054 -0.0207
5 4 14 0.5478 0.0084
5 4 15 -1.0314 -0.0015
5 4 16 2.6316 -0.0229
5 4 17 -1.8001 0.0508
5 4 18 0.3939 0.0244
5 4 19 -2.3435 0.0300
5 4 20 1.7853 0.0196
5 5 0 -18.6468 0.1858
5 5 1 -6.8756 -0.0538
5 5 2 3.2238 -0.0427
5 5 3 2.7397 0.0002
5 5 4 -1.1358 -0.0088
5 5 5 -8.1105 -0.0169
5 5 6 -1.6293 0.0146
5 5 7 1.6406 0.0269
5 5 8 4.1455 0.0288
5 5 9 -2.0920 -0.0147
5 5 10 -0.3015 -0.0427
5 5 11 2.2947 0.0091
5 5 12 -3.1590 0.0338
5 5 13 2.4035 -0.0149
5 5 14 -1.3316 -0.0074
5 5 15 -1.6307 -0.0077
5 5 16 0.6775 0.0137
5 5 17 -0.0636 0.0117
5 5 18 -0.2232 0.0009
5 5 19 -0.8548 0.0536
5 5 20 0.1305 -0.0981
5 6 0 4.8911 -0.0083
5 6 1 3.4342 -0.0207
5 6 2 -2.3811 0.0191
5 6 3 -8.1165 0.0362
5 6 4 0.8410 -0.0019
5 6 5 3.0874 -0.0602
5 6 6 2.7201 0.0263
5 6 7 -1.8480 0.0165
5 6 8 -2.2974 -0.0346
5 6 9 -3.7229 0.0305
5 6 10 -0.3566 0.0616
5 6 11 1.7231 -0.0432
5 6 12 -2.0311 -0.0387
5 6 13 -0.0100 0.0512
5 6 14 -0.7561 -0.0237
5 6 15 -1.0925 -0.0319
5 6 16 -0.5595 0.0765
5 6 17 1.4741 0.0018
5 6 18 -1.6087 -0.1143
5 6 19 2.2102 0.0483
5 7 0 -1.8266 -0.0103
5 7 1 -5.1037 0.0976
5 7 2 4.6615 -0.0476
5 7 3 6.5524 -0.0411
5 7 4 8.5272 0.1176
5 7 5 -0.4478 -0.0141
5 7 6 -4.8675 -0.0875
5 7 7 0.6244 0.0206
5 7 8 3.9578 0.0367
5 7 9 1.5411 -0.0449
5 7 10 0.8771 -0.0008
5 7 11 -0.1964 0.0328
5 7 12 -1.3527 -0.0257
5 7 13 -0.2715 0.0128
5 7 14 0.9103 0.0099
5 7 15 -1.3590 -0.0208
5 7 16 0.5044 0.0000
5 7 17 1.2278 -0.0013
5 7 18 -2.6290 -0.0404
5 7 19 2.0351 0.0191
5 8 0 1.9245 -0.0862
5 8 1 7.1232 -0.0195
5 8 2 2.4738 0.0193
5 8 3 -9.1060 -0.0173
5 8 4 -4.2505 -0.0359
5 8 5 0.1952 0.0161
5 8 6 0.7895 0.0204
5 8 7 5.0454 -0.0096
5 8 8 0.7030 -0.0149
5 8 9 -2.6572 -0.0174
5 8 10 -0.5170 -0.0152
5 8 11 2.1775 -0.0051
5 8 12 1.1404 0.0116
5 8 13 1.0274 0.0227
5 8 14 1.6514 0.0238
5 8 15 -0.6945 -0.0320
5 8 16 1.4817 -0.0400
5 8 17 -0.2185 0.0113
5 8 18 -0.0636 0.0612
5 8 19 1.7653 -0.0314
5 9 0 -7.2444 -0.0103
5 9 1 -4.5389 -0.0153
5 9 2 -1.9625 -0.0182
5 9 3 1.0939 0.0047
5 9 4 5.0845 -0.0151
5 9 5 3.5514 0.0346
5 9 6 -6.2835 0.0128
5 9 7 -2.9443 -0.0266
5 9 8 -0.5999 0.0310
5 9 9 0.6074 0.0372
5 9 10 -0.5690 -0.0391
5 9 11 0.5899 -0.0190
5 9 12 -1.8165 0.0392
5 9 13 -0.6727 -0.0290
5 9 14 0.5384 -0.0298
5 9 15 -0.5057 0.0411
5 9 16 0.9340 -0.0001
5 9 17 0.9375 -0.0167
5 9 18 0.4572 0.0443
5 9 19 0.3085 -0.1045
5 10 0 2.2763 0.0370
5 10 1 1.5971 -0.0167
5 10 2 2.4784 0.0088
5 10 3 -2.3623 0.0622
5 10 4 -5.8175 -0.0176
5 10 5 -0.3967 -0.0433
5 10 6 -0.7484 0.0339
5 10 7 1.3672 -0.0010
5 10 8 1.4606 -0.0453
5 10 9 -1.5997 0.0423
5 10 10 -3.8636 0.0501
5 10 11 0.4120 -0.0260
5 10 12 0.9580 -0.0367
5 10 13 -0.0790 0.0149
5 10 14 -0.6077 -0.0054
5 10 15 -0.4557 0.0066
5 10 16 -1.3085 0.0226
5 10 17 -2.0853 0.0185
5 10 18 -1.3894 0.0020
5 10 19 -0.1948 0.0117
5 11 0 2.5876 0.0186
5 11 1 -3.4470 0.0360
5 11 2 0.6431 -0.0100
5 11 3 -2.5476 -0.0363
5 11 4 2.9296 0.0209
5 11 5 5.0411 0.0028
5 11 6 1.8265 -0.0292
5 11 7 -2.8684 0.0102
5 11 8 1.8581 0.0095
5 11 9 2.2486 -0.0127
5 11 10 1.2815 -0.0020
5 11 11 0.5389 0.0199
5 11 12 0.5373 0.0022
5 11 13 -0.7720 0.0137
5 11 14 -0.4498 0.0229
5 11 15 0.0440 -0.0260
5 11 16 1.8284 -0.0200
5 11 17 -2.3363 0.0104
5 11 18 0.2603 -0.0126
5 11 19 -1.9584 0.0309
5 12 0 5.5260 -0.0362
5 12 1 -1.4619 0.0056
5 12 2 8.6776 0.0234
5 12 3 1.4577 -0.0181
5 12 4 -1.4823 0.0047
5 12 5 -2.1662 0.0100
5 12 6 0.1138 -0.0092
5 12 7 -1.7978 0.0146
5 12 8 3.5679 0.0022
5 12 9 -0.5863 -0.0423
5 12 10 -0.3820 0.0104
5 12 11 -1.1982 0.0122
5 12 12 0.1473 -0.0406
5 12 13 1.1562 -0.0087
5 12 14 0.5194 0.0450
5 12 15 -0.8436 -0.0175
5 12 16 3.5524 -0.0189
5 12 17 -0.3313 0.0095
5 12 18 3.0269 -0.0926
5 12 19 1.7902 -0.0050
5 13 0 -1.3076 -0.0465
5 13 1 -6.5533 -0.0164
5 13 2 -0.8887 0.0166
5 13 3 -0.7833 -0.0207
5 13 4 -4.5107 0.0006
5 13 5 3.8303 0.0313
5 13 6 1.0691 0.0003
5 13 7 -3.4066 -0.0366
5 13 8 0.0183 0.0166
5 13 9 -1.7531 0.0064
5 13 10 1.6528 -0.0235
5 13 11 0.7812 0.0090
5 13 12 -1.0772 0.0130
5 13 13 1.1628 -0.0120
5 13 14 -1.7151 -0.0215
5 13 15 -1.4510 0.0210
5 13 16 0.4834 0.0238
5 13 17 1.8213 0.0035
5 13 18 -2.5652 0.0069
5 13 19 0.3456 0.1279
5 14 0 0.2028 -0.0058
5 14 1 2.8479 0.0078
5 14 2 -2.5459 -0.0035
5 14 3 4.7010 -0.0055
5 14 4 -3.6454 -0.0086
5 14 5 1.0296 -0.0189
5 14 6 -1.6977 0.0234
5 14 7 0.8412 0.0147
5 14 8 0.4408 -0.0194
5 14 9 -1.2444 0.0100
5 14 10 -0.7117 0.0095
5 14 11 0.0619 0.0020
5 14 12 -1.4408 0.0024
5 14 13 1.7220 0.0098
5 14 14 -0.6392 -0.0120
5 14 15 1.4559 -0.0159
5 14 16 -3.1477 0.0029
5 14 17 1.5800 -0.0184
5 14 18 -4.0017 0.0089
5 15 0 -2.5435 0.0075
5 15 1 0.7435 0.0027
5 15 2 -2.3558 -0.0156
5 15 3 2.2909 0.0150
5 15 4 -0.2324 0.0108
5 15 5 0.7584 -0.0207
5 15 6 0.5851 0.0063
5 15 7 1.1369 0.0084
5 15 8 -0.4249 -0.0181
5 15 9 1.0827 0.0233
5 15 10 -0.2323 0.0223
5 15 11 0.5572 -0.0265
5 15 12 -0.9234 0.0063
5 15 13 -0.2228 0.0121
5 15 14 0.4066 -0.0268
5 15 15 1.1412 0.0179
5 15 16 -0.6683 0.0310
5 15 17 0.6313 -0.0323
5 15 18 0.9474 0.0500
5 16 0 -0.3792 -0.0049
5 16 1 1.4125 0.0241
5 16 2 2.2205 0.0130
5 16 3 -1.2711 0.0110
5 16 4 1.8156 0.0086
5 16 5 -2.2260 -0.0087
5 16 6 1.0187 -0.0013
5 16 7 -0.7506 -0.0085
5 16 8 0.8857 -0.0025
5 16 9 -0.0842 -0.0126
5 16 10 -1.5726 0.0083
5 16 11 0.2541 0.0060
5 16 12 1.2190 -0.0105
5 16 13 -0.7732 0.0042
5 16 14 1.0970 -0.0125
5 16 15 -2.0978 0.0295
5 16 16 1.2386 -0.0072
5 16 17 -3.4996 -0.0210
5 16 18 3.6303 0.0665
5 17 0 2.4817 0.0229
5 17 1 -3.4822 0.0126
5 17 2 -1.5143 -0.0127
5 17 3 -1.1832 -0.0174
5 17 4 1.1037 -0.0103
5 17 5 -1.4200 0.0007
5 17 6 2.0438 0.0124
5 17 7 -3.1759 0.0005
5 17 8 0.5595 0.0134
5 17 9 0.4401 -0.0064
5 17 10 1.0113 -0.0275
5 17 11 1.3086 0.0028
5 17 12 2.0417 0.0076
5 17 13 -1.2018 -0.0064
5 17 14 -0.1152 0.0045
5 17 15 -0.6914 0.0051
5 17 16 4.2895 -0.0241
5 17 17 -1.5366 -0.0002
5 17 18 0.6454 -0.0039
5 18 0 -0.1077 -0.0266
5 18 1 0.3100 -0.0155
5 18 2 1.5479 0.0099
5 18 3 2.7346 -0.0068
5 18 4 -1.2693 -0.0182
5 18 5 -0.5618 0.0200
5 18 6 -0.0630 0.0136
5 18 7 0.2055 -0.0062
5 18 8 1.9463 -0.0023
5 18 9 0.6424 0.0054
5 18 10 0.0248 -0.0181
5 18 11 -1.4535 -0.0016
5 18 12 -1.8065 0.0391
5 18 13 -0.7189 -0.0262
5 18 14 -0.7237 0.0123
5 18 15 0.4623 0.0089
5 18 16 -0.1162 -0.0299
5 18 17 -1.2885 0.0425
5 19 0 3.7309 -0.0070
5 19 1 0.2637 -0.0121
5 19 2 -3.2726 -0.0024
5 19 3 -0.3503 0.0073
5 19 4 0.1189 0.0155
5 19 5 2.9725 0.0047
5 19 6 -0.4856 -0.0274
5 19 7 1.2325 -0.0155
5 19 8 -2.0254 0.0052
5 19 9 -2.3411 0.0070
5 19 10 -1.8562 0.0119
5 19 11 -1.1420 -0.0024
5 19 12 -0.3234 0.0023
5 19 13 3.6064 -0.0059
5 19 14 -0.2819 -0.0225
5 19 15 -0.3417 -0.0137
5 19 16 -0.7403 -0.0148
5 19 17 1.6993 0.0457
5 20 0 -1.1914 -0.0017
5 20 1 0.1911 0.0103
5 20 2 0.8240 0.0171
5 20 3 -0.1727 -0.0004
5 20 4 -0.2286 -0.0114
5 20 5 -1.1496 -0.0089
5 20 6 -2.6767 0.0080
5 20 7 -0.3625 0.0143
5 20 8 0.2895 0.0028
5 20 9 0.5152 -0.0007
5 20 10 1.5375 0.0041
5 20 11 2.3621 -0.0021
5 20 12 -0.2679 -0.0094
5 20 13 0.5864 0.0403
5 20 14 -0.8360 -0.0069
5 20 15 0.1302 -0.0319
5 20 16 0.8271 0.0902
5 20 17 2.0323 -0.0539
5 21 0 -1.3260 0.0024
5 21 1 2.4689 0.0387
5 21 2 -0.4419 -0.0072
5 21 3 -3.7179 -0.0160
5 21 4 1.0094 0.0177
5 21 5 0.3917 0.0078
5 21 6 0.5368 -0.0214
5 21 7 0.0164 0.0055
5 21 8 2.6366 0.0093
5 21 9 0.3355 0.0151
5 21 10 0.6087 -0.0073
5 21 11 0.4489 -0.0249
5 21 12 -1.4160 -0.0066
5 21 13 -0.7541 0.0052
5 21 14 0.3786 0.0306
5 21 15 -1.1424 -0.0053
5 21 16 -2.2029 0.0296
5 21 17 -0.1626 -0.1401
5 22 0 -3.3979 0.0075
5 22 1 0.6669 -0.0234
5 22 2 2.5482 -0.0097
5 22 3 1.2535 0.0143
5 22 4 1.7447 -0.0023
5 22 5 1.3854 -0.0037
5 22 6 1.3150 0.0093
5 22 7 -0.1184 -0.0000
5 22 8 -0.1020 -0.0274
5 22 9 -0.8534 0.0046
5 22 10 -0.7248 -0.0055
5 22 11 0.2006 -0.0210
5 22 12 0.5815 0.0228
5 22 13 -1.1084 0.0028
5 22 14 0.8940 -0.0615
5 22 15 0.8272 0.0563
5 22 16 -1.1499 -0.0895
5 23 0 -0.7525 0.0026
5 23 1 0.2873 0.0010
5 23 2 0.9625 -0.0089
5 23 3 -1.7274 -0.0063
5 23 4 -2.1830 -0.0073
5 23 5 0.9933 0.0085
5 23 6 -1.6115 0.0110
5 23 7 -0.8213 -0.0305
5 23 8 -0.8174 0.0031
5 23 9 0.6811 0.0412
5 23 10 -2.0166 -0.0123
5 23 11 -1.6020 -0.0065
5 23 12 0.7744 0.0218
5 23 13 -0.5779 0.0307
5 23 14 2.0570 -0.0557
5 23 15 2.9091 0.1223
5 23 16 0.7129 -0.1126
5 24 0 -0.1981 0.0143
5 24 1 -2.7741 -0.0043
5 24 2 0.3094 -0.0163
5 24 3 0.5468 0.0091
5 24 4 -1.1787 -0.0068
5 24 5 -1.6587 -0.0043
5 24 6 -2.7943 0.0137
5 24 7 0.3248 -0.0038
5 24 8 -0.0822 0.0062
5 24 9 0.3067 0.0005
5 24 10 0.8924 -0.0107
5 24 11 1.2673 -0.0005
5 24 12 1.2454 0.0057
5 24 13 -1.7707 -0.0401
5 24 14 -2.5627 0.0147
5 24 15 -1.4538 -0.0491
5 25 0 2.3692 -0.0134
5 25 1 -1.2721 -0.0020
5 25 2 0.6778 0.0203
5 25 3 -0.2587 -0.0055
5 25 4 0.8544 0.0125
5 25 5 3.7143 0.0372
5 25 6 2.9045 -0.0257
5 25 7 0.0615 -0.0309
5 25 8 0.6834 0.0228
5 25 9 -0.8142 0.0095
5 25 10 0.3966 0.0080
5 25 11 -0.3684 -0.0114
5 25 12 -0.0925 -0.0001
5 25 13 0.9851 -0.0304
5 25 14 0.4932 0.1144
5 25 15 0.4537 -0.1086
5 26 0 2.1657 0.0290
5 26 1 -0.2886 -0.0044
5 26 2 -0.1473 0.0152
5 26 3 0.6340 -0.0043
5 26 4 -0.1665 -0.0037
5 26 5 0.7751 -0.0034
5 26 6 -0.9425 -0.0096
5 26 7 -1.8143 0.0114
5 26 8 2.8160 0.0018
5 26 9 0.3966 -0.0102
5 26 10 0.8351 0.0059
5 26 11 0.0702 0.0149
5 26 12 0.0010 -0.0018
5 26 13 -0.2295 0.0437
5 26 14 -0.7948 -0.0378
5 26 15 0.5224 -0.0387
5 27 0 -0.8180 0.0220
5 27 1 1.5246 0.0166
5 27 2 -1.6056 -0.0190
5 27 3 -0.0781 -0.0237
5 27 4 -2.7802 -0.0098
5 27 5 -1.4672 -0.0002
5 27 6 0.4013 0.0132
5 27 7 -1.1085 -0.0053
5 27 8 0.1261 -0.0242
5 27 9 -1.2379 0.0172
5 27 10 -0.5219 -0.0089
5 27 11 -1.4738 -0.0767
5 27 12 0.6894 -0.0242
5 27 13 0.1792 0.0457
5 27 14 -0.2244 -0.0867
5 28 0 -2.4470 0.0141
5 28 1 1.8872 -0.0020
5 28 2 0.1311 -0.0466
5 28 3 0.8256 0.0080
5 28 4 1.1437 0.0272
5 28 5 0.6420 -0.0092
5 28 6 1.3938 -0.0027
5 28 7 -1.4404 0.0098
5 28 8 -2.1637 -0.0098
5 28 9 -1.0711 0.0075
5 28 10 0.4782 0.0570
5 28 11 0.4473 -0.0089
5 28 12 1.0907 0.0627
5 28 13 0.3084 -0.0234
5 28 14 -1.4521 -0.0000
5 29 0 0.4330 -0.0085
5 29 1 0.8310 -0.0130
5 29 2 0.1226 0.0138
5 29 3 -1.7766 0.0176
5 29 4 0.6241 0.0022
5 29 5 0.1294 0.0155
5 29 6 0.1829 0.0098
5 29 7 2.0908 -0.0235
5 29 8 1.6759 0.0033
5 29 9 1.4531 0.0320
5 29 10 -1.0347 -0.0104
5 29 11 -1.0456 0.0067
5 29 12 -2.6218 0.0020
5 29 13 -0.3396 -0.0182
5 30 0 -1.4258 0.0196
5 30 1 -0.9868 0.0258
5 30 2 1.1317 0.0118
5 30 3 0.4044 0.0030
5 30 4 -0.3912 -0.0098
5 30 5 -0.4760 0.0060
5 30 6 -1.6345 0.0025
5 30 7 0.0687 -0.0203
5 30 8 0.6989 0.0097
5 30 9 0.8220 0.0007
5 30 10 0.8872 -0.0837
5 30 11 4.0147 0.0468
5 30 12 1.5047 -0.0699
5 30 13 0.9599 -0.0296
5 31 0 -2.0387 -0.0006
5 31 1 2.0610 0.0066
5 31 2 0.0366 -0.0262
5 31 3 -0.6572 -0.0188
5 31 4 -0.1994 0.0052
5 31 5 0.8895 0.0013
5 31 6 0.6812 -0.0148
5 31 7 -2.0330 -0.0080
5 31 8 0.1727 0.0264
5 31 9 -1.0299 -0.0078
5 31 10 -1.4106 0.0310
5 31 11 -1.1741 -0.0361
5 31 12 -0.6356 -0.0027
5 32 0 -1.5855 -0.0127
5 32 1 0.3409 -0.0149
5 32 2 -0.9157 -0.0278
5 32 3 -0.7301 -0.0173
5 32 4 0.0258 0.0397
5 32 5 -0.6262 0.0077
5 32 6 1.2648 -0.0370
5 32 7 -1.3391 -0.0121
5 32 8 -0.0580 -0.0147
5 32 9 -1.1492 -0.0476
5 32 10 -2.0601 0.1111
5 32 11 -1.6528 -0.0231
5 33 0 -0.8850 0.0477
5 33 1 -0.9150 0.0268
5 33 2 0.8578 -0.0019
5 33 3 0.6953 -0.0190
5 33 4 0.1445 -0.0059
5 33 5 0.2411 0.0048
5 33 6 0.6581 0.0106
5 33 7 0.2701 0.0310
5 33 8 0.1692 -0.0129
5 33 9 3.4743 0.0629
5 33 10 2.0544 -0.0298
5 33 11 1.7161 -0.0582
5 34 0 0.5995 0.0016
5 34 1 -0.1360 0.0282
5 34 2 1.8701 -0.0282
5 34 3 0.7596 -0.0082
5 34 4 0.1266 0.0413
5 34 5 0.5475 0.0360
5 34 6 -0.2228 0.0190
5 34 7 0.7862 0.0389
5 34 8 -0.0894 -0.0243
5 34 9 0.6616 0.0583
5 34 10 -1.9167 -0.0779
5 35 0 1.7193 0.0024
5 35 1 -0.2586 -0.0329
5 35 2 -0.6387 0.0174
5 35 3 -2.2141 0.0065
5 35 4 -1.1730 0.0213
5 35 5 0.0098 0.0011
5 35 6 -0.4173 -0.0395
5 35 7 -1.4081 -0.0644
5 35 8 -0.9308 -0.0485
5 35 9 -1.9913 -0.0827
5 36 0 -1.5382 0.0408
5 36 1 -1.1443 -0.0124
5 36 2 0.0829 0.0282
5 36 3 0.5445 -0.0850
5 36 4 -2.0335 -0.0674
5 36 5 -0.2414 -0.0128
5 36 6 0.1325 -0.0366
5 36 7 -1.2410 -0.0470
5 36 8 1.8012 0.1016
5 37 0 -1.0454 0.0439
5 37 1 1.8995 0.0611
5 37 2 -0.9581 -0.0366
5 37 3 2.0901 -0.0097
5 37 4 1.3517 0.0492
5 37 5 1.9550 0.0463
5 37 6 3.2102 0.0674
5 37 7 0.0390 0.0897
5 38 0 -0.8460 -0.0918
5 38 1 0.2905 0.0321
5 38 2 1.3065 -0.0207
5 38 3 0.8718 0.0109
5 38 4 1.0039 0.0792
5 38 5 -4.0440 0.0323
5 39 0 0.0515 0.0061
5 39 1 -1.1153 -0.0190
5 39 2 0.9522 0.0468
5 39 3 -4.4280 -0.1049
5 39 4 -0.6209 -0.0841
5 40 0 0.8368 0.1961
6 0 0 2.5255 0.6309
6 0 2 -12.7302 -0.1110
6 0 4 -4.2548 -0.0799
6 0 6 -1.2282 0.0697
6 0 8 3.7147 -0.0497
6 0 10 2.5075 0.0188
6 0 12 1.7068 -0.0137
6 0 14 1.2726 0.0198
6 0 16 -0.2284 0.0088
6 0 18 2.6925 -0.0390
6 1 0 -5.2777 -0.1422
6 1 1 -2.7357 0.0892
6 1 2 -5.1596 -0.0190
6 1 3 6.3025 -0.0873
6 1 4 0.6137 0.0732
6 1 5 1.4377 0.0780
6 1 6 0.1651 -0.0643
6 1 7 -1.1705 -0.0533
6 1 8 -1.2489 0.0191
6 1 9 -1.2689 0.0079
6 1 10 -3.2838 0.0182
6 1 11 -0.8501 0.0414
6 1 12 -0.1169 -0.0372
6 1 13 -1.5641 -0.0175
6 1 14 -1.5959 0.0340
6 1 15 1.6185 0.0025
6 1 16 0.6288 -0.0382
6 1 17 -0.7834 0.0058
6 1 18 0.7970 -0.0625
6 1 19 -0.1500 0.0652
6 2 0 15.2740 -0.3214
6 2 1 7.9472 -0.0244
6 2 2 4.5103 0.0335
6 2 3 -0.5130 -0.0245
6 2 4 0.2575 0.0584
6 2 5 1.0341 0.0436
6 2 6 -1.4645 -0.0510
6 2 7 -1.5234 -0.0248
6 2 8 0.2812 0.0118
6 2 9 2.7535 -0.0145
6 2 10 -1.2894 0.0086
6 2 11 2.7323 0.0256
6 2 12 0.8394 -0.0518
6 2 13 0.3357 0.0028
6 2 14 -2.2247 0.0454
6 2 15 2.6326 0.0131
6 2 16 -1.9678 -0.0502
6 2 17 -1.2641 0.0175
6 2 18 -1.0591 0.0317
6 2 19 0.3277 0.0796
6 3 0 0.1194 -0.0525
6 3 1 -8.4096 0.1516
6 3 2 -4.2804 0.0892
6 3 3 0.2105 -0.1017
6 3 4 1.4338 -0.1157
6 3 5 0.9510 0.0806
6 3 6 2.4657 0.0592
6 3 7 0.2528 -0.0334
6 3 8 1.7462 0.0040
6 3 9 1.4165 0.0511
6 3 10 -1.3625 -0.0304
6 3 11 -1.2056 -0.0414
6 3 12 -0.0433 0.0320
6 3 13 1.4362 0.0201
6 3 14 -1.6005 -0.0482
6 3 15 2.3239 0.0101
6 3 16 0.1935 0.0197
6 3 17 0.3294 -0.0388
6 3 18 1.0540 0.0017
6 3 19 0.9058 0.0090
6 4 0 -0.6577 0.1892
6 4 1 7.5318 0.0738
6 4 2 -1.5179 -0.1085
6 4 3 -0.5756 0.0632
6 4 4 -5.2263 -0.0121
6 4 5 -2.0649 -0.0804
6 4 6 1.4849 0.0447
6 4 7 -4.2388 0.0463
6 4 8 -0.7029 -0.0657
6 4 9 -1.8729 0.0067
6 4 10 -1.3900 0.0501
6 4 11 -1.8897 -0.0218
6 4 12 1.8580 -0.0215
6 4 13 0.3547 0.0073
6 4 14 -0.5989 -0.0168
6 4 15 -0.7628 0.0066
6 4 16 1.0435 0.0344
6 4 17 -1.6290 -0.0060
6 4 18 0.5259 -0.0013
6 4 19 -1.0967 -0.0126
6 5 0 -2.5971 -0.1881
6 5 1 1.4814 0.0735
6 5 2 -7.1694 -0.0035
6 5 3 2.4190 0.0091
6 5 4 4.5020 0.0267
6 5 5 0.4535 0.0048
6 5 6 -0.3701 0.0049
6 5 7 -1.0129 -0.0333
6 5 8 1.2749 -0.0491
6 5 9 2.7671 0.0279
6 5 10 3.4394 0.0478
6 5 11 -0.2697 -0.0085
6 5 12 1.5694 -0.0251
6 5 13 -1.3654 0.0241
6 5 14 -1.8528 0.0188
6 5 15 -1.5838 -0.0047
6 5 16 0.7324 -0.0038
6 5 17 -1.8201 0.0259
6 5 18 -0.7452 -0.0011
6 5 19 -0.1415 -0.0924
6 6 0 -4.6669 -0.0194
6 6 1 5.4503 0.0034
6 6 2 5.9284 -0.0175
6 6 3 0.9534 -0.0131
6 6 4 0.4274 0.0235
6 6 5 -2.8288 0.0300
6 6 6 1.8625 -0.0239
6 6 7 3.8701 0.0159
6 6 8 -1.5591 0.0305
6 6 9 1.7110 -0.0570
6 6 10 -0.4035 -0.0327
6 6 11 -3.3516 0.0575
6 6 12 0.5015 -0.0143
6 6 13 0.8453 -0.0444
6 6 14 -0.3695 0.0416
6 6 15 3.9547 0.0052
6 6 16 1.1893 -0.0749
6 6 17 0.5329 0.0073
6 6 18 0.0001 0.0653
6 6 19 1.6868 -0.0850
6 7 0 6.8799 -0.0074
6 7 1 -0.9570 -0.0798
6 7 2 -2.9540 0.0835
6 7 3 -7.3621 -0.0252
6 7 4 2.9988 -0.1388
6 7 5 1.8945 0.0481
6 7 6 -0.8881 0.0682
6 7 7 -0.9203 -0.0529
6 7 8 -4.8561 0.0056
6 7 9 0.2687 0.0413
6 7 10 -0.9518 -0.0358
6 7 11 -1.2962 -0.0144
6 7 12 0.7667 0.0426
6 7 13 2.0847 -0.0015
6 7 14 -1.5683 0.0033
6 7 15 0.5223 0.0133
6 7 16 -0.1312 -0.0253
6 7 17 1.4178 -0.0180
6 7 18 1.1018 0.0500
6 7 19 1.3475 0.0117
6 8 0 -5.5188 0.0813
6 8 1 -3.3400 -0.0214
6 8 2 4.5650 -0.0020
6 8 3 2.3482 0.0405
6 8 4 0.8415 0.0249
6 8 5 -3.1950 -0.0303
6 8 6 -2.7519 -0.0047
6 8 7 1.8318 0.0103
6 8 8 -0.2064 -0.0027
6 8 9 0.9341 0.0078
6 8 10 0.9142 0.0223
6 8 11 0.6167 -0.0022
6 8 12 0.0235 -0.0101
6 8 13 0.1902 -0.0389
6 8 14 -1.5467 -0.0409
6 8 15 -2.3136 0.0318
6 8 16 -0.3409 0.0303
6 8 17 -2.3114 0.0001
6 8 18 -1.6302 -0.0470
6 8 19 -2.1056 0.0388
6 9 0 -0.0477 -0.0049
6 9 1 0.5655 0.0358
6 9 2 -2.7036 0.0278
6 9 3 -4.4399 -0.0046
6 9 4 -1.6998 0.0193
6 9 5 3.6047 -0.0253
6 9 6 2.9882 0.0001
6 9 7 0.6355 0.0250
6 9 8 0.6787 -0.0427
6 9 9 -0.5399 -0.0090
6 9 10 1.4393 0.0512
6 9 11 1.1080 -0.0273
6 9 12 0.4697 -0.0301
6 9 13 -1.0465 0.0641
6 9 14 0.5040 0.0124
6 9 15 -0.9531 -0.0447
6 9 16 -0.1955 0.0087
6 9 17 -0.2297 0.0490
6 9 18 1.3588 -0.0310
6 9 19 -1.6212 0.0910
6 10 0 0.9779 -0.0270
6 10 1 -0.6142 0.0363
6 10 2 1.9415 -0.0182
6 10 3 4.2524 -0.0561
6 10 4 2.0817 0.0303
6 10 5 -1.0477 0.0203
6 10 6 -2.5531 -0.0410
6 10 7 -1.4304 0.0280
6 10 8 2.7082 0.0314
6 10 9 -1.3262 -0.0493
6 10 10 -0.3314 -0.0264
6 10 11 -3.0302 0.0448
6 10 12 -1.1250 0.0053
6 10 13 -0.4772 -0.0184
6 10 14 2.2959 0.0373
6 10 15 3.0143 -0.0054
6 10 16 1.4796 -0.0185
6 10 17 0.6080 -0.0052
6 10 18 1.8396 -0.0070
6 11 0 3.2242 -0.0249
6 11 1 2.6932 -0.0264
6 11 2 1.1531 -0.0002
6 11 3 -2.6013 0.0139
6 11 4 -2.3291 -0.0244
6 11 5 0.2913 0.0090
6 11 6 0.5095 0.0283
6 11 7 0.1689 -0.0268
6 11 8 -0.4353 -0.0041
6 11 9 -1.8928 0.0331
6 11 10 0.1718 -0.0149
6 11 11 -0.0399 -0.0180
6 11 12 2.5876 0.0034
6 11 13 1.3336 -0.0105
6 11 14 -1.7142 0.0158
6 11 15 -1.1482 0.0152
6 11 16 -1.2204 -0.0287
6 11 17 -1.3302 -0.0296
6 11 18 1.2631 0.0995
6 12 0 -2.7529 -0.0067
6 12 1 -2.6942 0.0013
6 12 2 -1.8868 -0.0189
6 12 3 0.5956 0.0256
6 12 4 1.9702 -0.0135
6 12 5 2.2721 -0.0113
6 12 6 -1.9980 0.0204
6 12 7 0.4770 -0.0239
6 12 8 -1.1926 -0.0094
[truncated: 396,158 more chars]
